# Supplementary material for: Evaluation of Sample Preservation and Storage Methods for Metaproteomics Analysis of Intestinal Microbiomes
Source: Microbiol Spectr. 2021 Dec 15;9(3):e01877-21. doi: 10.1128/Spectrum.01877-21 (PMC8672883; doi:10.1128/Spectrum.01877-21)
Supplement: SUPPLEMENTAL FILE 3 — Supplemental material. Download SPECTRUM01877-21_Supp_3_seq3.xlsx, XLSX file, 0.1 MB [file spectrum01877-21_supp_3_seq3.xlsx]

## Sheet: Sheet1
Supplementary Data 2: Details on differentially abundant proteins
Only differences that are statistically significant as measured by two-sided t-tests (FDR of 0.05, S0 of 0.1) are displayed in the table.
Statistical tests were performed on the CLR-transformed dataset (Supplemental Data 1 - Sheet 3)
Comparison	[-Log(P-value)]	Difference	Accession
Difference (R - FF)	4.18869	-1.06723	BAC_S-Fe9_GL0141250 root
Difference (R - FF)	3.30389	-1.05248	BAC_35_GL0092944
Difference (R - FF)	4.44692	-1.02359	BAC_4-6_GL0059092 root
Difference (R - FF)	3.60467	-0.90905	MOUSE_P04104
Difference (R - FF)	7.88422	-0.89588	BAC_Group2-2A_GL0095155
Difference (R - FF)	5.20174	-0.809236	BAC_5-5_GL0085846 root
Difference (R - FF)	5.32964	-0.706655	BAC_G1-3A_GL0088491 root
Difference (R - FF)	4.25561	-0.693343	BAC_5-7_GL0038240 root
Difference (R - FF)	3.88962	-0.643703	BAC_2-4_GL0094366 root
Difference (R - FF)	4.6125	-0.582384	BAC_6-3_GL0035652 root
Difference (R - FF)	4.26904	0.4699	BAC_14_GL0022104 root
Difference (R - FF)	4.82277	0.516194	BAC_MC-0-1_GL0062708 root
Difference (R - FF)	3.79293	0.53303	BAC_MC-6-1_GL0114862 root
Difference (R - FF)	3.54786	0.595472	BAC_MH-6-5_GL0052674 root
Difference (R - FF)	3.3599	0.598733	BAC_6-1_GL0037084 root
Difference (R - FF)	4.61646	0.657187	BAC_MC-6-2_GL0001063 root
Difference (R - FF)	4.61646	0.657187	BAC_S-Fe20_GL0191362 root
Difference (R - FF)	3.60896	0.670193	BAC_MC-6-2_GL0171795 root
Difference (R - FF)	4.4086	0.70787	BAC_6-3_GL0024125 root
Difference (R - FF)	3.33088	0.70787	BAC_2-2_GL0041888 root
Difference (R - FF)	3.29308	0.722593	BAC_2-2_GL0033869 root
Difference (R - FF)	2.99333	0.722593	BAC_6-1_GL0053039 root
Difference (R - FF)	4.96013	0.758553	BAC_1A-dyr2-07_GL0068809 root
Difference (R - FF)	3.5114	0.773305	BAC_8-2_GL0115326 root
Difference (R - FF)	3.34291	0.791549	BAC_6-6_GL0062059 root
Difference (R - FF)	3.71695	0.791988	BAC_7-5_GL0070072 root
Difference (R - FF)	3.23178	0.822406	BAC_8-2_GL0108563 root
Difference (R - FF)	2.66136	0.824984	BAC_MC-6-2_GL0043848 root
Difference (R - FF)	3.113	0.842232	BAC_MC-6-2_GL0175368 root
Difference (R - FF)	2.79866	0.858367	BAC_2-1_GL0087205 root
Difference (R - FF)	2.72185	0.877635	BAC_2-2_GL0019882 root
Difference (R - FF)	2.65863	0.878192	BAC_S-Fe20_GL0182598 root
Difference (R - FF)	3.55426	0.881157	BAC_4-1_GL0013295 root
Difference (R - FF)	3.19003	0.917117	BAC_5-7_GL0079707 root
Difference (R - FF)	3.01111	0.94501	BAC_3-5_GL0094483 root
Difference (R - FF)	2.97345	0.972903	BAC_1-3_GL0014023 root
Difference (R - FF)	4.84007	1.05444	BAC_3-6_GL0064512 root
Difference (R - FF)	3.25297	1.08037	BAC_4-1_GL0079156 root
Difference (R - FF)	3.36318	1.08234	BAC_S-Fe16_GL0084234
Difference (R - FF)	3.41989	1.09551	BAC_8-2_GL0093364 root
Difference (R - FF)	4.70125	1.20297	BAC_S-Fe1_GL0012144 root
Difference (E - FF)	6.85027	-2.28057	MOUSE_F8VQM5
Difference (E - FF)	7.94508	-1.85292	BAC_8-2_GL0119532
Difference (E - FF)	8.50455	-1.82678	BAC_8-1_GL0010148 root
Difference (E - FF)	8.09556	-1.80141	BAC_23_GL0033011 root
Difference (E - FF)	7.02257	-1.76135	BAC_1-8_GL0079901 root
Difference (E - FF)	6.60729	-1.72286	BAC_4-7_GL0037278 root
Difference (E - FF)	7.14672	-1.71735	BAC_4-7_GL0049253 root
Difference (E - FF)	8.58024	-1.67608	BAC_S-Fe9_GL0141250 root
Difference (E - FF)	4.16828	-1.66907	MOUSE_Q7M758
Difference (E - FF)	4.19409	-1.65408	BAC_Group2-3A_GL0191688 root
Difference (E - FF)	4.36629	-1.65173	BAC_MC-6-2_GL0158169 root
Difference (E - FF)	10.412	-1.62717	BAC_8-5_GL0051227 root
Difference (E - FF)	4.14245	-1.60561	BAC_7-8_GL0106101 root
Difference (E - FF)	5.52756	-1.57454	MOUSE_A0A0J9YVE6
Difference (E - FF)	5.94233	-1.57135	BAC_6-5_GL0076318 root
Difference (E - FF)	6.50348	-1.52835	BAC_1-2_GL0113032 root
Difference (E - FF)	4.69387	-1.5231	BAC_MC-6-2_GL0179477 root
Difference (E - FF)	4.7801	-1.50517	BAC_2-8_GL0044981 root
Difference (E - FF)	5.93614	-1.49904	BAC_S-Fe20_GL0013585 root
Difference (E - FF)	7.03049	-1.42539	BAC_6-2_GL0085024 root
Difference (E - FF)	3.76848	-1.39955	BAC_20_GL0018895 root
Difference (E - FF)	9.12383	-1.39295	BAC_8-2_GL0060973
Difference (E - FF)	5.5337	-1.38943	BAC_1-5_GL0068223 root
Difference (E - FF)	5.89875	-1.3733	BAC_Group2-8A_GL0020817 root
Difference (E - FF)	3.6765	-1.37194	BAC_6-4_GL0029149 root
Difference (E - FF)	5.44885	-1.36367	BAC_5-3_GL0070449 root
Difference (E - FF)	4.77438	-1.3627	BAC_2-2_GL0145401
Difference (E - FF)	6.0948	-1.36125	BAC_2-8_GL0071310 root
Difference (E - FF)	5.78295	-1.35292	BAC_6-6_GL0028079 root
Difference (E - FF)	7.41837	-1.34592	MOUSE_B5THE2
Difference (E - FF)	4.64467	-1.32361	BAC_20_GL0082096 root
Difference (E - FF)	4.66684	-1.31033	BAC_7-4_GL0069222 root
Difference (E - FF)	3.01446	-1.30891	BAC_5-5_GL0085887 root
Difference (E - FF)	4.12473	-1.30418	BAC_Group2-3A_GL0096287 root
Difference (E - FF)	5.51558	-1.29275	BAC_47_GL0038552 root
Difference (E - FF)	4.46755	-1.28669	BAC_6-2_GL0081925 root
Difference (E - FF)	6.18706	-1.28665	MOUSE_Q11136
Difference (E - FF)	4.35658	-1.26424	BAC_Group2-5A_GL0031620 root
Difference (E - FF)	6.06414	-1.25957	BAC_5-7_GL0038239 root
Difference (E - FF)	6.10937	-1.25876	BAC_5-8_GL0040969 root
Difference (E - FF)	7.40976	-1.21966	BAC_2-2_GL0127250 root
Difference (E - FF)	5.9857	-1.20272	BAC_2-2_GL0142405 root
Difference (E - FF)	4.60913	-1.19535	BAC_MC-6-2_GL0025419 root
Difference (E - FF)	4.03865	-1.19139	BAC_MH-6-4_GL0067558 root
Difference (E - FF)	4.60862	-1.18774	BAC_3-5_GL0047916 root
Difference (E - FF)	4.94645	-1.186	BAC_G1-5A_GL0133398 root
Difference (E - FF)	5.63069	-1.1845	BAC_Group2-3A_GL0068836 root
Difference (E - FF)	4.27141	-1.1726	MOUSE_O70570
Difference (E - FF)	7.25335	-1.16638	BAC_4-7_GL0141554
Difference (E - FF)	3.78365	-1.16011	BAC_G1-5A_GL0087948
Difference (E - FF)	3.40459	-1.1492	BAC_4-8_GL0060722 root
Difference (E - FF)	4.11004	-1.14866	BAC_8-2_GL0122357
Difference (E - FF)	7.4304	-1.14774	BAC_MC-0-3_GL0009742 root
Difference (E - FF)	2.74872	-1.14551	BAC_20_GL0038879 root
Difference (E - FF)	2.64857	-1.14515	BAC_5-3_GL0112402 root
Difference (E - FF)	5.97143	-1.13706	BAC_G1-1A_GL0102562 root
Difference (E - FF)	4.0126	-1.13267	BAC_MH-0-5_GL0146256 root
Difference (E - FF)	2.93873	-1.12157	BAC_3-2_GL0019842 root
Difference (E - FF)	3.72027	-1.11056	BAC_1A-dyr2-07_GL0003066 root
Difference (E - FF)	4.8451	-1.10972	BAC_G1-1A_GL0092180 root
Difference (E - FF)	3.3441	-1.10396	BAC_6-6_GL0100400 root
Difference (E - FF)	3.23999	-1.09829	MOUSE_P97449
Difference (E - FF)	3.55209	-1.09795	BAC_4-3_GL0072763 root
Difference (E - FF)	7.5675	-1.09409	BAC_4-5_GL0086748 root
Difference (E - FF)	4.42777	-1.09296	BAC_Group2-8A_GL0216363 root
Difference (E - FF)	2.55607	-1.07575	BAC_Group2-7A_GL0016009 root
Difference (E - FF)	5.42443	-1.0723	MOUSE_A0A1D5RMB0
Difference (E - FF)	4.50319	-1.07001	BAC_7-1_GL0019247 root
Difference (E - FF)	2.0745	-1.06853	MOUSE_P17892
Difference (E - FF)	3.09909	-1.06285	BAC_3-3_GL0088496 root
Difference (E - FF)	6.60181	-1.0611	BAC_38_GL0072578
Difference (E - FF)	2.46891	-1.0592	BAC_1-1_GL0072114 root
Difference (E - FF)	3.16647	-1.05758	BAC_2-2_GL0136084 root
Difference (E - FF)	3.53627	-1.05444	BAC_MC-6-2_GL0009604
Difference (E - FF)	6.01057	-1.05444	BAC_Group2-8A_GL0088304 root
Difference (E - FF)	2.53682	-1.05327	BAC_5-1_GL0060441 root
Difference (E - FF)	3.71372	-1.04406	BAC_3-1_GL0086355
Difference (E - FF)	5.25738	-1.04188	BAC_5-6_GL0071369 root
Difference (E - FF)	5.25197	-1.03634	BAC_S-Fe20_GL0063908 root
Difference (E - FF)	3.4502	-1.03502	BAC_S-Fe20_GL0177615 root
Difference (E - FF)	3.86971	-1.03234	BAC_Group2-8A_GL0050846 root
Difference (E - FF)	1.91393	-1.03203	BAC_47_GL0016771
Difference (E - FF)	2.37154	-1.02967	BAC_16_GL0084832 root
Difference (E - FF)	4.98108	-1.02619	BAC_2-1_GL0009760 root
Difference (E - FF)	4.02468	-1.02172	BAC_4-7_GL0092083 root
Difference (E - FF)	6.27706	-1.01848	MOUSE_F8VPT3
Difference (E - FF)	2.55363	-1.01813	BAC_MC-6-1_GL0017468 root
Difference (E - FF)	2.8135	-1.01552	BAC_7-2_GL0016973 root
Difference (E - FF)	4.08519	-1.00611	BAC_5-8_GL0148457 root
Difference (E - FF)	5.06166	-1.00611	MOUSE_P01592
Difference (E - FF)	5.06166	-1.00611	BAC_Group2-3A_GL0066640 root
Difference (E - FF)	4.25358	-1.00514	BAC_S-Fe3_GL0204125 root
Difference (E - FF)	4.11304	-1.00038	BAC_8-1_GL0033332 root
Difference (E - FF)	3.17409	-0.998827	BAC_10_GL0093032 root
Difference (E - FF)	4.56367	-0.996289	BAC_G1-7A_GL0128406 root
Difference (E - FF)	2.78981	-0.986453	BAC_4-2_GL0094209 root
Difference (E - FF)	2.70363	-0.984212	BAC_8-3_GL0024980 root
Difference (E - FF)	6.89094	-0.982437	BAC_2-1_GL0095220 root
Difference (E - FF)	2.78171	-0.9772	BAC_11_GL0143116 root
Difference (E - FF)	3.50308	-0.976294	BAC_S-Fe8_GL0132737 root
Difference (E - FF)	6.99013	-0.971676	BAC_4-1_GL0062284 root
Difference (E - FF)	3.66122	-0.96953	BAC_6-7_GL0069692 root
Difference (E - FF)	2.83749	-0.969496	BAC_4-2_GL0120939 root
Difference (E - FF)	2.48023	-0.966697	BAC_8-6_GL0085989 root
Difference (E - FF)	3.30739	-0.965832	BAC_MH-6-3_GL0030900 root
Difference (E - FF)	3.4229	-0.965418	BAC_1-1_GL0006538 root
Difference (E - FF)	3.71867	-0.96487	BAC_10_GL0007219 root
Difference (E - FF)	4.81314	-0.963666	BAC_Group2-3A_GL0004530 root
Difference (E - FF)	5.43812	-0.959733	BAC_6-1_GL0069068
Difference (E - FF)	3.17719	-0.958419	BAC_1-1_GL0056183 root
Difference (E - FF)	2.82816	-0.958296	BAC_5-7_GL0089061 root
Difference (E - FF)	4.72122	-0.956467	MOUSE_P01837
Difference (E - FF)	3.28654	-0.95132	BAC_5-5_GL0058076 root
Difference (E - FF)	2.84318	-0.949701	BAC_54_GL0095365 root
Difference (E - FF)	2.59886	-0.945257	MOUSE_P17563
Difference (E - FF)	3.40899	-0.940062	BAC_6-7_GL0025050 root
Difference (E - FF)	3.0142	-0.934283	BAC_4-1_GL0003836 root
Difference (E - FF)	5.14466	-0.932986	BAC_11_GL0091110 root
Difference (E - FF)	4.246	-0.931086	BAC_4-1_GL0021590 root
Difference (E - FF)	3.87222	-0.9236	BAC_4-1_GL0016136 root
Difference (E - FF)	3.26516	-0.919462	BAC_MC-6-3_GL0038141 root
Difference (E - FF)	2.65458	-0.917351	BAC_G1-7A_GL0090207 root
Difference (E - FF)	2.54273	-0.912855	BAC_1-1_GL0152128 root
Difference (E - FF)	2.54343	-0.911869	BAC_2_GL0075359 root
Difference (E - FF)	2.8569	-0.907917	BAC_2-3_GL0000090 root
Difference (E - FF)	4.08085	-0.907085	BAC_MH-6-3_GL0044074 root
Difference (E - FF)	3.01338	-0.907085	BAC_MH-6-5_GL0047825 root
Difference (E - FF)	2.22136	-0.906511	BAC_1A-dyr4-07_GL0089340 root
Difference (E - FF)	7.1756	-0.89588	BAC_6-5_GL0097819 root
Difference (E - FF)	7.1756	-0.89588	BAC_Group2-8A_GL0011843 root
Difference (E - FF)	7.1756	-0.89588	BAC_Group2-2A_GL0095155
Difference (E - FF)	7.1756	-0.89588	BAC_5-5_GL0085846 root
Difference (E - FF)	3.29229	-0.89588	BAC_2-4_GL0049274
Difference (E - FF)	7.1756	-0.89588	BAC_Group2-8A_GL0086452 root
Difference (E - FF)	2.75145	-0.892897	BAC_6-5_GL0077999 root
Difference (E - FF)	3.19143	-0.88664	BAC_S-Fe7_GL0186693 root
Difference (E - FF)	3.34589	-0.883956	BAC_MC-6-1_GL0078746
Difference (E - FF)	2.95656	-0.88198	BAC_52_GL0112873 root
Difference (E - FF)	1.79322	-0.881157	BAC_7-1_GL0016279
Difference (E - FF)	3.64008	-0.881157	BAC_1-1_GL0084990 root
Difference (E - FF)	2.16665	-0.878491	BAC_G1-3A_GL0006007 root
Difference (E - FF)	2.61027	-0.876227	BAC_7-7_GL0082687 root
Difference (E - FF)	2.61027	-0.876227	BAC_Group2-4A_GL0123968 root
Difference (E - FF)	2.345	-0.871917	BAC_6-3_GL0019612 root
Difference (E - FF)	4.06541	-0.871124	BAC_S-Fe9_GL0065288 root
Difference (E - FF)	4.18389	-0.859919	BAC_S-Fe8_GL0223627 root
Difference (E - FF)	3.04017	-0.856609	BAC_MC-6-5_GL0115937 root
Difference (E - FF)	3.4779	-0.848334	BAC_2-2_GL0030589 root
Difference (E - FF)	3.19898	-0.848076	BAC_2-2_GL0128591 root
Difference (E - FF)	2.65247	-0.843493	BAC_8-5_GL0057318 root
Difference (E - FF)	3.30226	-0.843402	BAC_S-Fe5_GL0162239 root
Difference (E - FF)	2.7649	-0.841886	BAC_4-6_GL0059092 root
Difference (E - FF)	2.30567	-0.840825	BAC_2-1_GL0114924 root
Difference (E - FF)	2.54127	-0.835957	BAC_1-1_GL0042341 root
Difference (E - FF)	4.09442	-0.835164	BAC_1-1_GL0137633
Difference (E - FF)	3.4572	-0.830474	MOUSE_Q61391
Difference (E - FF)	2.60796	-0.828716	BAC_7-5_GL0039418
Difference (E - FF)	2.26335	-0.826367	BAC_1-1_GL0024532 root
Difference (E - FF)	2.66152	-0.820441	BAC_5-7_GL0037142 root
Difference (E - FF)	2.66152	-0.820441	BAC_3-5_GL0085869 root
Difference (E - FF)	2.45728	-0.816318	BAC_S-Fe20_GL0146840 root
Difference (E - FF)	2.65263	-0.814718	BAC_4-1_GL0032557 root
Difference (E - FF)	1.8566	-0.814231	BAC_Group2-7A_GL0036496 root
Difference (E - FF)	4.0307	-0.809236	BAC_1-1_GL0095657 root
Difference (E - FF)	4.01403	-0.806134	BAC_26_GL0127226 root
Difference (E - FF)	3.89551	-0.80576	BAC_8-4_GL0055488 root
Difference (E - FF)	3.10852	-0.803169	BAC_Group2-8A_GL0083020 root
Difference (E - FF)	2.50379	-0.798686	BAC_1A-dyr1-07_GL0040004 root
Difference (E - FF)	2.67038	-0.797686	BAC_8-5_GL0038899 root
Difference (E - FF)	2.67267	-0.795839	BAC_1-2_GL0041485 root
Difference (E - FF)	4.19878	-0.794517	BAC_1-1_GL0135553 root
Difference (E - FF)	7.29764	-0.794513	BAC_MC-6-2_GL0009603 root
Difference (E - FF)	7.29764	-0.794513	BAC_1A-dyr4-07_GL0076829 root
Difference (E - FF)	2.93421	-0.794375	BAC_4-1_GL0048450 root
Difference (E - FF)	4.21025	-0.790748	BAC_4-2_GL0106022 root
Difference (E - FF)	4.51848	-0.790077	BAC_5-1_GL0017373 root
Difference (E - FF)	2.20607	-0.787919	BAC_S-Fe6_GL0005610 root
Difference (E - FF)	2.2953	-0.778033	BAC_3-5_GL0115359 root
Difference (E - FF)	3.92966	-0.774719	BAC_6-7_GL0099175 root
Difference (E - FF)	2.55656	-0.772197	BAC_2B-dyr23-07_GL0031146
Difference (E - FF)	3.28504	-0.769758	BAC_G1-5A_GL0193849 root
Difference (E - FF)	3.28504	-0.769758	BAC_Group2-2A_GL0145796 root
Difference (E - FF)	3.79309	-0.769617	BAC_S-Fe20_GL0111528 root
Difference (E - FF)	2.55908	-0.764479	BAC_MH-6-5_GL0194229 root
Difference (E - FF)	3.14871	-0.761691	BAC_5-8_GL0020714
Difference (E - FF)	1.71953	-0.761691	BAC_S-Fe20_GL0056479 root
Difference (E - FF)	1.84256	-0.758738	BAC_20_GL0138760 root
Difference (E - FF)	2.68371	-0.758553	BAC_MC-0-1_GL0025875 root
Difference (E - FF)	3.95545	-0.758553	BAC_2-1_GL0026536 root
Difference (E - FF)	3.01446	-0.757381	BAC_3-5_GL0075414
Difference (E - FF)	4.77237	-0.750378	BAC_S-Fe10_GL0108035 root
Difference (E - FF)	5.10383	-0.746827	BAC_MH-6-5_GL0153851 root
Difference (E - FF)	2.40941	-0.746399	BAC_16_GL0003678 root
Difference (E - FF)	4.51786	-0.746295	BAC_G1-1A_GL0062897 root
Difference (E - FF)	3.98856	-0.743251	BAC_6-3_GL0035652 root
Difference (E - FF)	4.06338	-0.743205	BAC_G1-7A_GL0091318 root
Difference (E - FF)	2.47574	-0.7429	BAC_MC-6-1_GL0011308 root
Difference (E - FF)	1.75723	-0.742038	BAC_11_GL0139961 root
Difference (E - FF)	3.88511	-0.739999	BAC_4-1_GL0000099 root
Difference (E - FF)	2.10215	-0.735276	MOUSE_Q8R0I0
Difference (E - FF)	1.8308	-0.734379	BAC_1-1_GL0118789 root
Difference (E - FF)	5.19703	-0.729433	BAC_1-1_GL0078299 root
Difference (E - FF)	1.94706	-0.726995	MOUSE_F8VQM0
Difference (E - FF)	2.79212	-0.722593	BAC_6-4_GL0092161
Difference (E - FF)	2.79212	-0.722593	BAC_5-7_GL0134259 root
Difference (E - FF)	2.98425	-0.72142	BAC_S-Fe8_GL0169768 root
Difference (E - FF)	1.96523	-0.715471	BAC_26_GL0120942 root
Difference (E - FF)	1.92132	-0.711604	BAC_6-3_GL0081266 root
Difference (E - FF)	1.92438	-0.710488	BAC_4-7_GL0090713 root
Difference (E - FF)	2.74185	-0.708125	BAC_Group2-4A_GL0119297 root
Difference (E - FF)	2.58039	-0.70787	BAC_MH-6-5_GL0066279 root
Difference (E - FF)	2.40384	-0.705169	BAC_1-1_GL0024683 root
Difference (E - FF)	2.16917	-0.704594	BAC_5-4_GL0018213 root
Difference (E - FF)	3.78374	-0.702456	BAC_6-2_GL0024361 root
Difference (E - FF)	4.58175	-0.700755	BAC_S-Fe12_GL0209209 root
Difference (E - FF)	2.3727	-0.697838	BAC_5-7_GL0073250 root
Difference (E - FF)	3.47939	-0.697838	BAC_4-5_GL0078832 root
Difference (E - FF)	3.50702	-0.696276	BAC_46_GL0068813 root
Difference (E - FF)	2.00341	-0.695492	BAC_2-1_GL0031408 root
Difference (E - FF)	2.66236	-0.695492	BAC_MH-6-4_GL0058677 root
Difference (E - FF)	2.08229	-0.69512	BAC_MC-6-4_GL0105951 root
Difference (E - FF)	3.20983	-0.693211	BAC_G1-7A_GL0025806 root
Difference (E - FF)	3.81485	-0.693004	BAC_Group2-7A_GL0075188 root
Difference (E - FF)	2.89635	-0.689769	BAC_1A-dyr4-07_GL0074774 root
Difference (E - FF)	4.81936	-0.689675	BAC_G1-5A_GL0063524 root
Difference (E - FF)	2.93269	-0.688252	BAC_2A-dyr13-06_GL0009233 root
Difference (E - FF)	3.24552	-0.688079	BAC_20_GL0146704 root
Difference (E - FF)	2.21863	-0.686604	BAC_4-1_GL0077359 root
Difference (E - FF)	2.50974	-0.686252	BAC_8-1_GL0128436
Difference (E - FF)	2.18018	-0.683115	BAC_1-1_GL0082854 root
Difference (E - FF)	3.28287	-0.682631	BAC_MH-0-5_GL0005437 root
Difference (E - FF)	3.90715	-0.682496	BAC_11_GL0020901 root
Difference (E - FF)	5.08819	-0.680181	BAC_13_GL0032116 root
Difference (E - FF)	2.06133	-0.676667	BAC_G1-7A_GL0021634 root
Difference (E - FF)	4.23303	-0.674388	BAC_6-2_GL0091563 root
Difference (E - FF)	3.63857	-0.672304	BAC_G1-8A_GL0002875 root
Difference (E - FF)	2.72746	-0.67191	MOUSE_P28843
Difference (E - FF)	4.20875	-0.671023	BAC_2-2_GL0126451 root
Difference (E - FF)	2.28277	-0.670979	BAC_20_GL0040658 root
Difference (E - FF)	5.61235	-0.669942	BAC_8-7_GL0020333 root
Difference (E - FF)	2.64163	-0.669772	BAC_3-5_GL0046555
Difference (E - FF)	2.61316	-0.665842	BAC_G1-1A_GL0023695 root
Difference (E - FF)	2.93867	-0.665818	BAC_17_GL0101032 root
Difference (E - FF)	2.38894	-0.665324	BAC_S-Fe20_GL0183634 root
Difference (E - FF)	2.98381	-0.665262	BAC_1-3_GL0005317 root
Difference (E - FF)	2.38194	-0.661877	BAC_11_GL0117532 root
Difference (E - FF)	5.19933	-0.660635	BAC_Group2-1A_GL0079313
Difference (E - FF)	2.78166	-0.659532	BAC_8-1_GL0008012
Difference (E - FF)	2.00785	-0.659532	BAC_G1-5A_GL0021169 root
Difference (E - FF)	1.86419	-0.659519	BAC_5-8_GL0004261 root
Difference (E - FF)	2.9881	-0.659221	BAC_S-Fe11_GL0151443 root
Difference (E - FF)	2.46274	-0.658567	BAC_1A-dyr5-06_GL0020376 root
Difference (E - FF)	4.17159	-0.657187	BAC_3-5_GL0018240 root
Difference (E - FF)	4.17159	-0.657187	BAC_1-1_GL0062220 root
Difference (E - FF)	2.09653	-0.6495	BAC_2A-dyr16-06_GL0015761 root
Difference (E - FF)	3.026	-0.6495	BAC_2-3_GL0008815 root
Difference (E - FF)	2.5278	-0.647774	BAC_Group2-4A_GL0034379
Difference (E - FF)	3.24021	-0.647155	BAC_1-2_GL0117033 root
Difference (E - FF)	4.37054	-0.644809	BAC_S-Fe6_GL0157536 root
Difference (E - FF)	4.37054	-0.644809	BAC_4-4_GL0012898
Difference (E - FF)	3.5403	-0.641775	BAC_11_GL0109899 root
Difference (E - FF)	3.30982	-0.640959	BAC_G1-3A_GL0138812 root
Difference (E - FF)	2.56288	-0.635196	BAC_1-1_GL0012370 root
Difference (E - FF)	2.99587	-0.629829	BAC_49_GL0017174 root
Difference (E - FF)	2.74494	-0.6226	BAC_1A-dyr1-07_GL0028607 root
Difference (E - FF)	2.51104	-0.622399	BAC_S-Fe20_GL0004200
Difference (E - FF)	2.0609	-0.621434	BAC_1A-dyr4-07_GL0046253 root
Difference (E - FF)	2.81127	-0.619247	BAC_Group2-6A_GL0141556 root
Difference (E - FF)	3.51274	-0.617758	BAC_S-Fe7_GL0257815 root
Difference (E - FF)	6.57927	-0.616309	BAC_1-2_GL0002789 root
Difference (E - FF)	2.26312	-0.615412	BAC_S-Fe8_GL0076265 root
Difference (E - FF)	2.6679	-0.614514	BAC_8-5_GL0005271
Difference (E - FF)	2.0233	-0.612814	MOUSE_P03958
Difference (E - FF)	2.28278	-0.611987	BAC_8-5_GL0068496 root
Difference (E - FF)	2.69009	-0.608849	BAC_4-1_GL0025659 root
Difference (E - FF)	4.84847	-0.608433	BAC_17_GL0054728 root
Difference (E - FF)	4.70946	-0.606504	BAC_MC-6-1_GL0111140 root
Difference (E - FF)	4.70946	-0.606504	BAC_G1-1A_GL0013730 root
Difference (E - FF)	2.47559	-0.602781	BAC_6-8_GL0001911 root
Difference (E - FF)	1.99805	-0.600436	BAC_MH-6-5_GL0052674 root
Difference (E - FF)	3.06552	-0.596471	BAC_1-1_GL0094467 root
Difference (E - FF)	3.06552	-0.596471	BAC_16_GL0031240 root
Difference (E - FF)	4.22213	-0.594164	BAC_6-7_GL0050466 root
Difference (E - FF)	4.66412	-0.594126	BAC_8-2_GL0005491 root
Difference (E - FF)	4.50518	-0.591881	BAC_Group2-3A_GL0200340 root
Difference (E - FF)	6.19684	-0.586757	BAC_5-3_GL0072482 root
Difference (E - FF)	5.2575	-0.58607	BAC_7-5_GL0144179 root
Difference (E - FF)	3.53954	-0.585817	BAC_17_GL0036868 root
Difference (E - FF)	2.73867	-0.585729	BAC_7-5_GL0014977 root
Difference (E - FF)	3.53139	-0.585337	BAC_G1-5A_GL0125266 root
Difference (E - FF)	3.54534	-0.583921	BAC_1A-dyr1-07_GL0017448 root
Difference (E - FF)	2.99624	-0.582896	BAC_7_GL0033364 root
Difference (E - FF)	3.34205	-0.580652	BAC_2-7_GL0062923 root
Difference (E - FF)	2.79156	-0.570544	BAC_1-2_GL0058267
Difference (E - FF)	2.96632	-0.570243	BAC_MC-6-2_GL0117589 root
Difference (E - FF)	4.74676	-0.568308	BAC_Group2-1A_GL0084123 root
Difference (E - FF)	3.19226	-0.567797	BAC_11_GL0031901 root
Difference (E - FF)	2.06758	-0.566968	BAC_4-1_GL0011970 root
Difference (E - FF)	2.04194	-0.560511	BAC_S-Fe20_GL0003350 root
Difference (E - FF)	2.22048	-0.558754	BAC_G1-5A_GL0049612 root
Difference (E - FF)	2.65733	-0.558166	BAC_8-7_GL0016423 root
Difference (E - FF)	2.65733	-0.558166	BAC_8-5_GL0046277
Difference (E - FF)	2.87616	-0.556713	BAC_G1-2A_GL0084912 root
Difference (E - FF)	2.48409	-0.554866	BAC_S-Fe20_GL0017193 root
Difference (E - FF)	3.70256	-0.554784	BAC_2B-dyr23-07_GL0049983
Difference (E - FF)	3.39591	-0.55378	BAC_37_GL0073571 root
Difference (E - FF)	4.77859	-0.550798	BAC_4-8_GL0102198 root
Difference (E - FF)	3.21288	-0.549306	BAC_S-Fe20_GL0026595 root
Difference (E - FF)	2.83587	-0.546376	BAC_G1-5A_GL0029775 root
Difference (E - FF)	2.33798	-0.544833	BAC_6-2_GL0044239 root
Difference (E - FF)	3.15572	-0.541536	BAC_2-2_GL0087128 root
Difference (E - FF)	2.19776	-0.541491	BAC_16_GL0050117 root
Difference (E - FF)	4.61389	-0.54086	BAC_6-2_GL0061949 root
Difference (E - FF)	2.47361	-0.54007	BAC_1-1_GL0023432
Difference (E - FF)	2.60707	-0.539175	BAC_Group2-5A_GL0118816 root
Difference (E - FF)	2.28414	-0.536597	BAC_S-Fe20_GL0104847 root
Difference (E - FF)	2.624	-0.53248	BAC_2-2_GL0056429 root
Difference (E - FF)	2.3491	-0.531653	BAC_5-6_GL0043234 root
Difference (E - FF)	2.93284	-0.530606	BAC_4-5_GL0096758 root
Difference (E - FF)	3.19065	-0.5289	BAC_4-4_GL0081307 root
Difference (E - FF)	2.64776	-0.525683	BAC_S-Fe20_GL0032209 root
Difference (E - FF)	3.96446	-0.525555	BAC_5-3_GL0006268 root
Difference (E - FF)	3.41239	-0.523116	BAC_5-7_GL0121897
Difference (E - FF)	3.0607	-0.52102	BAC_8-2_GL0118878 root
Difference (E - FF)	3.03658	-0.51986	BAC_1-1_GL0118180 root
Difference (E - FF)	3.03658	-0.51986	BAC_1-3_GL0115555 root
Difference (E - FF)	2.36476	-0.519719	BAC_5-4_GL0108867 root
Difference (E - FF)	2.66114	-0.516608	BAC_40_GL0062488 root
Difference (E - FF)	3.25198	-0.5158	BAC_2-2_GL0138036 root
Difference (E - FF)	4.65302	-0.511217	BAC_14_GL0016880 root
Difference (E - FF)	4.32155	-0.5094	BAC_3-5_GL0075863 root
Difference (E - FF)	2.71829	-0.507483	BAC_3-3_GL0049024 root
Difference (E - FF)	2.71829	-0.507483	BAC_MH-6-5_GL0159066 root
Difference (E - FF)	3.02959	-0.506297	BAC_MC-6-2_GL0171795 root
Difference (E - FF)	3.46253	-0.504526	BAC_1A-dyr1-07_GL0024567 root
Difference (E - FF)	2.2946	-0.502933	BAC_S-Fe12_GL0041370
Difference (E - FF)	2.92065	-0.50148	BAC_MC-6-5_GL0003974 root
Difference (E - FF)	3.66048	-0.500134	BAC_4-3_GL0068538 root
Difference (E - FF)	2.42892	-0.49652	BAC_5-8_GL0032106 root
Difference (E - FF)	2.95344	-0.495105	BAC_2-8_GL0064371 root
Difference (E - FF)	3.79548	-0.493436	BAC_S-Fe7_GL0233959 root
Difference (E - FF)	5.01768	-0.492453	BAC_2-2_GL0002917 root
Difference (E - FF)	2.58147	-0.486882	BAC_1-7_GL0024395 root
Difference (E - FF)	2.88929	-0.486733	BAC_G1-3A_GL0140387
Difference (E - FF)	2.77266	-0.485799	BAC_11_GL0102613 root
Difference (E - FF)	3.96033	-0.482191	BAC_2-3_GL0080940 root
Difference (E - FF)	2.60427	-0.480448	BAC_Group2-4A_GL0181870 root
Difference (E - FF)	2.66793	-0.477963	BAC_1-6_GL0007650 root
Difference (E - FF)	4.15149	-0.475127	BAC_38_GL0006105 root
Difference (E - FF)	2.87323	-0.474236	BAC_S-Fe12_GL0075454 root
Difference (E - FF)	3.82761	-0.46671	BAC_MC-6-2_GL0180397 root
Difference (E - FF)	4.18654	-0.465138	BAC_2-3_GL0062071
Difference (E - FF)	3.73994	-0.463908	BAC_G1-5A_GL0096260 root
Difference (E - FF)	3.11882	-0.460778	BAC_6-7_GL0060671 root
Difference (E - FF)	5.27487	-0.455084	BAC_G1-1A_GL0102554 root
Difference (E - FF)	3.5015	-0.453026	BAC_20_GL0103139 root
Difference (E - FF)	3.1586	-0.452282	BAC_4-6_GL0088198
Difference (E - FF)	4.30356	-0.445785	BAC_G1-5A_GL0210196
Difference (E - FF)	4.11881	-0.441907	BAC_4-4_GL0041063 root
Difference (E - FF)	2.88217	-0.441743	BAC_G1-3A_GL0018895 root
Difference (E - FF)	2.56705	-0.439127	BAC_Group2-4A_GL0058042 root
Difference (E - FF)	2.70675	-0.423933	BAC_2-1_GL0093171 root
Difference (E - FF)	3.574	-0.420291	BAC_S-Fe12_GL0075450 root
Difference (E - FF)	4.76061	-0.419937	BAC_1-1_GL0095602
Difference (E - FF)	2.85957	-0.414739	BAC_1-1_GL0040488 root
Difference (E - FF)	3.48855	-0.41015	BAC_2-3_GL0000625 root
Difference (E - FF)	3.19866	-0.405246	BAC_1-1_GL0077179 root
Difference (E - FF)	2.91587	-0.4009	BAC_G1-7A_GL0103754 root
Difference (E - FF)	3.29615	-0.400335	BAC_6-1_GL0090462 root
Difference (E - FF)	2.94816	-0.382302	BAC_5-7_GL0037700 root
Difference (E - FF)	3.18977	-0.370501	BAC_MC-6-2_GL0151572 root
Difference (E - FF)	3.58763	-0.352326	MOUSE_B2RU69
Difference (E - FF)	3.18835	0.386294	BAC_5-2_GL0066276 root
Difference (E - FF)	3.1784	0.39708	BAC_4-3_GL0063589 root
Difference (E - FF)	2.82623	0.398196	BAC_7_GL0099137 root
Difference (E - FF)	2.7125	0.403973	BAC_MC-6-2_GL0027671 root
Difference (E - FF)	2.70573	0.419373	BAC_2-2_GL0048774 root
Difference (E - FF)	2.54649	0.43367	BAC_Group2-8A_GL0056121 root
Difference (E - FF)	2.85091	0.434185	BAC_1A-dyr4-07_GL0035615 root
Difference (E - FF)	3.15508	0.437204	BAC_S-Fe5_GL0056502 root
Difference (E - FF)	2.54988	0.483658	BAC_6-3_GL0100581 root
Difference (E - FF)	2.79802	0.487145	BAC_1-7_GL0086506 root
Difference (E - FF)	2.95344	0.495105	BAC_MH-6-3_GL0042282
Difference (E - FF)	2.95344	0.495105	BAC_5-8_GL0038230 root
Difference (E - FF)	2.95344	0.495105	BAC_7-8_GL0103450 root
Difference (E - FF)	2.95344	0.495105	BAC_S-Fe20_GL0167197 root
Difference (E - FF)	3.61393	0.500366	BAC_S-Fe20_GL0105287 root
Difference (E - FF)	2.62263	0.504284	BAC_8-2_GL0073909 root
Difference (E - FF)	2.71829	0.507483	BAC_6-3_GL0080429 root
Difference (E - FF)	2.71829	0.507483	BAC_S-Fe8_GL0177227 root
Difference (E - FF)	2.71829	0.507483	BAC_2-2_GL0018636 root
Difference (E - FF)	2.30189	0.518313	BAC_8-3_GL0005547 root
Difference (E - FF)	2.61501	0.548798	BAC_S-Fe9_GL0025602 root
Difference (E - FF)	2.66929	0.552246	BAC_11_GL0146827 root
Difference (E - FF)	2.53526	0.552703	BAC_S-Fe2_GL0055733 root
Difference (E - FF)	2.71897	0.553029	BAC_2-2_GL0148116 root
Difference (E - FF)	2.24652	0.555599	BAC_2-2_GL0125114 root
Difference (E - FF)	2.7882	0.556343	BAC_2-1_GL0061666 root
Difference (E - FF)	3.57007	0.563101	BAC_4-7_GL0067540 root
Difference (E - FF)	2.50197	0.564416	BAC_1-4_GL0015741 root
Difference (E - FF)	2.68726	0.565406	BAC_4-7_GL0107460 root
Difference (E - FF)	2.68726	0.565406	BAC_G1-5A_GL0072426 root
Difference (E - FF)	2.18523	0.574504	BAC_10_GL0100066 root
Difference (E - FF)	3.31587	0.576675	BAC_11_GL0131219 root
Difference (E - FF)	3.09315	0.577784	BAC_MC-6-2_GL0015740 root
Difference (E - FF)	3.51175	0.578237	BAC_Group2-8A_GL0151120 root
Difference (E - FF)	3.51175	0.578237	BAC_6-5_GL0055989 root
Difference (E - FF)	2.50198	0.578268	BAC_1-2_GL0030559 root
Difference (E - FF)	2.64013	0.578569	BAC_2-2_GL0061203 root
Difference (E - FF)	2.34137	0.579907	BAC_6-4_GL0102666 root
Difference (E - FF)	2.17195	0.580226	BAC_6-3_GL0073361 root
Difference (E - FF)	2.21583	0.591947	BAC_S-Fe6_GL0108411 root
Difference (E - FF)	2.17344	0.59461	BAC_23_GL0125054 root
Difference (E - FF)	1.94612	0.601017	BAC_17_GL0022478 root
Difference (E - FF)	2.23239	0.602539	BAC_5-8_GL0039556 root
Difference (E - FF)	2.33067	0.605205	BAC_Group2-3A_GL0188604 root
Difference (E - FF)	4.70946	0.606504	MOUSE_Q9Z0J0
Difference (E - FF)	2.09843	0.607829	BAC_2-2_GL0030376 root
Difference (E - FF)	3.75772	0.608011	BAC_MC-6-2_GL0002553 root
Difference (E - FF)	2.67139	0.610952	BAC_3-1_GL0040822
Difference (E - FF)	2.00522	0.619011	BAC_MC-6-3_GL0105010 root
Difference (E - FF)	2.00974	0.6229	BAC_11_GL0002095 root
Difference (E - FF)	2.3214	0.622916	BAC_1-2_GL0107728 root
Difference (E - FF)	1.93577	0.62333	BAC_1A-dyr2-07_GL0068809 root
Difference (E - FF)	1.9604	0.631594	BAC_6-5_GL0012696 root
Difference (E - FF)	1.99184	0.634738	BAC_S-Fe18_GL0036133 root
Difference (E - FF)	2.15617	0.635708	BAC_1A-dyr2-07_GL0080053 root
Difference (E - FF)	2.00254	0.641657	BAC_6-3_GL0050294
Difference (E - FF)	3.25968	0.645297	BAC_4-3_GL0031513 root
Difference (E - FF)	4.14389	0.65205	BAC_2A-dyr16-06_GL0058265 root
Difference (E - FF)	1.85796	0.65205	BAC_2-4_GL0033460 root
Difference (E - FF)	2.48891	0.65205	BAC_4-3_GL0095892 root
Difference (E - FF)	1.85796	0.65205	BAC_7-2_GL0108538 root
Difference (E - FF)	1.85796	0.65205	BAC_2-1_GL0034665
Difference (E - FF)	3.24537	0.654734	BAC_5-7_GL0026844 root
Difference (E - FF)	2.35152	0.658145	BAC_2A-dyr16-07_GL0046589 root
Difference (E - FF)	1.8488	0.66792	BAC_7-5_GL0070072 root
Difference (E - FF)	2.64967	0.674249	BAC_MC-6-2_GL0092650 root
Difference (E - FF)	3.07721	0.676805	BAC_8-2_GL0117490 root
Difference (E - FF)	2.88349	0.681254	BAC_S-Fe2_GL0077379 root
Difference (E - FF)	1.9627	0.688901	BAC_G1-8A_GL0081727 root
Difference (E - FF)	2.81989	0.69623	BAC_5_GL0037424 root
Difference (E - FF)	1.8271	0.699581	BAC_7-6_GL0062327
Difference (E - FF)	3.9944	0.709973	BAC_3-3_GL0016948 root
Difference (E - FF)	1.85659	0.710996	BAC_MC-0-1_GL0019795 root
Difference (E - FF)	2.90241	0.712097	BAC_4-1_GL0030764 root
Difference (E - FF)	1.79232	0.722489	BAC_3-5_GL0087985 root
Difference (E - FF)	2.01946	0.73212	BAC_Group2-8A_GL0169991 root
Difference (E - FF)	2.56994	0.745127	BAC_8-2_GL0033095 root
Difference (E - FF)	3.09623	0.752042	BAC_8-2_GL0142812 root
Difference (E - FF)	2.15206	0.753863	BAC_3-6_GL0064512 root
Difference (E - FF)	2.70095	0.774535	BAC_S-Fe20_GL0134846 root
Difference (E - FF)	2.42989	0.775826	BAC_2-6_GL0056497 root
Difference (E - FF)	2.4792	0.777063	BAC_4-8_GL0079667 root
Difference (E - FF)	1.87097	0.779526	BAC_5-7_GL0079707 root
Difference (E - FF)	2.99533	0.780275	BAC_G1-5A_GL0099262 root
Difference (E - FF)	1.75067	0.79575	BAC_S-Fe20_GL0182598 root
Difference (E - FF)	3.85152	0.801065	BAC_1-3_GL0015466 root
Difference (E - FF)	2.05507	0.801394	BAC_11_GL0011393 root
Difference (E - FF)	2.61457	0.821744	BAC_G1-5A_GL0169212 root
Difference (E - FF)	3.24602	0.838198	BAC_4-7_GL0030590 root
Difference (E - FF)	1.80592	0.849285	BAC_4-7_GL0035599 root
Difference (E - FF)	2.53058	0.86049	WHEAT_O64392
Difference (E - FF)	2.4025	0.861991	BAC_4-7_GL0146230 root
Difference (E - FF)	3.66474	0.875813	BAC_2-1_GL0104769 root
Difference (E - FF)	3.37497	0.881969	BAC_3-5_GL0094483 root
Difference (E - FF)	2.19382	0.883955	BAC_2-4_GL0062050 root
Difference (E - FF)	1.87145	0.895644	BAC_7-5_GL0057218 root
Difference (E - FF)	2.79689	0.902764	BAC_7-8_GL0060407 root
Difference (E - FF)	4.59421	0.920393	BAC_4-3_GL0093092 root
Difference (E - FF)	4.19971	0.966423	BAC_1-4_GL0101707 root
Difference (E - FF)	2.48304	1.04298	BAC_4-1_GL0012895 root
Difference (E - FF)	2.86368	1.07665	BAC_11_GL0139331 root
Difference (E - FF)	1.62802	1.09009	BAC_4-3_GL0070989 root
Difference (N - FF)	11.7738	-1.20649	BAC_G1-5A_GL0154857 root
Difference (N - FF)	7.88422	-0.89588	BAC_Group2-2A_GL0095155
Difference (N - FF)	3.9534	-0.87309	MOUSE_P04104
Difference (N - FF)	4.64085	-0.807296	BAC_S-Fe9_GL0141250 root
Difference (N - FF)	5.20426	0.606504	BAC_4-1_GL0021710
Difference (N - FF)	3.55005	0.87309	BAC_MH-6-5_GL0036256 root
Difference (N - FF)	3.78356	0.900982	BAC_6-1_GL0053039 root
Difference (N - FF)	4.1444	0.923773	BAC_2-1_GL0087205 root
Difference (N - FF)	5.12028	0.93184	BAC_1A-dyr2-07_GL0068809 root
Difference (N - FF)	4.65631	1.11023	BAC_MC-6-2_GL0175368 root
Difference (N - FF)	4.26431	1.20752	BAC_S-Fe1_GL0012144 root
Difference (N - FF)	4.68754	1.21614	BAC_S-Fe16_GL0084234
Difference (N - FF)	5.8264	1.26682	BAC_3-5_GL0094483 root
Difference (N - FF)	4.05972	1.29768	BAC_8-2_GL0093364 root
Difference (N - FF)	6.45053	1.42595	BAC_3-6_GL0064512 root
Difference (N - FF)	5.01852	1.51264	BAC_4-1_GL0079156 root
Difference (RF - FF)	4.71551	-0.974456	BAC_2B-dyr24-06_GL0065236 root
Difference (RF - FF)	5.20426	-0.606504	BAC_20_GL0125610
Difference (RF - FF)	5.20426	0.606504	BAC_4-7_GL0003897 root
Difference (RF - FF)	5.20426	0.606504	BAC_8-2_GL0142116 root
Difference (RF - FF)	4.3616	0.611138	BAC_2-1_GL0004795 root
Difference (RF - FF)	4.61646	0.657187	BAC_Group2-7A_GL0025908 root
Difference (RF - FF)	4.77164	0.68721	BAC_4-2_GL0029083 root
Difference (RF - FF)	3.7937	0.724774	BAC_2-2_GL0126881 root
Difference (RF - FF)	3.41006	0.809236	BAC_4-7_GL0030590 root
Difference (RF - FF)	3.5075	0.845197	BAC_6-5_GL0132466 root
Difference (RF - FF)	4.28282	0.849713	BAC_13_GL0061953 root
Difference (RF - FF)	3.5674	0.857037	BAC_S-Fe13_GL0091408 root
Difference (RF - FF)	4.08267	0.895276	BAC_Group2-1A_GL0140081 root
Difference (RF - FF)	2.96872	1.09298	BAC_3-6_GL0064512 root
Difference (RF - FF)	2.77932	1.09808	BAC_S-Fe16_GL0084234
Difference (RF - FF)	2.98509	1.11281	BAC_S-Fe1_GL0012144 root
Difference (RF - FF)	4.22988	1.34484	BAC_8-2_GL0093364 root
Difference (AN - FF)	3.90829	-1.13912	BAC_35_GL0092944
Difference (AN - FF)	4.26458	-1.03321	BAC_G1-5A_GL0154857 root
Difference (AN - FF)	2.69766	-0.898517	MOUSE_E9Q7P9
Difference (AN - FF)	4.71256	-0.866047	BAC_S-Fe9_GL0141250 root
Difference (AN - FF)	2.95758	-0.735763	MOUSE_P04104
Difference (AN - FF)	3.3415	-0.650672	BAC_S-Fe7_GL0254903 root
Difference (AN - FF)	5.20426	-0.606504	BAC_20_GL0125610
Difference (AN - FF)	5.20426	-0.606504	BAC_MH-6-5_GL0159066 root
Difference (AN - FF)	3.79488	0.558131	BAC_G1-4A_GL0077925
Difference (AN - FF)	3.69561	0.639724	BAC_4-1_GL0026384 root
Difference (AN - FF)	3.20205	0.667832	BAC_8-2_GL0142812 root
Difference (AN - FF)	4.38451	0.681558	BAC_MH-6-1_GL0004764 root
Difference (AN - FF)	3.58493	0.728692	BAC_2-2_GL0019769
Difference (AN - FF)	3.08822	0.755589	BAC_6-6_GL0062059 root
Difference (AN - FF)	3.6829	0.779791	BAC_2-1_GL0087205 root
Difference (AN - FF)	4.03701	0.794513	BAC_S-Fe20_GL0191362 root
Difference (AN - FF)	3.09883	0.798115	BAC_4-1_GL0013295 root
Difference (AN - FF)	3.08323	0.807684	WHEAT_O64392
Difference (AN - FF)	3.86882	0.822175	BAC_7-5_GL0070072 root
Difference (AN - FF)	2.88274	0.844253	BAC_2-2_GL0028007 root
Difference (AN - FF)	2.80078	0.872146	BAC_2-2_GL0019882 root
Difference (AN - FF)	4.6856	0.881157	BAC_6-3_GL0080429 root
Difference (AN - FF)	2.87777	0.936943	BAC_1A-dyr2-07_GL0068809 root
Difference (AN - FF)	3.51954	1.03479	BAC_6-1_GL0053039 root
Difference (AN - FF)	2.58423	1.07953	BAC_2-2_GL0155297 root
Difference (AN - FF)	3.72493	1.09002	BAC_MC-6-2_GL0175368 root
Difference (AN - FF)	4.10286	1.21872	BAC_8-2_GL0093364 root
Difference (AN - FF)	4.26263	1.26172	BAC_3-6_GL0064512 root
Difference (AN - FF)	8.24345	1.31948	BAC_3-5_GL0094483 root
Difference (AN - FF)	4.39835	1.35632	BAC_4-1_GL0079156 root
Difference (AN - E)	3.45009	-0.965939	BAC_35_GL0092944
Difference (AN - E)	3.10751	-0.958658	MOUSE_E9Q7P9
Difference (AN - E)	2.30862	-0.938602	BAC_G1-5A_GL0154857 root
Difference (AN - E)	1.69527	-0.872119	BAC_11_GL0018587 root
Difference (AN - E)	2.64974	-0.863706	BAC_4-8_GL0079667 root
Difference (AN - E)	2.98121	-0.843664	BAC_1-6_GL0071686 root
Difference (AN - E)	3.26811	-0.837026	BAC_1-3_GL0015466 root
Difference (AN - E)	1.90505	-0.835617	BAC_17_GL0136972 root
Difference (AN - E)	2.31832	-0.8116	BAC_17_GL0160254 root
Difference (AN - E)	2.63948	-0.792652	BAC_1A-dyr2-07_GL0051244 root
Difference (AN - E)	2.1946	-0.750264	BAC_17_GL0139094
Difference (AN - E)	2.50306	-0.725143	BAC_35_GL0138541 root
Difference (AN - E)	3.24219	-0.724336	BAC_S-Fe20_GL0105287 root
Difference (AN - E)	1.99799	-0.718715	BAC_Group2-2A_GL0059999 root
Difference (AN - E)	1.57927	-0.718583	BAC_Group2-2A_GL0033275 root
Difference (AN - E)	2.79918	-0.706493	BAC_1-4_GL0101707 root
Difference (AN - E)	1.75471	-0.706009	BAC_S-Fe9_GL0205593 root
Difference (AN - E)	2.36454	-0.693631	BAC_G1-5A_GL0099262 root
Difference (AN - E)	2.50918	-0.69234	BAC_6-3_GL0050294
Difference (AN - E)	1.67825	-0.684045	BAC_G1-5A_GL0132511 root
Difference (AN - E)	2.42679	-0.683239	BAC_2-7_GL0000366 root
Difference (AN - E)	2.88349	-0.681254	BAC_S-Fe7_GL0269252 root
Difference (AN - E)	2.19728	-0.674944	BAC_G1-5A_GL0059120 root
Difference (AN - E)	1.66487	-0.667585	BAC_6-6_GL0025852 root
Difference (AN - E)	1.93507	-0.665358	BAC_S-Fe7_GL0146315 root
Difference (AN - E)	1.82819	-0.661581	BAC_1-2_GL0031972 root
Difference (AN - E)	1.80564	-0.658621	BAC_G1-5A_GL0169212 root
Difference (AN - E)	2.17524	-0.654035	BAC_4-1_GL0073238 root
Difference (AN - E)	2.48891	-0.65205	BAC_7-3_GL0065059 root
Difference (AN - E)	1.92196	-0.646316	BAC_6-5_GL0012696 root
Difference (AN - E)	2.86377	-0.636192	BAC_20_GL0177954 root
Difference (AN - E)	2.23391	-0.626606	BAC_1-6_GL0034486
Difference (AN - E)	2.0841	-0.623814	BAC_6-4_GL0028060 root
Difference (AN - E)	3.50139	-0.619849	BAC_S-Fe11_GL0039586 root
Difference (AN - E)	2.51468	-0.619365	BAC_MH-6-5_GL0008118 root
Difference (AN - E)	2.0019	-0.60978	BAC_4-3_GL0093092 root
Difference (AN - E)	2.48646	-0.606504	BAC_S-Fe9_GL0030410 root
Difference (AN - E)	3.25959	-0.598175	BAC_S-Fe11_GL0128365 root
Difference (AN - E)	1.90639	-0.597886	BAC_1-1_GL0015108
Difference (AN - E)	2.17344	-0.59461	BAC_8-2_GL0024534 root
Difference (AN - E)	2.17344	-0.59461	BAC_23_GL0125054 root
Difference (AN - E)	3.09315	-0.577784	BAC_S-Fe9_GL0207406 root
Difference (AN - E)	1.97439	-0.577784	BAC_S-Fe9_GL0001761 root
Difference (AN - E)	2.64202	-0.577478	MOUSE_Q792Z0
Difference (AN - E)	2.24892	-0.576715	BAC_5-7_GL0026844 root
Difference (AN - E)	1.75195	-0.571356	BAC_20_GL0174267 root
Difference (AN - E)	2.68726	-0.565406	BAC_G1-5A_GL0056589 root
Difference (AN - E)	2.68726	-0.565406	BAC_6-5_GL0113939 root
Difference (AN - E)	2.68726	-0.565406	BAC_2A-dyr16-06_GL0058265 root
Difference (AN - E)	2.21329	-0.558067	BAC_1-2_GL0107728 root
Difference (AN - E)	2.71897	-0.553029	BAC_2-2_GL0148116 root
Difference (AN - E)	2.48429	-0.549548	BAC_S-Fe7_GL0254903 root
Difference (AN - E)	2.48166	-0.549064	BAC_8-2_GL0095651 root
Difference (AN - E)	2.72428	-0.548803	BAC_7-3_GL0084719 root
Difference (AN - E)	1.81895	-0.548257	BAC_20_GL0064731 root
Difference (AN - E)	2.0104	-0.536687	BAC_1A-dyr4-07_GL0055881 root
Difference (AN - E)	2.0104	-0.536687	BAC_2-1_GL0121175 root
Difference (AN - E)	2.0104	-0.536687	BAC_S-Fe7_GL0145761 root
Difference (AN - E)	2.0104	-0.536687	BAC_3-3_GL0016948 root
Difference (AN - E)	2.0104	-0.536687	BAC_S-Fe9_GL0003119 root
Difference (AN - E)	1.86146	-0.527585	BAC_G1-5A_GL0082913 root
Difference (AN - E)	2.9563	-0.526627	BAC_5-8_GL0056806 root
Difference (AN - E)	1.85016	-0.524309	BAC_S-Fe7_GL0225133 root
Difference (AN - E)	3.03658	-0.51986	BAC_S-Fe9_GL0036327
Difference (AN - E)	1.88432	-0.511931	BAC_G1-5A_GL0068489 root
Difference (AN - E)	1.88432	-0.511931	BAC_7-8_GL0053680 root
Difference (AN - E)	1.88432	-0.511931	BAC_S-Fe11_GL0014810 root
Difference (AN - E)	2.71829	-0.507483	BAC_2-2_GL0018636 root
Difference (AN - E)	2.71829	-0.507483	BAC_4-3_GL0080436 root
Difference (AN - E)	1.93128	-0.503518	BAC_6-5_GL0113399 root
Difference (AN - E)	2.95344	-0.495105	BAC_2-2_GL0076387 root
Difference (AN - E)	2.95344	-0.495105	BAC_MH-6-3_GL0042282
Difference (AN - E)	2.95344	-0.495105	BAC_7-6_GL0073353 root
Difference (AN - E)	3.44197	-0.494267	BAC_S-Fe9_GL0281005 root
Difference (AN - E)	2.28418	-0.491141	BAC_MC-6-2_GL0015740 root
Difference (AN - E)	2.19527	-0.490683	BAC_MH-0-5_GL0107404 root
Difference (AN - E)	2.28791	-0.488393	BAC_11_GL0146827 root
Difference (AN - E)	2.80441	-0.476857	MOUSE_A0A0R4J0I1
Difference (AN - E)	2.05904	-0.464582	BAC_Group2-2A_GL0054763 root
Difference (AN - E)	3.5591	-0.457288	BAC_4-3_GL0031513 root
Difference (AN - E)	3.49633	-0.448188	BAC_S-Fe8_GL0252435 root
Difference (AN - E)	3.86331	-0.424828	BAC_2_GL0136110 root
Difference (AN - E)	2.47241	-0.419539	BAC_S-Fe9_GL0025602 root
Difference (AN - E)	2.94983	-0.40244	BAC_6-1_GL0102488 root
Difference (AN - E)	2.33958	-0.402392	BAC_8-2_GL0066110 root
Difference (AN - E)	2.5048	-0.386371	BAC_8-4_GL0015556
Difference (AN - E)	2.58634	-0.365045	BAC_6-4_GL0067232 root
Difference (AN - E)	2.62424	-0.364893	BAC_4-1_GL0027430 root
Difference (AN - E)	2.93834	-0.358771	BAC_MC-6-3_GL0063661 root
Difference (AN - E)	2.85318	-0.351109	BAC_6-4_GL0023902 root
Difference (AN - E)	3.28854	-0.334442	BAC_8-2_GL0132720 root
Difference (AN - E)	5.22073	-0.297601	BAC_6-7_GL0004451 root
Difference (AN - E)	5.28548	-0.292489	BAC_4-7_GL0031314 root
Difference (AN - E)	5.27048	-0.278495	BAC_2-1_GL0062493 root
Difference (AN - E)	4.54114	-0.27142	BAC_2-7_GL0055463 root
Difference (AN - E)	4.97728	-0.265211	BAC_Group2-6A_GL0038255 root
Difference (AN - E)	5.22536	-0.264422	BAC_4-7_GL0128250 root
Difference (AN - E)	4.95744	-0.259957	BAC_8-2_GL0087615 root
Difference (AN - E)	5.13707	-0.256274	BAC_2-2_GL0022365 root
Difference (AN - E)	3.77762	0.325483	BAC_2-3_GL0035795 root
Difference (AN - E)	3.83959	0.353716	BAC_Group2-2A_GL0051239 root
Difference (AN - E)	3.22632	0.359497	BAC_1-5_GL0055570 root
Difference (AN - E)	3.2713	0.361294	BAC_MC-6-2_GL0175515 root
Difference (AN - E)	2.69773	0.380971	BAC_8-2_GL0029009 root
Difference (AN - E)	2.50791	0.381417	BAC_2-2_GL0044471 root
Difference (AN - E)	2.51107	0.381454	BAC_2-5_GL0005061 root
Difference (AN - E)	3.39331	0.384997	BAC_S-Fe8_GL0076003 root
Difference (AN - E)	2.74756	0.388718	BAC_3B-dyr36-06_GL0048654 root
Difference (AN - E)	2.46045	0.397189	BAC_MH-6-5_GL0025727 root
Difference (AN - E)	3.93945	0.397769	BAC_4-4_GL0041063 root
Difference (AN - E)	2.6827	0.40193	BAC_1-1_GL0031226 root
Difference (AN - E)	2.97786	0.40203	BAC_26_GL0111020 root
Difference (AN - E)	2.49906	0.405805	BAC_4-8_GL0028110 root
Difference (AN - E)	4.00961	0.407018	BAC_S-Fe12_GL0075450 root
Difference (AN - E)	2.81715	0.413767	MOUSE_Q91XA9
Difference (AN - E)	2.63268	0.419094	BAC_6-4_GL0065339 root
Difference (AN - E)	3.01941	0.419648	BAC_10_GL0058065 root
Difference (AN - E)	2.37138	0.420712	BAC_2-4_GL0001463 root
Difference (AN - E)	3.56546	0.421557	BAC_2-2_GL0002917 root
Difference (AN - E)	3.20426	0.422332	BAC_6-2_GL0027220 root
Difference (AN - E)	2.19082	0.425639	BAC_4-5_GL0108106 root
Difference (AN - E)	2.55758	0.426121	BAC_1-1_GL0023432
Difference (AN - E)	2.97979	0.427143	BAC_35_GL0136148 root
Difference (AN - E)	3.28679	0.430895	BAC_4-1_GL0013292
Difference (AN - E)	3.77305	0.432099	BAC_G1-5A_GL0210196
Difference (AN - E)	3.76269	0.434094	BAC_2-2_GL0035765 root
Difference (AN - E)	3.54752	0.437593	BAC_2-2_GL0019887 root
Difference (AN - E)	2.81401	0.438366	BAC_8-2_GL0023847 root
Difference (AN - E)	2.3926	0.440161	BAC_Group2-8A_GL0219381 root
Difference (AN - E)	3.30177	0.441132	BAC_S-Fe20_GL0123179 root
Difference (AN - E)	2.5603	0.441578	BAC_Group2-4A_GL0181870 root
Difference (AN - E)	3.6628	0.444126	BAC_20_GL0103139 root
Difference (AN - E)	3.88404	0.444867	BAC_38_GL0006105 root
Difference (AN - E)	2.9855	0.445318	BAC_1-1_GL0113116
Difference (AN - E)	3.97443	0.445883	BAC_2-3_GL0093273 root
Difference (AN - E)	2.23537	0.448747	BAC_6-2_GL0004641 root
Difference (AN - E)	2.42237	0.450203	BAC_32_GL0079060 root
Difference (AN - E)	4.17922	0.452305	BAC_2-3_GL0062071
Difference (AN - E)	3.56926	0.454208	BAC_4-1_GL0029111 root
Difference (AN - E)	3.2475	0.454595	BAC_S-Fe20_GL0026595 root
Difference (AN - E)	2.57193	0.458495	BAC_1A-dyr1-07_GL0013171 root
Difference (AN - E)	3.79292	0.460844	BAC_3-1_GL0098988 root
Difference (AN - E)	2.22094	0.463455	BAC_20_GL0010821 root
Difference (AN - E)	6.06571	0.464834	BAC_MC-6-1_GL0114860
Difference (AN - E)	4.99401	0.467897	BAC_1_GL0043524 root
Difference (AN - E)	2.29446	0.469778	BAC_2-2_GL0059296 root
Difference (AN - E)	2.20557	0.474534	BAC_MC-6-2_GL0170611 root
Difference (AN - E)	5.36682	0.476012	BAC_5-1_GL0001939 root
Difference (AN - E)	2.18924	0.477381	BAC_7-7_GL0067822 root
Difference (AN - E)	3.24068	0.478871	BAC_10_GL0054551 root
Difference (AN - E)	2.49106	0.479005	BAC_8-3_GL0112975 root
Difference (AN - E)	3.03048	0.480547	BAC_6-2_GL0044239 root
Difference (AN - E)	3.28293	0.481453	BAC_6-3_GL0007960 root
Difference (AN - E)	2.32216	0.483315	BAC_1B-dyr11-07_GL0020626 root
Difference (AN - E)	1.99696	0.4839	BAC_S-Fe9_GL0243370 root
Difference (AN - E)	1.99696	0.4839	BAC_Group2-1A_GL0122351 root
Difference (AN - E)	1.99696	0.4839	BAC_MH-6-4_GL0110699
Difference (AN - E)	1.99696	0.4839	BAC_S-Fe3_GL0179764 root
Difference (AN - E)	1.99696	0.4839	BAC_S-Fe20_GL0100398 root
Difference (AN - E)	1.99696	0.4839	BAC_7-8_GL0033305 root
Difference (AN - E)	3.19541	0.484237	BAC_2-1_GL0093171 root
Difference (AN - E)	4.80753	0.48497	BAC_6-1_GL0103473 root
Difference (AN - E)	2.59185	0.488169	BAC_S-Fe7_GL0065669 root
Difference (AN - E)	2.60456	0.488199	BAC_3-5_GL0100096
Difference (AN - E)	2.98373	0.488948	BAC_4-1_GL0030766 root
Difference (AN - E)	2.08155	0.488978	BAC_17_GL0131562 root
Difference (AN - E)	2.76062	0.490001	BAC_14_GL0022104 root
Difference (AN - E)	4.13468	0.491722	BAC_2-1_GL0039651 root
Difference (AN - E)	3.14392	0.492137	BAC_1A-dyr4-07_GL0048812 root
Difference (AN - E)	3.7047	0.493983	BAC_S-Fe8_GL0166080 root
Difference (AN - E)	2.95344	0.495105	BAC_8-2_GL0142116 root
Difference (AN - E)	2.95344	0.495105	BAC_1-1_GL0094467 root
Difference (AN - E)	1.94207	0.495794	BAC_2-4_GL0079436 root
Difference (AN - E)	4.48334	0.497579	BAC_G1-7A_GL0103754 root
Difference (AN - E)	2.96804	0.5001	BAC_S-Fe20_GL0071005 root
Difference (AN - E)	4.92525	0.500344	BAC_1-1_GL0095602
Difference (AN - E)	1.96982	0.503201	BAC_16_GL0050117 root
Difference (AN - E)	2.00016	0.50348	BAC_S-Fe11_GL0151443 root
Difference (AN - E)	3.82139	0.504678	BAC_Group2-7A_GL0034726 root
Difference (AN - E)	3.42953	0.506158	BAC_S-Fe12_GL0075454 root
Difference (AN - E)	3.56401	0.506193	BAC_S-Fe7_GL0098036 root
Difference (AN - E)	2.71829	0.507483	BAC_14_GL0058937 root
Difference (AN - E)	2.71829	0.507483	BAC_8-8_GL0013311 root
Difference (AN - E)	6.19846	0.508739	BAC_2-8_GL0037621 root
Difference (AN - E)	1.91125	0.509828	BAC_S-Fe11_GL0100411 root
Difference (AN - E)	1.91125	0.509828	BAC_MC-6-2_GL0002564 root
Difference (AN - E)	1.91125	0.509828	BAC_2A-dyr14-06_GL0061257 root
Difference (AN - E)	1.91125	0.509828	BAC_8-1_GL0105523 root
Difference (AN - E)	2.41398	0.509918	BAC_G1-8A_GL0109679 root
Difference (AN - E)	1.95669	0.516138	BAC_S-Fe12_GL0181265 root
Difference (AN - E)	3.33029	0.519576	BAC_Group2-1A_GL0084123 root
Difference (AN - E)	3.03658	0.51986	BAC_1-1_GL0146212
Difference (AN - E)	3.03658	0.51986	BAC_7-5_GL0147597 root
Difference (AN - E)	3.03658	0.51986	BAC_8-2_GL0081398 root
Difference (AN - E)	3.03658	0.51986	BAC_S-Fe4_GL0163626 root
Difference (AN - E)	3.03658	0.51986	BAC_1A-dyr4-07_GL0094237 root
Difference (AN - E)	5.43328	0.521004	BAC_S-Fe7_GL0233959 root
Difference (AN - E)	3.98149	0.523026	BAC_5-2_GL0100017 root
Difference (AN - E)	2.24075	0.523606	BAC_Group2-8A_GL0132537 root
Difference (AN - E)	2.36782	0.525205	BAC_11_GL0051937 root
Difference (AN - E)	2.76716	0.527601	BAC_MC-6-5_GL0003974 root
Difference (AN - E)	3.68409	0.528834	BAC_43_GL0095424 root
Difference (AN - E)	2.7042	0.529088	BAC_2-5_GL0019211 root
Difference (AN - E)	3.06711	0.52917	BAC_6-2_GL0024361 root
Difference (AN - E)	1.95639	0.532131	BAC_Group2-2A_GL0041550 root
Difference (AN - E)	1.92855	0.533743	BAC_Group2-8A_GL0014712 root
Difference (AN - E)	2.60013	0.533884	BAC_11_GL0006168 root
Difference (AN - E)	1.96735	0.534583	BAC_31_GL0034271 root
Difference (AN - E)	1.96735	0.534583	BAC_2B-dyr23-07_GL0021910 root
Difference (AN - E)	1.96735	0.534583	BAC_1-2_GL0058267
Difference (AN - E)	3.81532	0.534626	BAC_17_GL0054728 root
Difference (AN - E)	2.08093	0.535134	BAC_4-1_GL0077045 root
Difference (AN - E)	5.11809	0.537635	BAC_1-2_GL0002789 root
Difference (AN - E)	2.23194	0.537711	BAC_23_GL0057601 root
Difference (AN - E)	3.70323	0.537835	BAC_4-2_GL0030989 root
Difference (AN - E)	2.22233	0.539182	BAC_1-3_GL0011284 root
Difference (AN - E)	2.47596	0.539383	BAC_20_GL0154910 root
Difference (AN - E)	3.94214	0.539976	BAC_S-Fe5_GL0016695
Difference (AN - E)	3.17387	0.541059	BAC_1-2_GL0115428 root
Difference (AN - E)	2.15841	0.541254	BAC_MC-6-2_GL0077926 root
Difference (AN - E)	4.17264	0.542742	BAC_8-1_GL0079805 root
Difference (AN - E)	2.33781	0.544331	BAC_4-7_GL0132588 root
Difference (AN - E)	1.85721	0.545788	BAC_5-7_GL0037142 root
Difference (AN - E)	1.87536	0.546443	BAC_1-2_GL0128389 root
Difference (AN - E)	2.26677	0.547607	BAC_7-2_GL0046482 root
Difference (AN - E)	2.81598	0.547815	BAC_47_GL0039979
Difference (AN - E)	2.48162	0.548134	BAC_1-1_GL0042341 root
Difference (AN - E)	2.48162	0.548134	BAC_7-1_GL0065703
Difference (AN - E)	4.04027	0.548494	BAC_4-6_GL0088198
Difference (AN - E)	2.8391	0.551356	BAC_1-6_GL0079693 root
Difference (AN - E)	2.23681	0.552316	BAC_Group2-7A_GL0157990 root
Difference (AN - E)	4.06895	0.554273	BAC_6-2_GL0003321 root
Difference (AN - E)	2.26616	0.555132	BAC_G1-2A_GL0084912 root
Difference (AN - E)	7.53663	0.555142	BAC_G1-1A_GL0102554 root
Difference (AN - E)	3.14981	0.556928	BAC_1-1_GL0030962 root
Difference (AN - E)	2.97212	0.557097	BAC_S-Fe20_GL0032209 root
Difference (AN - E)	2.65733	0.558166	BAC_8-2_GL0005491 root
Difference (AN - E)	2.14954	0.558413	BAC_MC-6-2_GL0028893 root
Difference (AN - E)	3.25124	0.558758	BAC_MC-6-2_GL0117589 root
Difference (AN - E)	1.87982	0.560339	BAC_1-2_GL0129193 root
Difference (AN - E)	3.12764	0.561684	BAC_6-2_GL0068441 root
Difference (AN - E)	3.12764	0.561684	BAC_Group2-8A_GL0004967 root
Difference (AN - E)	5.03838	0.570041	BAC_G1-5A_GL0096260 root
Difference (AN - E)	1.85199	0.570544	BAC_1-3_GL0047813
Difference (AN - E)	1.85502	0.572223	BAC_10_GL0082417 root
Difference (AN - E)	1.77651	0.573681	BAC_7-5_GL0149953 root
Difference (AN - E)	4.14573	0.575609	BAC_3-6_GL0062994 root
Difference (AN - E)	1.98337	0.576853	BAC_1A-dyr2-07_GL0006867 root
Difference (AN - E)	2.40793	0.580788	BAC_S-Fe8_GL0160861 root
Difference (AN - E)	2.76678	0.581544	BAC_G1-5A_GL0049612 root
Difference (AN - E)	2.65149	0.584369	BAC_MH-0-5_GL0005437 root
Difference (AN - E)	1.75832	0.586439	BAC_MC-6-2_GL0130302 root
Difference (AN - E)	3.96013	0.58939	BAC_6-2_GL0065175 root
Difference (AN - E)	3.96013	0.58939	BAC_G1-3A_GL0018895 root
Difference (AN - E)	3.96013	0.58939	BAC_4-8_GL0033460 root
Difference (AN - E)	3.00763	0.591117	BAC_1A-dyr4-07_GL0098195 root
Difference (AN - E)	4.0305	0.591593	BAC_MC-6-2_GL0182503 root
Difference (AN - E)	1.96458	0.593434	BAC_29_GL0092416 root
Difference (AN - E)	4.66412	0.594126	BAC_4-4_GL0012898
Difference (AN - E)	2.55026	0.594297	BAC_Group2-2A_GL0037231 root
Difference (AN - E)	4.64904	0.594335	BAC_5-3_GL0072482 root
Difference (AN - E)	4.85158	0.594499	BAC_37_GL0073571 root
Difference (AN - E)	1.73259	0.597506	BAC_1-5_GL0036722 root
Difference (AN - E)	1.73259	0.597506	BAC_32_GL0104925 root
Difference (AN - E)	2.72697	0.598817	BAC_G1-5A_GL0080063 root
Difference (AN - E)	4.03965	0.599395	BAC_G1-5A_GL0054352 root
Difference (AN - E)	4.10055	0.600266	BAC_G1-5A_GL0121771 root
Difference (AN - E)	2.61005	0.601528	BAC_Group2-6A_GL0141556 root
Difference (AN - E)	3.28608	0.601741	BAC_MC-6-2_GL0101034 root
Difference (AN - E)	2.87598	0.60188	MOUSE_Q7TPZ8
Difference (AN - E)	2.48845	0.601954	BAC_1-1_GL0114553 root
Difference (AN - E)	5.33118	0.602861	BAC_5-3_GL0006268 root
Difference (AN - E)	2.62773	0.605463	BAC_1A-dyr2-07_GL0038040 root
Difference (AN - E)	4.70946	0.606504	BAC_2-2_GL0146624 root
Difference (AN - E)	2.48646	0.606504	BAC_14_GL0055372 root
Difference (AN - E)	5.81408	0.608089	BAC_3-5_GL0075863 root
Difference (AN - E)	3.31033	0.608331	BAC_Group2-5A_GL0118816 root
Difference (AN - E)	2.20064	0.608676	BAC_6-4_GL0040257 root
Difference (AN - E)	2.69009	0.608849	BAC_1-1_GL0150751 root
Difference (AN - E)	1.88348	0.608849	BAC_G1-5A_GL0021169 root
Difference (AN - E)	1.79979	0.609981	BAC_4-3_GL0003480 root
Difference (AN - E)	2.19859	0.611194	BAC_2-2_GL0023828 root
Difference (AN - E)	2.0233	0.612814	BAC_S-Fe11_GL0091654 root
Difference (AN - E)	3.38871	0.613458	BAC_5-7_GL0003557 root
Difference (AN - E)	2.43815	0.61428	BAC_7-5_GL0158642 root
Difference (AN - E)	3.40075	0.614985	BAC_5-8_GL0122944 root
Difference (AN - E)	4.91929	0.617242	BAC_8-7_GL0020333 root
Difference (AN - E)	2.71669	0.621227	BAC_MC-6-1_GL0080629 root
Difference (AN - E)	2.71669	0.621227	BAC_1-2_GL0077692
Difference (AN - E)	2.71669	0.621227	BAC_1-4_GL0059879 root
Difference (AN - E)	2.63952	0.621848	BAC_1_GL0018144 root
Difference (AN - E)	3.07143	0.623016	BAC_G1-5A_GL0067575 root
Difference (AN - E)	5.18321	0.627821	BAC_5-7_GL0121897
Difference (AN - E)	6.88073	0.62785	BAC_6-2_GL0061949 root
Difference (AN - E)	2.86897	0.629458	BAC_46_GL0068813 root
Difference (AN - E)	1.67669	0.629804	BAC_Group2-3A_GL0035043 root
Difference (AN - E)	5.87327	0.632233	BAC_MC-6-2_GL0180397 root
Difference (AN - E)	2.25659	0.634397	BAC_MH-6-5_GL0039873 root
Difference (AN - E)	2.67105	0.634777	BAC_3-5_GL0075414
Difference (AN - E)	2.2047	0.635019	BAC_1A-dyr1-07_GL0040004 root
Difference (AN - E)	3.17284	0.637481	BAC_5-3_GL0054763 root
Difference (AN - E)	5.55715	0.638861	BAC_Group2-1A_GL0079313
Difference (AN - E)	3.01959	0.641554	BAC_2_GL0144406 root
Difference (AN - E)	2.13408	0.643485	BAC_MH-6-4_GL0031411 root
Difference (AN - E)	4.37054	0.644809	BAC_S-Fe12_GL0201999 root
Difference (AN - E)	1.71754	0.646169	BAC_7-8_GL0147666 root
Difference (AN - E)	2.17699	0.647155	BAC_7-1_GL0071650 root
Difference (AN - E)	2.32221	0.651119	BAC_G1-1A_GL0023695 root
Difference (AN - E)	1.84046	0.65339	BAC_8-5_GL0057318 root
Difference (AN - E)	8.35679	0.65447	BAC_14_GL0016880 root
Difference (AN - E)	2.1199	0.654485	BAC_1-1_GL0024683 root
Difference (AN - E)	1.66496	0.654771	BAC_5-5_GL0113648
Difference (AN - E)	4.17159	0.657187	BAC_1A-dyr4-07_GL0076829 root
Difference (AN - E)	1.87591	0.657187	BAC_2-1_GL0026536 root
Difference (AN - E)	4.19097	0.657292	BAC_1A-dyr1-07_GL0028607 root
Difference (AN - E)	3.35244	0.657627	BAC_1-7_GL0035329 root
Difference (AN - E)	2.14593	0.659394	BAC_1-4_GL0084538 root
Difference (AN - E)	2.51105	0.65972	BAC_1-3_GL0005317 root
Difference (AN - E)	1.80617	0.660152	BAC_MH-0-4_GL0089998 root
Difference (AN - E)	2.3678	0.661013	BAC_2-3_GL0068089 root
Difference (AN - E)	4.23798	0.661147	BAC_Group2-4A_GL0058042 root
Difference (AN - E)	2.23721	0.661151	BAC_7-5_GL0174354 root
Difference (AN - E)	4.58021	0.662518	BAC_1-1_GL0078299 root
Difference (AN - E)	1.76998	0.663497	BAC_MC-6-5_GL0115937 root
Difference (AN - E)	2.29018	0.663497	BAC_3-5_GL0115359 root
Difference (AN - E)	8.61642	0.66457	BAC_MC-6-2_GL0151572 root
Difference (AN - E)	4.93083	0.66463	BAC_2-2_GL0087128 root
Difference (AN - E)	7.35429	0.666609	BAC_5-7_GL0037700 root
Difference (AN - E)	2.72746	0.67191	BAC_1-1_GL0062220 root
Difference (AN - E)	1.83837	0.672655	BAC_17_GL0112381 root
Difference (AN - E)	1.93814	0.674425	BAC_S-Fe2_GL0191324 root
Difference (AN - E)	1.68082	0.675047	BAC_S-Fe20_GL0003350 root
Difference (AN - E)	3.44643	0.677631	BAC_49_GL0017174 root
Difference (AN - E)	4.31715	0.679484	BAC_5-8_GL0101777 root
Difference (AN - E)	1.8002	0.681529	BAC_S-Fe12_GL0089829 root
Difference (AN - E)	2.0681	0.684149	BAC_MC-6-1_GL0011308 root
Difference (AN - E)	2.52175	0.684186	BAC_16_GL0084996 root
Difference (AN - E)	4.63939	0.684352	BAC_2B-dyr24-07_GL0004683 root
Difference (AN - E)	3.4313	0.684483	BAC_4-1_GL0005066 root
Difference (AN - E)	3.96735	0.687758	BAC_1A-dyr1-07_GL0024567 root
Difference (AN - E)	3.33008	0.687805	BAC_S-Fe20_GL0004200
Difference (AN - E)	2.48245	0.690217	BAC_S-Fe20_GL0118612 root
Difference (AN - E)	1.82606	0.693217	MOUSE_Q8R0I0
Difference (AN - E)	1.74924	0.694527	BAC_2B-dyr23-07_GL0020466 root
Difference (AN - E)	6.00605	0.695275	BAC_4-4_GL0053834 root
Difference (AN - E)	1.97591	0.696285	BAC_54_GL0095365 root
Difference (AN - E)	2.3727	0.697838	BAC_1-2_GL0117033 root
Difference (AN - E)	2.4704	0.699364	BAC_2-2_GL0128591 root
Difference (AN - E)	1.9118	0.699758	BAC_2A-dyr16-07_GL0057446 root
Difference (AN - E)	2.21221	0.700861	BAC_6-3_GL0081067
Difference (AN - E)	3.51345	0.701871	BAC_6-2_GL0003591 root
Difference (AN - E)	7.99339	0.702472	BAC_6-1_GL0090462 root
Difference (AN - E)	3.6804	0.705151	BAC_G1-8A_GL0002875 root
Difference (AN - E)	2.16846	0.705383	BAC_1-7_GL0008112 root
Difference (AN - E)	3.58597	0.705397	BAC_S-Fe7_GL0257815 root
Difference (AN - E)	5.92614	0.706098	BAC_1-1_GL0028395 root
Difference (AN - E)	3.33635	0.706229	BAC_S-Fe20_GL0104847 root
Difference (AN - E)	2.69263	0.706767	BAC_8-5_GL0029457 root
Difference (AN - E)	3.98175	0.70787	BAC_2-4_GL0049274
Difference (AN - E)	2.58039	0.70787	BAC_S-Fe8_GL0051277 root
Difference (AN - E)	1.76017	0.708206	MOUSE_P16406
Difference (AN - E)	3.89112	0.709191	BAC_7_GL0033364 root
Difference (AN - E)	2.01784	0.709742	BAC_MC-6-5_GL0027069 root
Difference (AN - E)	4.77004	0.711339	BAC_11_GL0102613 root
Difference (AN - E)	7.193	0.71141	BAC_2-3_GL0000625 root
Difference (AN - E)	2.60362	0.71418	MOUSE_P03958
Difference (AN - E)	2.14625	0.714428	BAC_2-2_GL0109039 root
Difference (AN - E)	3.08721	0.716525	BAC_Group2-3A_GL0053830 root
Difference (AN - E)	2.98425	0.72142	BAC_3-7_GL0004855 root
Difference (AN - E)	6.45256	0.722106	BAC_17_GL0036868 root
Difference (AN - E)	3.58387	0.723939	BAC_MC-6-2_GL0072219 root
Difference (AN - E)	2.62085	0.724558	BAC_G1-5A_GL0199126 root
Difference (AN - E)	3.0821	0.726036	BAC_5-7_GL0038239 root
Difference (AN - E)	2.38428	0.727731	BAC_4-3_GL0063749 root
Difference (AN - E)	2.81655	0.731248	BAC_4-6_GL0051359
Difference (AN - E)	3.3491	0.733798	BAC_23_GL0128052 root
Difference (AN - E)	4.69139	0.736056	BAC_1-2_GL0082121 root
Difference (AN - E)	1.75311	0.740551	BAC_MC-6-2_GL0043848 root
Difference (AN - E)	4.71477	0.74305	BAC_7-5_GL0144179 root
Difference (AN - E)	2.46479	0.743198	BAC_S-Fe6_GL0062323 root
Difference (AN - E)	2.83163	0.74383	BAC_6-1_GL0069068
Difference (AN - E)	2.82555	0.745091	BAC_Group2-5A_GL0135618 root
Difference (AN - E)	6.2319	0.748496	BAC_2-7_GL0062923 root
Difference (AN - E)	2.29925	0.751845	BAC_7-3_GL0032032 root
Difference (AN - E)	6.89349	0.753655	BAC_13_GL0032116 root
Difference (AN - E)	5.18213	0.754615	BAC_4-8_GL0102198 root
Difference (AN - E)	2.72699	0.756544	BAC_6-3_GL0099331 root
Difference (AN - E)	2.61436	0.757028	BAC_5-2_GL0013536
Difference (AN - E)	1.82563	0.757568	BAC_S-Fe20_GL0146840 root
Difference (AN - E)	3.03144	0.760031	BAC_S-Fe3_GL0012151 root
Difference (AN - E)	2.03518	0.761172	BAC_2A-dyr16-07_GL0047024 root
Difference (AN - E)	2.45663	0.76188	BAC_8-2_GL0113850 root
Difference (AN - E)	3.21993	0.764036	BAC_11_GL0025673 root
Difference (AN - E)	1.6865	0.766828	BAC_MC-6-1_GL0017468 root
Difference (AN - E)	4.19942	0.76906	BAC_S-Fe20_GL0111528 root
Difference (AN - E)	2.41613	0.769758	BAC_7-7_GL0082687 root
Difference (AN - E)	2.41613	0.769758	BAC_5-8_GL0057094 root
Difference (AN - E)	3.66421	0.772425	BAC_S-Fe10_GL0052444 root
Difference (AN - E)	8.35106	0.774648	BAC_G1-7A_GL0091318 root
Difference (AN - E)	4.96878	0.775036	BAC_G1-3A_GL0138812 root
Difference (AN - E)	4.20618	0.776658	BAC_G1-1A_GL0062897 root
Difference (AN - E)	1.92585	0.779508	BAC_20_GL0138760 root
Difference (AN - E)	4.08261	0.782136	BAC_MH-6-4_GL0058677 root
Difference (AN - E)	4.08261	0.782136	BAC_MH-6-2_GL0097310
Difference (AN - E)	2.75217	0.782683	BAC_S-Fe5_GL0162239 root
Difference (AN - E)	1.75849	0.784229	BAC_4-1_GL0012700 root
Difference (AN - E)	2.26395	0.785274	BAC_2-3_GL0008815 root
Difference (AN - E)	5.30567	0.7855	BAC_4-3_GL0068538 root
Difference (AN - E)	3.70965	0.785516	BAC_40_GL0030062 root
Difference (AN - E)	3.70965	0.785516	BAC_10_GL0015261 root
Difference (AN - E)	2.70852	0.789014	MOUSE_P09470
Difference (AN - E)	2.563	0.789323	BAC_Group2-4A_GL0026679 root
Difference (AN - E)	4.35116	0.791382	BAC_1-1_GL0135553 root
Difference (AN - E)	3.64286	0.794513	BAC_Group2-8A_GL0086452 root
Difference (AN - E)	3.64286	0.794513	BAC_MC-6-2_GL0009603 root
Difference (AN - E)	2.64328	0.795437	BAC_2-1_GL0011337 root
Difference (AN - E)	3.02825	0.796859	BAC_4-1_GL0025659 root
Difference (AN - E)	2.74878	0.799129	BAC_S-Fe20_GL0183634 root
Difference (AN - E)	4.18361	0.799204	BAC_MH-6-4_GL0003669 root
Difference (AN - E)	4.18361	0.799204	BAC_MH-6-3_GL0044074 root
Difference (AN - E)	4.18361	0.799204	BAC_11_GL0117532 root
Difference (AN - E)	2.41218	0.802577	BAC_3-5_GL0063859 root
Difference (AN - E)	3.58969	0.806112	BAC_S-Fe7_GL0259217 root
Difference (AN - E)	4.82559	0.807725	BAC_S-Fe20_GL0017193 root
Difference (AN - E)	4.0307	0.809236	BAC_Group2-8A_GL0088304 root
Difference (AN - E)	3.71819	0.810029	BAC_S-Fe9_GL0141250 root
Difference (AN - E)	2.86729	0.810683	BAC_4-1_GL0003836 root
Difference (AN - E)	2.05691	0.810697	BAC_2-2_GL0155297 root
Difference (AN - E)	4.06514	0.812088	BAC_2-3_GL0080940 root
Difference (AN - E)	3.47595	0.812374	BAC_5-7_GL0073250 root
Difference (AN - E)	2.76147	0.813993	BAC_1-1_GL0136841 root
Difference (AN - E)	2.57522	0.815082	BAC_Group2-8A_GL0077485 root
Difference (AN - E)	2.66417	0.818304	BAC_2-1_GL0102392 root
Difference (AN - E)	4.21614	0.818344	BAC_8-5_GL0005271
Difference (AN - E)	2.70291	0.821639	BAC_G1-8A_GL0082380 root
Difference (AN - E)	4.36329	0.822509	BAC_7-5_GL0014977 root
Difference (AN - E)	1.89763	0.824022	BAC_20_GL0107005 root
Difference (AN - E)	2.80875	0.828333	BAC_MH-6-1_GL0084524 root
Difference (AN - E)	2.99901	0.832819	BAC_Group2-7A_GL0055212 root
Difference (AN - E)	3.67118	0.833183	BAC_5-7_GL0063732 root
Difference (AN - E)	2.61465	0.833473	BAC_1-2_GL0100967 root
Difference (AN - E)	3.19396	0.834938	BAC_Group2-3A_GL0074874 root
Difference (AN - E)	4.09442	0.835164	BAC_S-Fe9_GL0065288 root
Difference (AN - E)	5.2177	0.840089	BAC_Group2-7A_GL0075188 root
Difference (AN - E)	6.74429	0.841101	BAC_1-1_GL0077179 root
Difference (AN - E)	2.00268	0.842531	BAC_G1-3A_GL0006007 root
Difference (AN - E)	5.94287	0.844677	BAC_6-7_GL0060671 root
Difference (AN - E)	2.77369	0.845197	BAC_1-1_GL0084990 root
Difference (AN - E)	3.78686	0.845197	BAC_Group2-8A_GL0011843 root
Difference (AN - E)	4.59274	0.846684	BAC_2-4_GL0065099 root
Difference (AN - E)	2.38029	0.848074	BAC_MH-6-5_GL0039999 root
Difference (AN - E)	2.56798	0.849158	BAC_MC-6-2_GL0155351 root
Difference (AN - E)	6.29663	0.849347	BAC_S-Fe6_GL0265159
Difference (AN - E)	2.3423	0.850278	BAC_8-6_GL0063554
Difference (AN - E)	5.68841	0.852218	BAC_11_GL0109899 root
Difference (AN - E)	2.41158	0.852259	BAC_G1-5A_GL0087948
Difference (AN - E)	3.63257	0.852891	BAC_MC-0-3_GL0068611 root
Difference (AN - E)	3.52925	0.855087	BAC_MH-6-1_GL0004764 root
Difference (AN - E)	4.20743	0.856627	BAC_1A-dyr4-07_GL0074774 root
Difference (AN - E)	2.51898	0.858367	BAC_S-Fe12_GL0108191
Difference (AN - E)	2.02824	0.858747	BAC_1-3_GL0063211 root
Difference (AN - E)	5.60566	0.860233	BAC_S-Fe10_GL0108035 root
Difference (AN - E)	2.22405	0.862973	BAC_1A-dyr4-07_GL0089340 root
Difference (AN - E)	3.11437	0.863119	BAC_G1-7A_GL0084495 root
Difference (AN - E)	2.79126	0.863331	BAC_MC-6-1_GL0114862 root
Difference (AN - E)	2.44393	0.86676	BAC_4-1_GL0045072 root
Difference (AN - E)	6.27611	0.867315	BAC_4-4_GL0081307 root
Difference (AN - E)	4.19197	0.868779	BAC_2-1_GL0031408 root
Difference (AN - E)	4.06541	0.871124	BAC_S-Fe20_GL0013585 root
Difference (AN - E)	2.705	0.871371	BAC_2-1_GL0106621 root
Difference (AN - E)	2.2504	0.872649	BAC_MC-0-1_GL0029955 root
Difference (AN - E)	6.30388	0.872727	BAC_8-2_GL0118878 root
Difference (AN - E)	2.38019	0.87309	BAC_7-2_GL0016973 root
Difference (AN - E)	3.36407	0.874705	BAC_S-Fe3_GL0173811 root
Difference (AN - E)	3.59058	0.878337	BAC_32_GL0041053 root
Difference (AN - E)	3.22572	0.881153	BAC_47_GL0140415 root
Difference (AN - E)	4.337	0.882169	BAC_6-2_GL0043832 root
Difference (AN - E)	2.70711	0.883329	BAC_S-Fe20_GL0014659 root
Difference (AN - E)	4.73965	0.883502	BAC_MC-6-3_GL0038141 root
Difference (AN - E)	4.73965	0.883502	BAC_S-Fe6_GL0157536 root
Difference (AN - E)	2.69462	0.884295	BAC_MH-6-5_GL0047825 root
Difference (AN - E)	5.81526	0.884391	BAC_40_GL0062488 root
Difference (AN - E)	1.94531	0.889051	BAC_MC-6-3_GL0059050 root
Difference (AN - E)	2.72146	0.889595	BAC_6-2_GL0075315 root
Difference (AN - E)	2.97753	0.891016	BAC_8-5_GL0038899 root
Difference (AN - E)	1.85319	0.893978	BAC_1-1_GL0072114 root
Difference (AN - E)	5.89446	0.894385	BAC_6-7_GL0050466 root
Difference (AN - E)	2.32183	0.89588	BAC_1-1_GL0053884
Difference (AN - E)	5.3919	0.90057	BAC_5-8_GL0020714
Difference (AN - E)	6.12139	0.900718	BAC_2B-dyr23-07_GL0049983
Difference (AN - E)	4.24223	0.900925	BAC_8-4_GL0055488 root
Difference (AN - E)	3.9908	0.901377	BAC_4-2_GL0102178 root
Difference (AN - E)	3.37657	0.903013	BAC_2-2_GL0019769
Difference (AN - E)	2.83488	0.906003	BAC_S-Fe7_GL0301332 root
Difference (AN - E)	3.53693	0.906652	BAC_16_GL0059971 root
Difference (AN - E)	3.6174	0.908085	BAC_MC-6-2_GL0025419 root
Difference (AN - E)	2.8368	0.911049	BAC_Group2-8A_GL0083020 root
Difference (AN - E)	4.57103	0.911284	BAC_4-2_GL0106022 root
Difference (AN - E)	2.68603	0.912187	BAC_4-5_GL0078832 root
Difference (AN - E)	6.24914	0.913747	BAC_S-Fe12_GL0209209 root
Difference (AN - E)	6.36873	0.916594	BAC_6-2_GL0091563 root
Difference (AN - E)	5.35229	0.917117	MOUSE_F8VPT3
Difference (AN - E)	3.54418	0.919324	BAC_4-7_GL0092083 root
Difference (AN - E)	3.39196	0.923669	BAC_MC-6-1_GL0078746
Difference (AN - E)	2.61408	0.925071	BAC_S-Fe8_GL0188873 root
Difference (AN - E)	3.23209	0.930083	BAC_1-2_GL0041485 root
Difference (AN - E)	4.17815	0.930667	BAC_S-Fe7_GL0186693 root
Difference (AN - E)	6.46472	0.931799	MOUSE_P01837
Difference (AN - E)	3.87078	0.93184	BAC_G1-5A_GL0197102 root
Difference (AN - E)	3.87078	0.93184	BAC_MC-0-3_GL0009742 root
Difference (AN - E)	6.23174	0.93184	BAC_MC-0-1_GL0025875 root
Difference (AN - E)	2.93224	0.933909	BAC_1-1_GL0152128 root
Difference (AN - E)	2.64381	0.936943	BAC_38_GL0072578
Difference (AN - E)	3.09822	0.938151	BAC_6-3_GL0081266 root
Difference (AN - E)	4.71432	0.942722	BAC_MC-0-1_GL0062708 root
Difference (AN - E)	7.62638	0.946563	BAC_8-5_GL0122122
Difference (AN - E)	6.98527	0.947279	BAC_2-2_GL0126451 root
Difference (AN - E)	4.94349	0.947484	BAC_5-6_GL0071369 root
Difference (AN - E)	3.62956	0.949701	BAC_5-7_GL0036649 root
Difference (AN - E)	3.43323	0.951929	BAC_32_GL0098046 root
Difference (AN - E)	4.93453	0.952206	BAC_2-4_GL0083502 root
Difference (AN - E)	6.45778	0.953427	BAC_MH-6-5_GL0153851 root
Difference (AN - E)	6.27483	0.957048	BAC_4-1_GL0062284 root
Difference (AN - E)	2.49995	0.959153	BAC_S-Fe7_GL0166080 root
Difference (AN - E)	2.67795	0.959385	BAC_Group2-3A_GL0003312 root
Difference (AN - E)	4.28837	0.960374	BAC_1-1_GL0012370 root
Difference (AN - E)	3.00426	0.962079	BAC_1-3_GL0039106 root
Difference (AN - E)	4.28654	0.965197	BAC_Group2-4A_GL0119297 root
Difference (AN - E)	6.00933	0.965694	BAC_6-7_GL0099175 root
Difference (AN - E)	4.24406	0.967072	BAC_4-1_GL0077359 root
Difference (AN - E)	2.94684	0.967417	BAC_1-1_GL0082854 root
Difference (AN - E)	2.82449	0.969404	BAC_S-Fe2_GL0146242 root
Difference (AN - E)	7.43155	0.970415	BAC_2-1_GL0095220 root
Difference (AN - E)	1.9899	0.972439	BAC_5-1_GL0060441 root
Difference (AN - E)	3.81518	0.973283	BAC_S-Fe8_GL0169768 root
Difference (AN - E)	3.83069	0.974076	BAC_8-1_GL0128436
Difference (AN - E)	2.89531	0.979825	BAC_2-6_GL0092157 root
Difference (AN - E)	3.49885	0.980005	BAC_S-Fe20_GL0163584
Difference (AN - E)	4.45972	0.980998	BAC_2-2_GL0142405 root
Difference (AN - E)	6.74687	0.982523	BAC_6-5_GL0097819 root
Difference (AN - E)	2.8572	0.983261	BAC_4-7_GL0090713 root
Difference (AN - E)	6.72907	0.983331	BAC_11_GL0020901 root
Difference (AN - E)	2.93985	0.985661	BAC_2-2_GL0136084 root
Difference (AN - E)	4.96427	0.986267	BAC_G1-7A_GL0025806 root
Difference (AN - E)	2.53158	0.988257	BAC_MH-0-3_GL0038882 root
Difference (AN - E)	2.95634	0.991711	BAC_S-Fe6_GL0212407 root
Difference (AN - E)	3.54173	0.992383	BAC_7-5_GL0039418
Difference (AN - E)	3.97744	0.992995	BAC_7-8_GL0120165 root
Difference (AN - E)	5.26925	0.994736	BAC_2-1_GL0009760 root
Difference (AN - E)	2.33145	0.995812	BAC_2-3_GL0102254 root
Difference (AN - E)	4.13976	0.996133	BAC_3-1_GL0093950
Difference (AN - E)	4.61926	0.999271	BAC_1-1_GL0048867
Difference (AN - E)	2.64028	0.999297	BAC_2-3_GL0096811 root
Difference (AN - E)	7.0731	1.00798	BAC_5-8_GL0004261 root
Difference (AN - E)	3.08458	1.01517	BAC_5-5_GL0058076 root
Difference (AN - E)	6.27706	1.01848	MOUSE_P28843
Difference (AN - E)	4.79086	1.02803	BAC_5-1_GL0017373 root
Difference (AN - E)	4.5951	1.02907	BAC_6-3_GL0019612 root
Difference (AN - E)	2.40909	1.0291	BAC_5-5_GL0085887 root
Difference (AN - E)	3.22407	1.03067	BAC_4-1_GL0026384 root
Difference (AN - E)	5.39874	1.03076	BAC_G1-5A_GL0063524 root
Difference (AN - E)	7.55609	1.03321	MOUSE_Q61391
Difference (AN - E)	3.55179	1.04089	BAC_10_GL0093032 root
Difference (AN - E)	4.14065	1.04207	BAC_Group2-3A_GL0066640 root
Difference (AN - E)	4.86719	1.04289	BAC_5-6_GL0043234 root
Difference (AN - E)	4.45983	1.04536	BAC_4-1_GL0032557 root
Difference (AN - E)	5.5798	1.04979	BAC_4-1_GL0021590 root
Difference (AN - E)	3.57118	1.05363	BAC_6-7_GL0025050 root
Difference (AN - E)	3.11797	1.05462	BAC_Group2-2A_GL0145796 root
Difference (AN - E)	5.79157	1.05679	BAC_8-1_GL0008012
Difference (AN - E)	3.45102	1.05788	BAC_16_GL0003678 root
Difference (AN - E)	3.45288	1.05953	BAC_S-Fe2_GL0133793 root
Difference (AN - E)	4.66634	1.06189	MOUSE_P01592
Difference (AN - E)	2.42845	1.06259	BAC_MC-6-1_GL0007235 root
Difference (AN - E)	2.59601	1.06833	BAC_20_GL0038879 root
Difference (AN - E)	4.92421	1.06899	BAC_S-Fe3_GL0204125 root
Difference (AN - E)	7.07345	1.06917	BAC_G1-1A_GL0013730 root
Difference (AN - E)	4.16503	1.07774	BAC_1-1_GL0006538 root
Difference (AN - E)	2.96633	1.09124	BAC_8-6_GL0085989 root
Difference (AN - E)	4.00379	1.09393	BAC_6-7_GL0069692 root
Difference (AN - E)	6.08503	1.09756	BAC_4-1_GL0011970 root
Difference (AN - E)	7.17107	1.1002	BAC_4-5_GL0086748 root
Difference (AN - E)	4.08817	1.10239	BAC_1-1_GL0123700
Difference (AN - E)	4.14686	1.10413	BAC_Group2-5A_GL0031620 root
Difference (AN - E)	3.9107	1.11023	BAC_2-2_GL0127250 root
Difference (AN - E)	5.69081	1.11262	BAC_G1-7A_GL0128406 root
Difference (AN - E)	3.60563	1.11633	BAC_Group2-7A_GL0088595 root
Difference (AN - E)	8.36	1.11985	BAC_S-Fe8_GL0223627 root
Difference (AN - E)	6.6997	1.12626	BAC_G1-1A_GL0102562 root
Difference (AN - E)	4.34679	1.12987	BAC_S-Fe8_GL0132737 root
Difference (AN - E)	5.06707	1.12991	BAC_7-1_GL0019247 root
Difference (AN - E)	4.02179	1.13016	BAC_6-5_GL0077999 root
Difference (AN - E)	3.84104	1.13602	BAC_2B-dyr23-07_GL0031146
Difference (AN - E)	3.27331	1.14126	BAC_G1-5A_GL0193849 root
Difference (AN - E)	4.67164	1.14789	BAC_MC-6-2_GL0171795 root
Difference (AN - E)	5.14963	1.15739	BAC_Group2-8A_GL0020817 root
Difference (AN - E)	6.08355	1.15881	BAC_4-7_GL0141554
Difference (AN - E)	4.8559	1.16662	BAC_S-Fe6_GL0005610 root
Difference (AN - E)	5.873	1.17212	MOUSE_A0A1D5RMB0
Difference (AN - E)	2.51341	1.17819	BAC_11_GL0139961 root
Difference (AN - E)	5.3024	1.18392	BAC_G1-5A_GL0133398 root
Difference (AN - E)	5.63069	1.1845	BAC_Group2-3A_GL0068836 root
Difference (AN - E)	5.72611	1.18851	BAC_G1-1A_GL0092180 root
Difference (AN - E)	5.57158	1.19092	BAC_11_GL0091110 root
Difference (AN - E)	5.86081	1.20001	BAC_5-8_GL0040969 root
Difference (AN - E)	5.44746	1.20561	BAC_3-5_GL0047916 root
Difference (AN - E)	5.81757	1.21903	BAC_26_GL0127226 root
Difference (AN - E)	3.6021	1.21953	BAC_5-7_GL0089061 root
Difference (AN - E)	4.76237	1.2228	MOUSE_Q11136
Difference (AN - E)	4.22251	1.22361	BAC_1-1_GL0056183 root
Difference (AN - E)	2.6476	1.23063	BAC_6-7_GL0016691 root
Difference (AN - E)	3.8003	1.23066	BAC_5-3_GL0112402 root
Difference (AN - E)	5.64171	1.23159	BAC_Group2-8A_GL0216363 root
Difference (AN - E)	4.47995	1.2375	BAC_4-3_GL0072763 root
Difference (AN - E)	4.23077	1.23782	BAC_4-2_GL0120939 root
Difference (AN - E)	4.32747	1.23851	BAC_7-4_GL0069222 root
Difference (AN - E)	3.27959	1.2429	BAC_1A-dyr1-07_GL0018542 root
Difference (AN - E)	3.96275	1.25365	BAC_MC-6-2_GL0009604
Difference (AN - E)	4.58068	1.25803	BAC_1A-dyr2-07_GL0003066 root
Difference (AN - E)	4.71566	1.26076	BAC_MH-6-5_GL0052674 root
Difference (AN - E)	8.02281	1.26122	BAC_Group2-3A_GL0004530 root
Difference (AN - E)	4.81811	1.26875	BAC_8-2_GL0122357
Difference (AN - E)	4.1698	1.27428	BAC_2-1_GL0098967 root
Difference (AN - E)	4.39492	1.275	BAC_2-3_GL0000090 root
Difference (AN - E)	5.46147	1.28584	BAC_MH-0-5_GL0146256 root
Difference (AN - E)	8.82303	1.29824	BAC_8-2_GL0060973
Difference (AN - E)	5.084	1.30225	BAC_Group2-7A_GL0036496 root
Difference (AN - E)	3.34125	1.30271	BAC_16_GL0084832 root
Difference (AN - E)	3.87991	1.30574	MOUSE_P97449
Difference (AN - E)	4.25545	1.31498	BAC_6-6_GL0100400 root
Difference (AN - E)	5.80666	1.32989	BAC_5-8_GL0148457 root
Difference (AN - E)	4.74658	1.33615	BAC_3-3_GL0088496 root
Difference (AN - E)	3.65641	1.33661	BAC_MC-6-2_GL0179477 root
Difference (AN - E)	3.14028	1.34423	BAC_47_GL0016771
Difference (AN - E)	5.9847	1.36039	BAC_52_GL0112873 root
Difference (AN - E)	4.35442	1.36666	BAC_2_GL0075359 root
Difference (AN - E)	4.32768	1.36729	BAC_6-2_GL0081925 root
Difference (AN - E)	5.73673	1.36819	BAC_Group2-4A_GL0123968 root
Difference (AN - E)	6.88561	1.37474	BAC_Group2-8A_GL0050846 root
Difference (AN - E)	5.70406	1.39004	BAC_S-Fe20_GL0056479 root
Difference (AN - E)	4.62481	1.39327	BAC_1-2_GL0113032 root
Difference (AN - E)	3.49873	1.39465	MOUSE_Q7M758
Difference (AN - E)	7.00893	1.41163	BAC_10_GL0007219 root
Difference (AN - E)	5.82858	1.4323	BAC_4-8_GL0060722 root
Difference (AN - E)	7.16268	1.43671	MOUSE_B5THE2
Difference (AN - E)	6.06988	1.43886	BAC_MH-6-3_GL0030900 root
Difference (AN - E)	6.92573	1.44584	BAC_11_GL0143116 root
Difference (AN - E)	5.29287	1.48235	BAC_Group2-3A_GL0096287 root
Difference (AN - E)	5.98743	1.48328	BAC_S-Fe20_GL0177615 root
Difference (AN - E)	4.16322	1.49624	BAC_6-4_GL0029149 root
Difference (AN - E)	3.39901	1.49661	BAC_8-1_GL0010148 root
Difference (AN - E)	5.61668	1.50065	BAC_3-2_GL0019842 root
Difference (AN - E)	4.28243	1.50567	BAC_Group2-7A_GL0016009 root
Difference (AN - E)	5.65101	1.50866	BAC_23_GL0033011 root
Difference (AN - E)	5.07212	1.5195	MOUSE_O70570
Difference (AN - E)	6.4298	1.52714	BAC_4-2_GL0094209 root
Difference (AN - E)	6.03718	1.53916	BAC_3-1_GL0086355
Difference (AN - E)	5.5492	1.55494	BAC_8-3_GL0024980 root
Difference (AN - E)	9.33323	1.55817	BAC_6-2_GL0085024 root
Difference (AN - E)	6.18633	1.6496	MOUSE_A0A0J9YVE6
Difference (AN - E)	6.17585	1.66758	BAC_2-8_GL0044981 root
Difference (AN - E)	5.31352	1.67128	BAC_MC-6-2_GL0158169 root
Difference (AN - E)	8.43667	1.6788	BAC_2-8_GL0071310 root
Difference (AN - E)	6.50072	1.69808	BAC_47_GL0038552 root
Difference (AN - E)	6.88915	1.73252	BAC_1-8_GL0079901 root
Difference (AN - E)	4.82712	1.75102	BAC_7-8_GL0106101 root
Difference (AN - E)	5.57025	1.75134	BAC_4-7_GL0049253 root
Difference (AN - E)	6.31889	1.75619	BAC_6-5_GL0076318 root
Difference (AN - E)	6.93322	1.75854	BAC_4-7_GL0037278 root
Difference (AN - E)	7.87001	1.79333	BAC_6-6_GL0028079 root
Difference (AN - E)	7.22209	1.79648	BAC_MH-6-4_GL0067558 root
Difference (AN - E)	5.33305	1.80577	BAC_20_GL0018895 root
Difference (AN - E)	7.47623	1.81927	BAC_2-2_GL0145401
Difference (AN - E)	4.81529	1.83025	BAC_Group2-3A_GL0191688 root
Difference (AN - E)	11.2678	1.86774	BAC_8-5_GL0051227 root
Difference (AN - E)	7.64289	1.89162	BAC_8-2_GL0119532
Difference (AN - E)	12.9	1.8987	BAC_1-5_GL0068223 root
Difference (AN - E)	7.63745	1.94901	BAC_20_GL0082096 root
Difference (AN - E)	8.24363	2.03318	BAC_5-3_GL0070449 root
Difference (AN - E)	7.07966	2.29905	MOUSE_F8VQM5
Difference (RF - E)	6.96993	-2.34363	MOUSE_F8VQM5
Difference (RF - E)	8.05983	-1.91979	BAC_4-7_GL0049253 root
Difference (RF - E)	7.49692	-1.84198	BAC_8-2_GL0119532
Difference (RF - E)	9.77247	-1.84183	BAC_5-3_GL0070449 root
Difference (RF - E)	7.08628	-1.7932	BAC_6-6_GL0028079 root
Difference (RF - E)	7.17312	-1.77837	BAC_1-8_GL0079901 root
Difference (RF - E)	5.46576	-1.71894	BAC_20_GL0082096 root
Difference (RF - E)	6.41587	-1.70711	MOUSE_A0A0J9YVE6
Difference (RF - E)	10.6668	-1.701	BAC_8-5_GL0051227 root
Difference (RF - E)	4.31244	-1.67074	BAC_Group2-3A_GL0191688 root
Difference (RF - E)	4.01865	-1.66681	MOUSE_Q7M758
Difference (RF - E)	5.05275	-1.64772	BAC_2-2_GL0145401
Difference (RF - E)	5.75419	-1.64104	BAC_4-7_GL0037278 root
Difference (RF - E)	4.37112	-1.59481	BAC_7-8_GL0106101 root
Difference (RF - E)	6.44594	-1.5924	BAC_S-Fe9_GL0141250 root
Difference (RF - E)	5.08679	-1.55108	BAC_2-8_GL0044981 root
Difference (RF - E)	7.07029	-1.54972	BAC_S-Fe20_GL0013585 root
Difference (RF - E)	4.8313	-1.53691	BAC_3-1_GL0086355
Difference (RF - E)	6.05626	-1.50244	BAC_6-5_GL0076318 root
Difference (RF - E)	6.63504	-1.47153	BAC_1-5_GL0068223 root
Difference (RF - E)	4.13094	-1.46713	BAC_47_GL0016771
Difference (RF - E)	4.68043	-1.4629	BAC_8-1_GL0010148 root
Difference (RF - E)	4.87735	-1.45918	BAC_MC-6-2_GL0158169 root
Difference (RF - E)	7.43816	-1.43482	MOUSE_B5THE2
Difference (RF - E)	6.49077	-1.43447	BAC_2-8_GL0071310 root
Difference (RF - E)	6.87055	-1.42046	MOUSE_Q11136
Difference (RF - E)	6.31714	-1.41717	BAC_52_GL0112873 root
Difference (RF - E)	4.61132	-1.39591	BAC_4-2_GL0094209 root
Difference (RF - E)	5.85519	-1.39253	BAC_MH-6-3_GL0030900 root
Difference (RF - E)	5.08815	-1.38746	BAC_47_GL0038552 root
Difference (RF - E)	4.07256	-1.38345	BAC_MC-6-2_GL0179477 root
Difference (RF - E)	3.60773	-1.36585	BAC_20_GL0018895 root
Difference (RF - E)	3.69191	-1.35553	BAC_6-4_GL0029149 root
Difference (RF - E)	4.95754	-1.3498	BAC_S-Fe20_GL0177615 root
Difference (RF - E)	5.74933	-1.34854	BAC_MH-6-4_GL0067558 root
Difference (RF - E)	9.29885	-1.3342	BAC_8-2_GL0060973
Difference (RF - E)	6.09007	-1.33301	BAC_10_GL0007219 root
Difference (RF - E)	4.12399	-1.31729	MOUSE_O70570
Difference (RF - E)	4.30009	-1.28259	BAC_1-2_GL0113032 root
Difference (RF - E)	4.37927	-1.272	BAC_Group2-3A_GL0096287 root
Difference (RF - E)	4.30617	-1.26996	BAC_23_GL0033011 root
Difference (RF - E)	3.29499	-1.24703	BAC_5-5_GL0085887 root
Difference (RF - E)	5.20658	-1.21004	BAC_6-2_GL0085024 root
Difference (RF - E)	3.7429	-1.20273	BAC_5-3_GL0112402 root
Difference (RF - E)	3.47251	-1.20005	BAC_6-2_GL0081925 root
Difference (RF - E)	2.50891	-1.19866	BAC_5-1_GL0060441 root
Difference (RF - E)	3.35849	-1.19631	BAC_Group2-5A_GL0031620 root
Difference (RF - E)	4.70792	-1.19563	BAC_4-8_GL0060722 root
Difference (RF - E)	2.76247	-1.19029	BAC_2-3_GL0000090 root
Difference (RF - E)	5.11467	-1.19011	BAC_5-7_GL0038239 root
Difference (RF - E)	3.52798	-1.18366	MOUSE_P97449
Difference (RF - E)	6.20675	-1.16416	BAC_11_GL0091110 root
Difference (RF - E)	5.53649	-1.15299	BAC_Group2-8A_GL0050846 root
Difference (RF - E)	3.19075	-1.1518	BAC_Group2-7A_GL0016009 root
Difference (RF - E)	5.10312	-1.15088	BAC_G1-5A_GL0193849 root
Difference (RF - E)	5.10312	-1.15088	BAC_Group2-2A_GL0145796 root
Difference (RF - E)	3.52149	-1.14873	BAC_8-2_GL0122357
Difference (RF - E)	2.95239	-1.14558	BAC_16_GL0084832 root
Difference (RF - E)	3.63335	-1.13867	BAC_6-6_GL0100400 root
Difference (RF - E)	5.15983	-1.13133	BAC_11_GL0143116 root
Difference (RF - E)	4.23207	-1.12495	BAC_5-7_GL0134259 root
Difference (RF - E)	3.48858	-1.11833	BAC_3-2_GL0019842 root
Difference (RF - E)	4.55294	-1.1183	BAC_4-1_GL0032557 root
Difference (RF - E)	3.67894	-1.10542	BAC_3-3_GL0088496 root
Difference (RF - E)	3.85186	-1.10513	BAC_MC-6-2_GL0009604
Difference (RF - E)	4.11979	-1.09275	BAC_5-8_GL0148457 root
Difference (RF - E)	3.93748	-1.08339	BAC_4-3_GL0072763 root
Difference (RF - E)	3.64065	-1.08242	BAC_4-2_GL0120939 root
Difference (RF - E)	2.6489	-1.07685	BAC_S-Fe20_GL0056479 root
Difference (RF - E)	5.87385	-1.07458	BAC_26_GL0127226 root
Difference (RF - E)	5.42443	-1.0723	BAC_5-8_GL0040969 root
Difference (RF - E)	6.84317	-1.07151	BAC_Group2-3A_GL0068836 root
Difference (RF - E)	3.6971	-1.06761	BAC_1-1_GL0053884
Difference (RF - E)	3.8791	-1.0591	BAC_1A-dyr2-07_GL0003066 root
Difference (RF - E)	3.49055	-1.05505	BAC_10_GL0093032 root
Difference (RF - E)	4.3019	-1.05313	BAC_1-1_GL0056183 root
Difference (RF - E)	4.65475	-1.04998	BAC_Group2-8A_GL0216363 root
Difference (RF - E)	3.28859	-1.04717	BAC_8-1_GL0008012
Difference (RF - E)	4.91491	-1.0419	BAC_G1-5A_GL0133398 root
Difference (RF - E)	3.36146	-1.03503	BAC_S-Fe5_GL0162239 root
Difference (RF - E)	2.96471	-1.0338	BAC_4-1_GL0026384 root
Difference (RF - E)	7.55609	-1.03321	BAC_MC-0-3_GL0009742 root
Difference (RF - E)	4.54175	-1.03292	BAC_3-5_GL0047916 root
Difference (RF - E)	6.56733	-1.03247	MOUSE_P01837
Difference (RF - E)	6.50306	-1.03206	BAC_MC-6-2_GL0171795 root
Difference (RF - E)	2.48963	-1.02802	BAC_8-6_GL0085989 root
Difference (RF - E)	2.3724	-1.02675	BAC_20_GL0038879 root
Difference (RF - E)	4.03975	-1.02313	BAC_6-7_GL0069692 root
Difference (RF - E)	4.61945	-1.02162	BAC_2-2_GL0136084 root
Difference (RF - E)	2.86721	-1.01775	BAC_5-5_GL0058076 root
Difference (RF - E)	2.98113	-1.0175	BAC_2_GL0075359 root
Difference (RF - E)	4.44731	-1.01203	BAC_MH-0-5_GL0146256 root
Difference (RF - E)	3.41022	-1.01145	BAC_5-7_GL0089061 root
Difference (RF - E)	3.25985	-1.01107	BAC_4-7_GL0092083 root
Difference (RF - E)	3.97252	-1.01042	BAC_Group2-8A_GL0088304 root
Difference (RF - E)	5.00121	-1.00965	BAC_G1-1A_GL0092180 root
Difference (RF - E)	5.44444	-1.00845	MOUSE_A0A1D5RMB0
Difference (RF - E)	3.40432	-1.00614	BAC_7-4_GL0069222 root
Difference (RF - E)	6.03738	-1.0051	BAC_5-1_GL0017373 root
Difference (RF - E)	6.79177	-1.0048	BAC_4-7_GL0141554
Difference (RF - E)	6.31593	-1.0041	BAC_4-5_GL0086748 root
Difference (RF - E)	5.73318	-1.00083	BAC_G1-1A_GL0102562 root
Difference (RF - E)	3.73287	-1.0001	BAC_4-1_GL0048450 root
Difference (RF - E)	2.86251	-0.999272	MOUSE_P17563
Difference (RF - E)	3.94989	-0.994598	BAC_S-Fe6_GL0005610 root
Difference (RF - E)	4.30268	-0.994521	BAC_6-3_GL0019612 root
Difference (RF - E)	3.8794	-0.993728	BAC_MH-6-5_GL0047825 root
Difference (RF - E)	2.34113	-0.99366	BAC_8-3_GL0024980 root
Difference (RF - E)	3.8059	-0.989625	BAC_MC-6-2_GL0025419 root
Difference (RF - E)	2.46823	-0.989245	BAC_1-1_GL0072114 root
Difference (RF - E)	2.16973	-0.989119	BAC_MC-6-1_GL0007235 root
Difference (RF - E)	2.8555	-0.989065	BAC_1A-dyr1-07_GL0018542 root
Difference (RF - E)	4.38581	-0.987453	BAC_S-Fe3_GL0204125 root
Difference (RF - E)	3.51113	-0.987214	MOUSE_P62897
Difference (RF - E)	3.55116	-0.987196	BAC_Group2-7A_GL0036496 root
Difference (RF - E)	3.90492	-0.986665	BAC_S-Fe8_GL0132737 root
Difference (RF - E)	3.58213	-0.98264	BAC_6-7_GL0025050 root
Difference (RF - E)	4.97083	-0.981366	BAC_G1-7A_GL0128406 root
Difference (RF - E)	3.57118	-0.978037	BAC_Group2-8A_GL0083020 root
Difference (RF - E)	6.63619	-0.975786	BAC_Group2-3A_GL0004530 root
Difference (RF - E)	4.27353	-0.974839	BAC_7-1_GL0019247 root
Difference (RF - E)	2.99767	-0.974688	BAC_1-1_GL0123700
Difference (RF - E)	3.24751	-0.971645	BAC_6-5_GL0077999 root
Difference (RF - E)	5.11171	-0.970146	BAC_4-1_GL0025659 root
Difference (RF - E)	3.14847	-0.962732	BAC_S-Fe7_GL0301332 root
Difference (RF - E)	3.51617	-0.957384	BAC_11_GL0139961 root
Difference (RF - E)	6.5414	-0.955776	BAC_G1-5A_GL0063524 root
Difference (RF - E)	3.74689	-0.947003	BAC_3-1_GL0093950
Difference (RF - E)	7.62638	-0.946563	BAC_1-1_GL0062220 root
Difference (RF - E)	4.24771	-0.946563	BAC_Group2-8A_GL0086452 root
Difference (RF - E)	2.38339	-0.936943	BAC_S-Fe12_GL0108191
Difference (RF - E)	2.55105	-0.934743	BAC_1-3_GL0039106 root
Difference (RF - E)	2.51475	-0.933802	BAC_2-1_GL0098967 root
Difference (RF - E)	2.43778	-0.933459	BAC_MC-6-1_GL0017468 root
Difference (RF - E)	6.23174	-0.93184	BAC_G1-1A_GL0013730 root
Difference (RF - E)	3.87078	-0.93184	MOUSE_Q61391
Difference (RF - E)	3.09711	-0.928078	BAC_G1-5A_GL0087948
Difference (RF - E)	3.67651	-0.927297	BAC_1-1_GL0006538 root
Difference (RF - E)	2.87581	-0.924565	BAC_Group2-3A_GL0066640 root
Difference (RF - E)	2.15453	-0.922462	BAC_MC-6-2_GL0043848 root
Difference (RF - E)	4.86685	-0.917588	BAC_6-7_GL0099175 root
Difference (RF - E)	5.35229	-0.917117	BAC_S-Fe8_GL0223627 root
Difference (RF - E)	3.31571	-0.913665	BAC_S-Fe20_GL0183634 root
Difference (RF - E)	2.95006	-0.90905	BAC_1-1_GL0084990 root
Difference (RF - E)	2.52311	-0.905062	BAC_S-Fe2_GL0133793 root
Difference (RF - E)	3.40654	-0.903935	BAC_4-1_GL0021590 root
Difference (RF - E)	4.33876	-0.899556	BAC_G1-7A_GL0025806 root
Difference (RF - E)	1.90872	-0.897496	MOUSE_P17892
Difference (RF - E)	7.80259	-0.894044	BAC_2B-dyr23-07_GL0049983
Difference (RF - E)	2.14825	-0.891728	BAC_1A-dyr4-07_GL0089340 root
Difference (RF - E)	3.34252	-0.890255	BAC_2B-dyr23-07_GL0031146
Difference (RF - E)	2.22173	-0.88626	BAC_7-2_GL0016973 root
Difference (RF - E)	4.62552	-0.885847	BAC_11_GL0117532 root
Difference (RF - E)	5.91874	-0.881157	BAC_MC-6-2_GL0009603 root
Difference (RF - E)	2.74937	-0.875626	BAC_1-1_GL0152128 root
Difference (RF - E)	4.19197	-0.868779	BAC_2-1_GL0031408 root
Difference (RF - E)	3.72744	-0.865214	BAC_8-5_GL0057318 root
Difference (RF - E)	2.84506	-0.863057	BAC_S-Fe20_GL0063908 root
Difference (RF - E)	3.94517	-0.858747	BAC_S-Fe7_GL0186693 root
Difference (RF - E)	4.70413	-0.857182	BAC_2-1_GL0009760 root
Difference (RF - E)	1.80094	-0.856225	BAC_2-6_GL0092157 root
Difference (RF - E)	2.83496	-0.853448	BAC_4-1_GL0077359 root
Difference (RF - E)	4.37124	-0.852491	BAC_MC-0-1_GL0062708 root
Difference (RF - E)	2.92871	-0.851472	BAC_S-Fe20_GL0004200
Difference (RF - E)	2.62701	-0.850912	BAC_16_GL0003678 root
Difference (RF - E)	5.53896	-0.849946	BAC_4-1_GL0062284 root
Difference (RF - E)	3.80525	-0.848592	BAC_4-2_GL0102178 root
Difference (RF - E)	3.37914	-0.848365	BAC_5-6_GL0043234 root
Difference (RF - E)	2.32261	-0.848334	BAC_8-1_GL0033332 root
Difference (RF - E)	2.73519	-0.848227	BAC_MC-6-1_GL0078746
Difference (RF - E)	3.8365	-0.848196	BAC_4-1_GL0003836 root
Difference (RF - E)	2.21467	-0.846745	BAC_Group2-3A_GL0003312 root
Difference (RF - E)	4.68185	-0.845549	BAC_2-1_GL0095220 root
Difference (RF - E)	7.04286	-0.845197	BAC_MC-0-1_GL0025875 root
Difference (RF - E)	3.78686	-0.845197	MOUSE_P28843
Difference (RF - E)	2.22961	-0.840727	BAC_4-7_GL0090713 root
Difference (RF - E)	2.25836	-0.839094	BAC_3-5_GL0063859 root
Difference (RF - E)	2.09044	-0.8364	BAC_17_GL0104490 root
Difference (RF - E)	2.69438	-0.835373	BAC_1-2_GL0041485 root
Difference (RF - E)	4.73415	-0.834529	BAC_5-6_GL0071369 root
Difference (RF - E)	4.21816	-0.830332	BAC_5-8_GL0004261 root
Difference (RF - E)	1.92466	-0.828716	BAC_5-1_GL0080961 root
Difference (RF - E)	1.79005	-0.824846	BAC_S-Fe1_GL0012144 root
Difference (RF - E)	2.44241	-0.823615	BAC_6-3_GL0081266 root
Difference (RF - E)	2.5246	-0.822406	BAC_3-5_GL0018240 root
Difference (RF - E)	2.41557	-0.821238	BAC_2-2_GL0142405 root
Difference (RF - E)	3.63374	-0.820441	BAC_5-7_GL0073250 root
Difference (RF - E)	2.32957	-0.819969	MOUSE_F8VQM0
Difference (RF - E)	5.86635	-0.815992	BAC_G1-7A_GL0091318 root
Difference (RF - E)	4.43014	-0.81493	BAC_4-1_GL0000099 root
Difference (RF - E)	2.76147	-0.813993	BAC_1-1_GL0136841 root
Difference (RF - E)	2.57378	-0.812374	BAC_MC-6-2_GL0002564 root
Difference (RF - E)	2.43936	-0.812025	BAC_4-6_GL0059092 root
Difference (RF - E)	2.81653	-0.809236	BAC_2-2_GL0127250 root
Difference (RF - E)	4.0307	-0.809236	BAC_2-4_GL0049274
Difference (RF - E)	1.97212	-0.807576	BAC_4-1_GL0012700 root
Difference (RF - E)	3.90639	-0.806057	BAC_MH-6-5_GL0153851 root
Difference (RF - E)	4.22182	-0.803908	BAC_4-1_GL0011970 root
Difference (RF - E)	6.19725	-0.803411	BAC_6-7_GL0050466 root
Difference (RF - E)	5.96286	-0.803101	BAC_8-2_GL0118878 root
Difference (RF - E)	1.66986	-0.799996	BAC_1-3_GL0063211 root
Difference (RF - E)	7.29764	-0.794513	BAC_Group2-8A_GL0011843 root
Difference (RF - E)	3.64286	-0.794513	BAC_6-5_GL0097819 root
Difference (RF - E)	3.64909	-0.789238	BAC_MH-6-5_GL0194229 root
Difference (RF - E)	2.00349	-0.787147	BAC_2-3_GL0096811 root
Difference (RF - E)	1.81808	-0.786772	BAC_4-1_GL0045072 root
Difference (RF - E)	3.47531	-0.786311	BAC_Group2-4A_GL0119297 root
Difference (RF - E)	2.9393	-0.785274	BAC_1-1_GL0042341 root
Difference (RF - E)	3.68049	-0.784481	BAC_S-Fe11_GL0100411 root
Difference (RF - E)	2.62108	-0.784481	BAC_7-7_GL0082687 root
Difference (RF - E)	2.15035	-0.781045	BAC_3-1_GL0094466
Difference (RF - E)	4.93173	-0.78015	BAC_11_GL0020901 root
Difference (RF - E)	4.23744	-0.780138	BAC_S-Fe12_GL0209209 root
Difference (RF - E)	6.50652	-0.778203	BAC_2-2_GL0126451 root
Difference (RF - E)	1.83572	-0.773488	BAC_G1-5A_GL0029774 root
Difference (RF - E)	1.89294	-0.768213	BAC_S-Fe20_GL0146840 root
Difference (RF - E)	2.41761	-0.767356	BAC_8-5_GL0038899 root
Difference (RF - E)	5.13319	-0.767091	BAC_S-Fe20_GL0111528 root
Difference (RF - E)	2.27688	-0.76611	BAC_2-2_GL0109039 root
Difference (RF - E)	2.1883	-0.765621	BAC_47_GL0140415 root
Difference (RF - E)	4.11897	-0.763925	BAC_2-4_GL0083502 root
Difference (RF - E)	1.8906	-0.763656	BAC_MH-6-4_GL0166454 root
Difference (RF - E)	2.56417	-0.762483	BAC_2-3_GL0008815 root
Difference (RF - E)	2.31128	-0.760898	BAC_1-1_GL0150751 root
Difference (RF - E)	4.8227	-0.760513	BAC_4-2_GL0106022 root
Difference (RF - E)	3.95545	-0.758553	MOUSE_F8VPT3
Difference (RF - E)	5.48103	-0.758297	BAC_S-Fe6_GL0265159
Difference (RF - E)	1.8765	-0.757588	BAC_S-Fe20_GL0163584
Difference (RF - E)	3.86409	-0.756062	BAC_8-5_GL0005271
Difference (RF - E)	1.94257	-0.753643	BAC_MH-0-3_GL0038882 root
Difference (RF - E)	2.75068	-0.753278	BAC_MH-6-1_GL0084524 root
Difference (RF - E)	2.84895	-0.746968	BAC_4-5_GL0078832 root
Difference (RF - E)	8.36214	-0.74383	BAC_8-5_GL0122122
Difference (RF - E)	2.32027	-0.743807	BAC_5-7_GL0002148 root
Difference (RF - E)	1.7788	-0.736099	MOUSE_P16406
Difference (RF - E)	3.47216	-0.728154	BAC_32_GL0041053 root
Difference (RF - E)	2.0018	-0.726553	BAC_S-Fe6_GL0212407 root
Difference (RF - E)	2.30667	-0.725731	BAC_Group2-4A_GL0123968 root
Difference (RF - E)	1.77678	-0.719075	BAC_54_GL0094456
Difference (RF - E)	3.83077	-0.71811	BAC_S-Fe3_GL0173811 root
Difference (RF - E)	2.54947	-0.716948	BAC_16_GL0002785 root
Difference (RF - E)	1.9423	-0.716491	BAC_5-8_GL0138919 root
Difference (RF - E)	3.3414	-0.716409	BAC_MC-6-2_GL0072219 root
Difference (RF - E)	1.95031	-0.714993	BAC_Group2-8A_GL0077485 root
Difference (RF - E)	3.84521	-0.71163	BAC_8-4_GL0055488 root
Difference (RF - E)	2.1312	-0.711008	BAC_1-1_GL0082854 root
Difference (RF - E)	5.94338	-0.710267	BAC_7-5_GL0144179 root
Difference (RF - E)	2.91842	-0.710215	MOUSE_P01592
Difference (RF - E)	2.58039	-0.70787	BAC_6-1_GL0069068
Difference (RF - E)	3.98175	-0.70787	BAC_16_GL0043738
Difference (RF - E)	3.98175	-0.70787	BAC_S-Fe20_GL0026597 root
Difference (RF - E)	2.58039	-0.70787	BAC_38_GL0072578
Difference (RF - E)	2.58039	-0.70787	BAC_8-7_GL0068884
Difference (RF - E)	1.92854	-0.706113	BAC_3-5_GL0115359 root
Difference (RF - E)	2.77173	-0.704771	BAC_S-Fe7_GL0259217 root
Difference (RF - E)	2.87198	-0.703567	BAC_1-1_GL0012370 root
Difference (RF - E)	1.90314	-0.702245	BAC_S-Fe3_GL0024493 root
Difference (RF - E)	2.3727	-0.697838	BAC_5-7_GL0037142 root
Difference (RF - E)	3.47939	-0.697838	BAC_S-Fe9_GL0065288 root
Difference (RF - E)	3.47939	-0.697838	BAC_MH-6-3_GL0044074 root
Difference (RF - E)	2.08265	-0.697749	BAC_S-Fe8_GL0188873 root
Difference (RF - E)	1.83581	-0.696621	BAC_MH-6-5_GL0036256 root
Difference (RF - E)	2.73618	-0.696147	BAC_5-8_GL0032106 root
Difference (RF - E)	2.66236	-0.695492	BAC_MC-6-3_GL0038141 root
Difference (RF - E)	4.33163	-0.695492	BAC_4-4_GL0012898
Difference (RF - E)	2.19654	-0.695091	BAC_2-1_GL0011337 root
Difference (RF - E)	4.57608	-0.691465	BAC_2-3_GL0080940 root
Difference (RF - E)	2.25983	-0.69139	BAC_S-Fe6_GL0180828 root
Difference (RF - E)	3.78331	-0.68967	BAC_S-Fe10_GL0108035 root
Difference (RF - E)	4.05824	-0.688693	BAC_G1-1A_GL0062897 root
Difference (RF - E)	2.79596	-0.685683	BAC_MC-6-5_GL0027069 root
Difference (RF - E)	1.81513	-0.68508	BAC_MH-6-5_GL0066279 root
Difference (RF - E)	2.32839	-0.68508	BAC_G1-5A_GL0197102 root
Difference (RF - E)	2.72902	-0.684759	BAC_Group2-5A_GL0135618 root
Difference (RF - E)	2.18018	-0.683115	BAC_5-7_GL0036649 root
Difference (RF - E)	3.35139	-0.682544	BAC_S-Fe20_GL0017193 root
Difference (RF - E)	1.82799	-0.680977	BAC_5-2_GL0013536
Difference (RF - E)	2.97844	-0.680565	BAC_S-Fe20_GL0144039 root
Difference (RF - E)	2.74929	-0.673356	BAC_20_GL0146704 root
Difference (RF - E)	3.17203	-0.672046	BAC_G1-5A_GL0209204 root
Difference (RF - E)	2.72746	-0.67191	BAC_5-5_GL0085846 root
Difference (RF - E)	2.28277	-0.670979	BAC_1A-dyr1-07_GL0040004 root
Difference (RF - E)	2.87434	-0.670384	BAC_1-1_GL0048867
Difference (RF - E)	5.47124	-0.667561	BAC_6-7_GL0060671 root
Difference (RF - E)	2.25858	-0.667461	BAC_5-2_GL0022090 root
Difference (RF - E)	2.58237	-0.665655	BAC_16_GL0059971 root
Difference (RF - E)	1.85256	-0.665109	BAC_1-2_GL0128389 root
Difference (RF - E)	2.29018	-0.663497	BAC_32_GL0134377
Difference (RF - E)	2.21827	-0.660532	BAC_32_GL0098046 root
Difference (RF - E)	2.78166	-0.659532	BAC_8-3_GL0021408 root
Difference (RF - E)	4.17159	-0.657187	BAC_Group2-7A_GL0025908 root
Difference (RF - E)	1.87591	-0.657187	BAC_8-5_GL0034441
Difference (RF - E)	2.51106	-0.657187	BAC_Group2-7A_GL0088595 root
Difference (RF - E)	2.51106	-0.657187	BAC_31_GL0034271 root
Difference (RF - E)	3.75072	-0.648382	BAC_6-2_GL0091563 root
Difference (RF - E)	2.29393	-0.647947	BAC_3-5_GL0075414
Difference (RF - E)	3.24021	-0.647155	BAC_1-2_GL0117033 root
Difference (RF - E)	1.93645	-0.646155	BAC_S-Fe20_GL0026595 root
Difference (RF - E)	1.84623	-0.644436	BAC_MC-6-4_GL0105951 root
Difference (RF - E)	2.21467	-0.643052	BAC_4-6_GL0051359
Difference (RF - E)	3.73952	-0.639944	BAC_1A-dyr1-07_GL0024567 root
Difference (RF - E)	2.67039	-0.639693	BAC_1-6_GL0007650 root
Difference (RF - E)	1.89307	-0.638173	BAC_8-2_GL0113850 root
Difference (RF - E)	2.83779	-0.636912	MOUSE_P09470
Difference (RF - E)	2.0543	-0.63595	BAC_S-Fe10_GL0022083 root
Difference (RF - E)	2.67105	-0.634777	BAC_S-Fe8_GL0169768 root
Difference (RF - E)	4.48203	-0.631127	BAC_4-4_GL0081307 root
Difference (RF - E)	7.2303	-0.630704	BAC_1-1_GL0077179 root
Difference (RF - E)	2.24141	-0.627536	BAC_S-Fe11_GL0091654 root
Difference (RF - E)	3.04534	-0.623855	BAC_16_GL0084996 root
Difference (RF - E)	5.5133	-0.622815	BAC_4-3_GL0068538 root
Difference (RF - E)	2.51104	-0.622399	BAC_6-3_GL0060349 root
Difference (RF - E)	2.71669	-0.621227	BAC_Group2-7A_GL0081375
Difference (RF - E)	1.91607	-0.621227	BAC_G1-5A_GL0052549 root
Difference (RF - E)	6.60341	-0.620175	BAC_14_GL0016880 root
Difference (RF - E)	2.33978	-0.6166	BAC_MC-6-2_GL0028893 root
Difference (RF - E)	3.37848	-0.614685	BAC_5-7_GL0003557 root
Difference (RF - E)	3.301	-0.613403	BAC_MC-6-2_GL0101034 root
Difference (RF - E)	2.04642	-0.613189	BAC_5-7_GL0063732 root
Difference (RF - E)	3.26658	-0.607304	BAC_5-8_GL0122944 root
Difference (RF - E)	3.87603	-0.607165	BAC_S-Fe7_GL0257815 root
Difference (RF - E)	2.12894	-0.607092	BAC_11_GL0068799 root
Difference (RF - E)	3.94597	-0.604569	BAC_1-1_GL0135553 root
Difference (RF - E)	2.66263	-0.604259	BAC_S-Fe20_GL0032209 root
Difference (RF - E)	4.23512	-0.600192	BAC_1-1_GL0078299 root
Difference (RF - E)	2.28202	-0.598895	BAC_7-5_GL0014977 root
Difference (RF - E)	2.42213	-0.59816	BAC_17_GL0101032 root
Difference (RF - E)	2.62375	-0.597924	BAC_6-2_GL0043832 root
Difference (RF - E)	3.06552	-0.596471	BAC_1-1_GL0094467 root
Difference (RF - E)	3.06552	-0.596471	BAC_MH-6-4_GL0003669 root
Difference (RF - E)	5.64957	-0.595424	BAC_17_GL0036868 root
Difference (RF - E)	6.81969	-0.595004	BAC_6-2_GL0061949 root
Difference (RF - E)	5.37224	-0.59467	BAC_4-8_GL0102198 root
Difference (RF - E)	4.66412	-0.594126	BAC_8-2_GL0005491 root
Difference (RF - E)	1.99691	-0.588468	MOUSE_Q6P8U6
Difference (RF - E)	2.1616	-0.588058	BAC_4-1_GL0016136 root
Difference (RF - E)	2.75184	-0.585295	BAC_S-Fe11_GL0151443 root
Difference (RF - E)	1.99362	-0.585266	BAC_1-1_GL0095657 root
Difference (RF - E)	1.99362	-0.585266	BAC_MH-6-1_GL0088296
Difference (RF - E)	4.10472	-0.583338	BAC_49_GL0017174 root
Difference (RF - E)	1.95362	-0.580763	BAC_10_GL0015261 root
Difference (RF - E)	2.92753	-0.577854	BAC_2-4_GL0102460 root
Difference (RF - E)	4.09345	-0.574902	BAC_G1-3A_GL0138812 root
Difference (RF - E)	5.56023	-0.57441	BAC_Group2-1A_GL0079313
Difference (RF - E)	2.77489	-0.574232	BAC_2-4_GL0065099 root
Difference (RF - E)	5.54269	-0.572591	BAC_5-3_GL0072482 root
Difference (RF - E)	3.04785	-0.572014	BAC_2-1_GL0111144 root
Difference (RF - E)	3.14776	-0.571391	BAC_7-5_GL0063139 root
Difference (RF - E)	2.79156	-0.570544	BAC_1-2_GL0058267
Difference (RF - E)	2.79156	-0.570544	BAC_1A-dyr4-07_GL0076829 root
Difference (RF - E)	2.08526	-0.568696	BAC_2B-dyr24-07_GL0004683 root
Difference (RF - E)	2.62704	-0.567992	BAC_MH-0-4_GL0022498 root
Difference (RF - E)	3.07276	-0.567155	BAC_G1-8A_GL0002875 root
Difference (RF - E)	2.75982	-0.566698	BAC_2-5_GL0019211 root
Difference (RF - E)	2.39743	-0.56501	BAC_Group2-8A_GL0132537 root
Difference (RF - E)	5.41831	-0.564917	BAC_8-7_GL0020333 root
Difference (RF - E)	2.98587	-0.563879	BAC_11_GL0109899 root
Difference (RF - E)	3.66468	-0.563211	BAC_13_GL0061953 root
Difference (RF - E)	2.47964	-0.56128	BAC_MC-0-1_GL0001879 root
Difference (RF - E)	2.76247	-0.55825	BAC_S-Fe10_GL0052444 root
Difference (RF - E)	2.65733	-0.558166	BAC_G1-5A_GL0021167
Difference (RF - E)	2.74499	-0.555961	BAC_MH-0-5_GL0005437 root
Difference (RF - E)	2.78132	-0.551311	BAC_Group2-7A_GL0075188 root
Difference (RF - E)	2.49438	-0.550479	BAC_5-5_GL0070744 root
Difference (RF - E)	2.37085	-0.54846	BAC_40_GL0062488 root
Difference (RF - E)	7.2214	-0.546375	BAC_2-3_GL0000625 root
Difference (RF - E)	2.67601	-0.545584	BAC_G1-5A_GL0049612 root
Difference (RF - E)	2.88692	-0.543556	BAC_S-Fe13_GL0091408 root
Difference (RF - E)	2.31607	-0.543527	BAC_46_GL0068813 root
Difference (RF - E)	2.33878	-0.540767	BAC_7-2_GL0046482 root
Difference (RF - E)	2.94719	-0.537598	BAC_5-8_GL0101777 root
Difference (RF - E)	3.28771	-0.534276	BAC_5-7_GL0121897
Difference (RF - E)	3.22089	-0.532292	BAC_S-Fe20_GL0145970 root
Difference (RF - E)	2.31335	-0.5311	BAC_8-3_GL0060581 root
Difference (RF - E)	6.38985	-0.528883	BAC_1-2_GL0002789 root
Difference (RF - E)	2.53692	-0.526529	BAC_11_GL0006168 root
Difference (RF - E)	4.28078	-0.522486	BAC_MC-6-5_GL0003974 root
Difference (RF - E)	3.184	-0.521998	BAC_1A-dyr4-07_GL0048812 root
Difference (RF - E)	7.01645	-0.521939	BAC_6-1_GL0090462 root
Difference (RF - E)	2.51816	-0.520837	BAC_1-7_GL0035329 root
Difference (RF - E)	2.51521	-0.520125	BAC_11_GL0102613 root
Difference (RF - E)	3.03658	-0.51986	BAC_1-4_GL0059879 root
Difference (RF - E)	3.03658	-0.51986	BAC_S-Fe20_GL0057273 root
Difference (RF - E)	3.03658	-0.51986	BAC_S-Fe7_GL0265972 root
Difference (RF - E)	3.55215	-0.518363	BAC_S-Fe20_GL0103337 root
Difference (RF - E)	7.53992	-0.517625	BAC_MC-6-2_GL0151572 root
Difference (RF - E)	2.51341	-0.516438	BAC_4-7_GL0132588 root
Difference (RF - E)	2.28799	-0.514297	BAC_2-1_GL0107755 root
Difference (RF - E)	4.82497	-0.51253	BAC_1-1_GL0028395 root
Difference (RF - E)	2.20507	-0.509226	BAC_5-7_GL0011796 root
Difference (RF - E)	2.71829	-0.507483	BAC_8-8_GL0013311 root
Difference (RF - E)	2.71829	-0.507483	BAC_S-Fe12_GL0201999 root
Difference (RF - E)	3.71391	-0.506755	BAC_7_GL0033364 root
Difference (RF - E)	4.07774	-0.506106	BAC_5-3_GL0006268 root
Difference (RF - E)	6.99347	-0.505505	BAC_5-7_GL0037700 root
Difference (RF - E)	3.65707	-0.502816	BAC_13_GL0032116 root
Difference (RF - E)	4.6523	-0.502206	BAC_4-4_GL0053834 root
Difference (RF - E)	2.47526	-0.500969	BAC_6-2_GL0003591 root
Difference (RF - E)	3.00403	-0.498051	BAC_G1-5A_GL0067575 root
Difference (RF - E)	3.30818	-0.497624	BAC_S-Fe8_GL0166080 root
Difference (RF - E)	2.28217	-0.49745	BAC_3-7_GL0004855 root
Difference (RF - E)	4.39802	-0.497113	BAC_17_GL0054728 root
Difference (RF - E)	3.40164	-0.495925	BAC_2-7_GL0062923 root
Difference (RF - E)	6.34146	-0.495488	BAC_G1-1A_GL0102554 root
Difference (RF - E)	2.82008	-0.495261	BAC_Group2-5A_GL0118816 root
Difference (RF - E)	3.55928	-0.484285	BAC_4-5_GL0096758 root
Difference (RF - E)	2.59128	-0.481362	BAC_3-3_GL0006496 root
Difference (RF - E)	5.08556	-0.477833	BAC_1-1_GL0095602
Difference (RF - E)	2.47706	-0.474001	BAC_20_GL0054447 root
Difference (RF - E)	3.61468	-0.471918	BAC_Group2-3A_GL0200340 root
Difference (RF - E)	3.57071	-0.47151	BAC_2-1_GL0039651 root
Difference (RF - E)	2.62196	-0.468954	BAC_Group2-1A_GL0140081 root
Difference (RF - E)	4.16481	-0.46477	BAC_G1-5A_GL0210196
Difference (RF - E)	4.93997	-0.461087	BAC_3-5_GL0075863 root
Difference (RF - E)	3.26292	-0.459364	BAC_6-2_GL0027220 root
Difference (RF - E)	4.65622	-0.458939	BAC_1_GL0043524 root
Difference (RF - E)	3.43113	-0.457382	BAC_Group2-1A_GL0084123 root
Difference (RF - E)	2.7501	-0.45361	BAC_37_GL0073571 root
Difference (RF - E)	4.79919	-0.453556	BAC_6-1_GL0103473 root
Difference (RF - E)	3.03573	-0.451493	BAC_G1-3A_GL0140387
Difference (RF - E)	4.44868	-0.449474	BAC_G1-7A_GL0103754 root
Difference (RF - E)	2.66584	-0.448357	BAC_25_GL0013232 root
Difference (RF - E)	3.11446	-0.445266	BAC_2-2_GL0138036 root
Difference (RF - E)	4.17036	-0.44115	BAC_38_GL0006105 root
Difference (RF - E)	3.02923	-0.436356	BAC_MC-6-2_GL0117589 root
Difference (RF - E)	4.91704	-0.434624	BAC_S-Fe7_GL0233959 root
Difference (RF - E)	2.8621	-0.433013	BAC_4-6_GL0088198
Difference (RF - E)	3.16117	-0.430893	BAC_2-2_GL0002917 root
Difference (RF - E)	3.85398	-0.430874	BAC_MC-6-2_GL0180397 root
Difference (RF - E)	5.39594	-0.429435	BAC_2-8_GL0037621 root
Difference (RF - E)	2.60916	-0.420663	BAC_14_GL0022104 root
Difference (RF - E)	3.57352	-0.400584	BAC_4-2_GL0029083 root
Difference (RF - E)	2.77747	-0.398353	BAC_S-Fe12_GL0075454 root
Difference (RF - E)	2.69873	-0.398109	BAC_2-2_GL0044471 root
Difference (RF - E)	4.19813	-0.383502	BAC_20_GL0120795 root
Difference (RF - E)	3.25108	-0.371291	BAC_4-7_GL0141874 root
Difference (RF - E)	4.11094	-0.361319	BAC_4-4_GL0041063 root
Difference (RF - E)	3.8569	-0.357376	BAC_2-3_GL0062071
Difference (RF - E)	4.38725	0.306996	BAC_26_GL0024979 root
Difference (RF - E)	3.55438	0.330004	BAC_S-Fe9_GL0104918 root
Difference (RF - E)	4.70946	0.354782	BAC_S-Fe9_GL0298826 root
Difference (RF - E)	3.26534	0.401708	BAC_4-3_GL0070215 root
Difference (RF - E)	3.3494	0.402007	BAC_S-Fe6_GL0114964 root
Difference (RF - E)	2.67745	0.402519	BAC_G1-6A_GL0095196 root
Difference (RF - E)	3.24359	0.409924	BAC_S-Fe7_GL0240815 root
Difference (RF - E)	4.13693	0.419317	BAC_S-Fe20_GL0018987 root
Difference (RF - E)	2.61011	0.432758	MOUSE_Q9CQ52
Difference (RF - E)	2.43909	0.443428	BAC_1-1_GL0004174
Difference (RF - E)	3.48535	0.460927	BAC_6-1_GL0102488 root
Difference (RF - E)	2.34431	0.472937	BAC_20_GL0129676
Difference (RF - E)	3.23383	0.489974	BAC_MH-6-5_GL0096707 root
Difference (RF - E)	2.28729	0.49142	BAC_1A-dyr1-07_GL0007448 root
Difference (RF - E)	2.95344	0.495105	BAC_2-2_GL0076387 root
Difference (RF - E)	2.95344	0.495105	BAC_G1-3A_GL0074468
Difference (RF - E)	2.28918	0.504002	BAC_1-6_GL0034486
Difference (RF - E)	2.71829	0.507483	BAC_2-2_GL0018636 root
Difference (RF - E)	2.09499	0.53213	BAC_5-7_GL0026844 root
Difference (RF - E)	2.48166	0.549064	BAC_8-2_GL0095651 root
Difference (RF - E)	2.27016	0.55234	BAC_6-6_GL0116824 root
Difference (RF - E)	2.71897	0.553029	BAC_2A-dyr16-06_GL0077468 root
Difference (RF - E)	2.68726	0.565406	BAC_6-5_GL0113939 root
Difference (RF - E)	2.46723	0.567471	BAC_S-Fe6_GL0231981 root
Difference (RF - E)	1.97439	0.577784	BAC_20_GL0036415 root
Difference (RF - E)	1.97439	0.577784	BAC_2-2_GL0087891 root
Difference (RF - E)	2.41516	0.593437	BAC_S-Fe7_GL0146315 root
Difference (RF - E)	4.70946	0.606504	MOUSE_Q9Z0J0
Difference (RF - E)	2.67139	0.610952	BAC_MH-6-4_GL0151873 root
Difference (RF - E)	2.75422	0.62333	BAC_S-Fe9_GL0003119 root
Difference (RF - E)	2.75422	0.62333	BAC_2-1_GL0121175 root
Difference (RF - E)	2.65585	0.635077	BAC_2-1_GL0065397 root
Difference (RF - E)	2.15617	0.635708	BAC_1A-dyr2-07_GL0080053 root
Difference (RF - E)	2.22341	0.637693	BAC_S-Fe20_GL0105287 root
Difference (RF - E)	4.14389	0.65205	BAC_2A-dyr16-06_GL0058265 root
Difference (RF - E)	2.61626	0.664427	BAC_11_GL0030406 root
Difference (RF - E)	4.47716	0.664427	BAC_MC-6-2_GL0015740 root
Difference (RF - E)	4.47716	0.664427	BAC_S-Fe9_GL0207406 root
Difference (RF - E)	2.25328	0.670495	BAC_26_GL0109747 root
Difference (RF - E)	2.06062	0.671522	BAC_Group2-2A_GL0107676 root
Difference (RF - E)	2.6572	0.673829	BAC_Group2-2A_GL0054763 root
Difference (RF - E)	3.07721	0.676805	BAC_S-Fe13_GL0013384 root
Difference (RF - E)	2.10194	0.682755	BAC_Group2-2A_GL0059999 root
Difference (RF - E)	2.35243	0.696423	BAC_4-3_GL0093092 root
Difference (RF - E)	2.59124	0.710457	BAC_40_GL0083900
Difference (RF - E)	2.30619	0.725509	BAC_6-7_GL0049007 root
Difference (RF - E)	1.77779	0.735541	BAC_Group2-3A_GL0153375 root
Difference (RF - E)	3.32007	0.745998	BAC_8-2_GL0129845 root
Difference (RF - E)	3.17401	0.750382	BAC_1-3_GL0015466 root
Difference (RF - E)	3.60278	0.751071	BAC_S-Fe9_GL0001761 root
Difference (RF - E)	2.07129	0.754229	BAC_6-6_GL0025852 root
Difference (RF - E)	3.39457	0.763932	BAC_2A-dyr14-07_GL0041819 root
Difference (RF - E)	2.18194	0.765434	BAC_11_GL0011393 root
Difference (RF - E)	4.01566	0.767897	BAC_23_GL0125054 root
Difference (RF - E)	2.34862	0.778412	BAC_8-2_GL0066110 root
Difference (RF - E)	2.93988	0.778984	BAC_6-3_GL0050294
Difference (RF - E)	1.67865	0.785842	BAC_1-2_GL0107728 root
Difference (RF - E)	2.54863	0.819603	BAC_6-5_GL0012696 root
Difference (RF - E)	2.77088	0.827322	BAC_4-1_GL0073238 root
Difference (RF - E)	1.74467	0.827326	BAC_2-8_GL0013593 root
Difference (RF - E)	3.48152	0.980031	BAC_2B-dyr24-06_GL0065236 root
Difference (R - E)	4.2921	-1.09696	BAC_1-3_GL0015466 root
Difference (R - E)	3.19235	-0.971695	BAC_4-2_GL0071357 root
Difference (R - E)	6.74537	-0.965939	BAC_MH-6-5_GL0008118 root
Difference (R - E)	2.78547	-0.879296	BAC_35_GL0092944
Difference (R - E)	1.86832	-0.878009	BAC_2-8_GL0013593 root
Difference (R - E)	1.69527	-0.872119	BAC_11_GL0018587 root
Difference (R - E)	2.81247	-0.8226	MOUSE_E9Q7P9
Difference (R - E)	3.87819	-0.821856	BAC_23_GL0086416 root
Difference (R - E)	4.35917	-0.821372	BAC_Group2-1A_GL0097366 root
Difference (R - E)	2.54056	-0.807822	BAC_3-5_GL0090390 root
Difference (R - E)	2.91715	-0.801306	BAC_1-2_GL0107728 root
Difference (R - E)	2.36128	-0.788746	BAC_G1-3A_GL0097377 root
Difference (R - E)	2.87068	-0.783643	BAC_6-5_GL0012696 root
Difference (R - E)	2.99533	-0.780275	BAC_G1-5A_GL0099262 root
Difference (R - E)	2.40637	-0.766724	BAC_MC-6-2_GL0047200 root
Difference (R - E)	3.09501	-0.76234	BAC_4-8_GL0079667 root
Difference (R - E)	1.68214	-0.758735	BAC_MH-0-3_GL0006745
Difference (R - E)	2.10048	-0.756955	BAC_G1-5A_GL0169212 root
Difference (R - E)	8.4683	-0.751071	BAC_S-Fe9_GL0207406 root
Difference (R - E)	2.52401	-0.742453	BAC_1-4_GL0101707 root
Difference (R - E)	2.67765	-0.736596	BAC_S-Fe8_GL0008502 root
Difference (R - E)	2.01687	-0.733438	BAC_Group2-2A_GL0059999 root
Difference (R - E)	3.48175	-0.724702	BAC_S-Fe7_GL0114232 root
Difference (R - E)	1.8271	-0.699581	BAC_Group2-3A_GL0153375 root
Difference (R - E)	2.35243	-0.696423	BAC_4-2_GL0075770 root
Difference (R - E)	3.48024	-0.693631	BAC_20_GL0072646 root
Difference (R - E)	2.50918	-0.69234	BAC_6-3_GL0050294
Difference (R - E)	2.88349	-0.681254	BAC_4-2_GL0016026 root
Difference (R - E)	3.07721	-0.676805	BAC_2-2_GL0135321 root
Difference (R - E)	3.00881	-0.666783	BAC_11_GL0146827 root
Difference (R - E)	2.61626	-0.664427	BAC_S-Fe9_GL0001761 root
Difference (R - E)	2.61626	-0.664427	BAC_2-2_GL0087891 root
Difference (R - E)	2.28867	-0.655326	BAC_S-Fe20_GL0054462 root
Difference (R - E)	4.14389	-0.65205	BAC_G1-5A_GL0072426 root
Difference (R - E)	4.14389	-0.65205	BAC_G1-5A_GL0056589 root
Difference (R - E)	4.14389	-0.65205	BAC_6-5_GL0113939 root
Difference (R - E)	4.14389	-0.65205	BAC_2A-dyr16-06_GL0058265 root
Difference (R - E)	1.88463	-0.64574	BAC_4-3_GL0093092 root
Difference (R - E)	1.90322	-0.638505	BAC_S-Fe14_GL0013762 root
Difference (R - E)	3.36587	-0.6273	BAC_MH-6-5_GL0096707 root
Difference (R - E)	2.0841	-0.623814	BAC_40_GL0083900
Difference (R - E)	2.75422	-0.62333	BAC_6-4_GL0018034 root
Difference (R - E)	1.91519	-0.613744	BAC_11_GL0030406 root
Difference (R - E)	4.70946	-0.606504	MOUSE_Q9Z0J0
Difference (R - E)	2.41516	-0.593437	BAC_S-Fe7_GL0146315 root
Difference (R - E)	1.97086	-0.5883	BAC_G1-5A_GL0059120 root
Difference (R - E)	2.16035	-0.585508	BAC_20_GL0177954 root
Difference (R - E)	2.16035	-0.585508	BAC_S-Fe7_GL0254903 root
Difference (R - E)	2.68726	-0.565406	BAC_S-Fe20_GL0122445
Difference (R - E)	2.20003	-0.561442	BAC_1-1_GL0141777 root
Difference (R - E)	2.71897	-0.553029	BAC_8-2_GL0013283 root
Difference (R - E)	2.48166	-0.549064	BAC_MC-6-2_GL0076752 root
Difference (R - E)	3.03408	-0.52624	BAC_Group2-2A_GL0133886
Difference (R - E)	2.74383	-0.524226	BAC_4-3_GL0072119 root
Difference (R - E)	3.27357	-0.522107	BAC_2_GL0089318 root
Difference (R - E)	3.03658	-0.51986	BAC_29_GL0110323 root
Difference (R - E)	2.24613	-0.519639	BAC_2-2_GL0112800 root
Difference (R - E)	4.71985	-0.506679	BAC_6-5_GL0121692 root
Difference (R - E)	2.95344	-0.495105	BAC_MH-6-3_GL0042282
Difference (R - E)	2.95344	-0.495105	BAC_G1-5A_GL0114095 root
Difference (R - E)	2.28418	-0.491141	BAC_MC-6-2_GL0015740 root
Difference (R - E)	2.33567	-0.490302	BAC_S-Fe20_GL0047088 root
Difference (R - E)	2.48497	-0.476652	BAC_8-3_GL0005547 root
Difference (R - E)	3.09582	-0.474179	BAC_MC-6-3_GL0063661 root
Difference (R - E)	2.6403	-0.470474	BAC_6-4_GL0102666 root
Difference (R - E)	2.33766	-0.467479	BAC_2-2_GL0030376 root
Difference (R - E)	3.51097	-0.461465	BAC_4-1_GL0027430 root
Difference (R - E)	4.15326	-0.409117	BAC_6-1_GL0102488 root
Difference (R - E)	3.12307	-0.403228	BAC_8-2_GL0132720 root
Difference (R - E)	3.03117	-0.399592	BAC_6-4_GL0023902 root
Difference (R - E)	3.36141	-0.392751	BAC_2-3_GL0103226
Difference (R - E)	3.4	-0.388042	BAC_4-1_GL0079690 root
Difference (R - E)	3.34907	-0.370013	BAC_Group2-8A_GL0130987 root
Difference (R - E)	2.96301	-0.368854	BAC_G1-6A_GL0095196 root
Difference (R - E)	4.70946	-0.354782	BAC_S-Fe7_GL0227235 root
Difference (R - E)	5.05958	-0.343562	BAC_6-7_GL0004451 root
Difference (R - E)	4.86626	-0.319413	BAC_2-1_GL0062493 root
Difference (R - E)	4.72129	-0.308031	BAC_4-7_GL0128250 root
Difference (R - E)	4.17409	-0.304864	BAC_4-7_GL0031314 root
Difference (R - E)	5.34322	-0.298734	BAC_2-7_GL0055463 root
Difference (R - E)	3.92533	0.335421	BAC_Group2-2A_GL0051239 root
Difference (R - E)	4.07189	0.36883	BAC_4-4_GL0041063 root
Difference (R - E)	3.24247	0.382123	BAC_S-Fe12_GL0075450 root
Difference (R - E)	3.73594	0.393243	BAC_2-8_GL0037621 root
Difference (R - E)	2.87079	0.393549	BAC_MH-6-4_GL0179954 root
Difference (R - E)	2.73406	0.403894	BAC_Group2-7A_GL0034726 root
Difference (R - E)	3.58536	0.408967	BAC_G1-7A_GL0103754 root
Difference (R - E)	2.95791	0.409718	BAC_S-Fe20_GL0123179 root
Difference (R - E)	2.60651	0.411709	BAC_8-2_GL0029009 root
Difference (R - E)	2.97422	0.42027	BAC_2-1_GL0039651 root
Difference (R - E)	4.13185	0.420404	BAC_2-3_GL0062071
Difference (R - E)	3.51977	0.421641	MOUSE_Q91XA9
Difference (R - E)	3.45162	0.421701	BAC_14_GL0022104 root
Difference (R - E)	2.89448	0.427026	BAC_2-2_GL0044471 root
Difference (R - E)	3.49892	0.427273	BAC_20_GL0103139 root
Difference (R - E)	4.79281	0.431813	BAC_1_GL0043524 root
Difference (R - E)	2.96441	0.433588	BAC_6-1_GL0103473 root
Difference (R - E)	2.92817	0.438601	BAC_S-Fe16_GL0099125 root
Difference (R - E)	2.51846	0.440436	BAC_MC-6-5_GL0003974 root
Difference (R - E)	2.32569	0.461545	BAC_MC-6-2_GL0101034 root
Difference (R - E)	2.32569	0.461545	BAC_5-8_GL0122944 root
Difference (R - E)	4.539	0.466631	BAC_1-1_GL0095602
Difference (R - E)	3.87784	0.466827	BAC_38_GL0006105 root
Difference (R - E)	2.32903	0.466898	BAC_6-2_GL0024361 root
Difference (R - E)	4.4461	0.475868	BAC_2-3_GL0093273 root
Difference (R - E)	2.91176	0.47731	BAC_1A-dyr4-07_GL0081386 root
Difference (R - E)	5.94961	0.479842	BAC_G1-1A_GL0102554 root
Difference (R - E)	2.96676	0.481489	BAC_S-Fe12_GL0075454 root
Difference (R - E)	3.76381	0.483315	BAC_7-2_GL0069379 root
Difference (R - E)	2.19061	0.487144	BAC_16_GL0050117 root
Difference (R - E)	2.88669	0.488742	BAC_10_GL0054551 root
Difference (R - E)	3.32119	0.494772	BAC_2-2_GL0063378 root
Difference (R - E)	2.66244	0.497733	BAC_1A-dyr4-07_GL0098195 root
Difference (R - E)	4.51865	0.498761	BAC_G1-5A_GL0210196
Difference (R - E)	3.38338	0.503499	BAC_MC-6-2_GL0117589 root
Difference (R - E)	3.06257	0.504166	BAC_G1-3A_GL0140387
Difference (R - E)	4.64863	0.504598	BAC_2-2_GL0002917 root
Difference (R - E)	3.11615	0.507043	BAC_4-6_GL0088198
Difference (R - E)	2.71829	0.507483	MOUSE_A0A075B684
Difference (R - E)	2.18576	0.51151	BAC_S-Fe8_GL0076265 root
Difference (R - E)	3.28352	0.513767	BAC_43_GL0095424 root
Difference (R - E)	2.29748	0.514281	BAC_1_GL0018144 root
Difference (R - E)	3.52546	0.516903	BAC_S-Fe5_GL0016695
Difference (R - E)	3.35804	0.516988	BAC_S-Fe7_GL0098036 root
Difference (R - E)	3.03658	0.51986	BAC_G1-7A_GL0091483 root
Difference (R - E)	3.03658	0.51986	BAC_S-Fe11_GL0125250
Difference (R - E)	2.84946	0.520753	BAC_G1-2A_GL0084912 root
Difference (R - E)	4.97301	0.524571	BAC_S-Fe7_GL0233959 root
Difference (R - E)	2.77332	0.528723	BAC_1-7_GL0035329 root
Difference (R - E)	4.81533	0.534758	BAC_5-7_GL0037700 root
Difference (R - E)	2.09226	0.53513	BAC_MC-0-1_GL0042196 root
Difference (R - E)	2.06849	0.535678	BAC_S-Fe11_GL0151443 root
Difference (R - E)	2.35685	0.538871	BAC_Group2-6A_GL0141556 root
Difference (R - E)	3.76854	0.540314	BAC_4-4_GL0053834 root
Difference (R - E)	2.08651	0.540435	BAC_8-5_GL0057318 root
Difference (R - E)	3.91691	0.541894	BAC_1-1_GL0028395 root
Difference (R - E)	2.15028	0.542202	BAC_7-7_GL0048037
Difference (R - E)	6.27584	0.542989	BAC_MC-6-2_GL0151572 root
Difference (R - E)	2.67601	0.545584	BAC_G1-5A_GL0049612 root
Difference (R - E)	2.86173	0.545837	BAC_S-Fe7_GL0257815 root
Difference (R - E)	2.50165	0.547683	BAC_G1-3A_GL0048794 root
Difference (R - E)	2.48162	0.548134	BAC_3-7_GL0004855 root
Difference (R - E)	3.82052	0.54872	BAC_5-7_GL0121897
Difference (R - E)	5.47198	0.551834	BAC_5-3_GL0072482 root
Difference (R - E)	3.25871	0.55785	BAC_47_GL0039979
Difference (R - E)	2.65733	0.558166	BAC_4-1_GL0023405 root
Difference (R - E)	3.6735	0.558343	BAC_1A-dyr1-07_GL0024567 root
Difference (R - E)	2.44877	0.560177	BAC_8-5_GL0018204
Difference (R - E)	2.04194	0.560511	BAC_S-Fe11_GL0100411 root
Difference (R - E)	2.04194	0.560511	BAC_10_GL0020615 root
Difference (R - E)	5.38411	0.563364	BAC_6-1_GL0090462 root
Difference (R - E)	2.21197	0.565628	BAC_4-1_GL0063819 root
Difference (R - E)	2.9192	0.566852	BAC_1-6_GL0079693 root
Difference (R - E)	5.25346	0.568822	BAC_5-3_GL0006268 root
Difference (R - E)	2.79156	0.570544	BAC_32_GL0060284 root
Difference (R - E)	2.79156	0.570544	BAC_MC-6-2_GL0142707 root
Difference (R - E)	2.33808	0.573116	BAC_Group2-5A_GL0118816 root
Difference (R - E)	4.4255	0.574543	BAC_17_GL0054728 root
Difference (R - E)	3.56962	0.576094	BAC_2B-dyr24-07_GL0004683 root
Difference (R - E)	4.30145	0.578032	BAC_3-6_GL0062994 root
Difference (R - E)	5.59787	0.578847	BAC_G1-5A_GL0096260 root
Difference (R - E)	2.65231	0.581967	BAC_S-Fe2_GL0191324 root
Difference (R - E)	2.40905	0.584094	BAC_G1-7A_GL0025365 root
Difference (R - E)	5.47844	0.584446	BAC_2-3_GL0000625 root
Difference (R - E)	1.99362	0.585266	BAC_38_GL0072578
Difference (R - E)	2.18223	0.587231	BAC_8-8_GL0000572 root
Difference (R - E)	3.73913	0.587856	BAC_4-8_GL0102198 root
Difference (R - E)	4.19703	0.590605	BAC_6-2_GL0003321 root
Difference (R - E)	4.48637	0.592073	BAC_Group2-1A_GL0084123 root
Difference (R - E)	3.9799	0.592812	BAC_49_GL0017174 root
Difference (R - E)	4.66412	0.594126	BAC_8-2_GL0005491 root
Difference (R - E)	3.06552	0.596471	BAC_MH-6-4_GL0003669 root
Difference (R - E)	3.8382	0.596863	MOUSE_Q7TPZ8
Difference (R - E)	2.77236	0.59774	BAC_1A-dyr2-07_GL0038040 root
Difference (R - E)	4.113	0.598436	BAC_S-Fe20_GL0026595 root
Difference (R - E)	2.78873	0.598712	BAC_5-3_GL0054763 root
Difference (R - E)	2.47429	0.600952	BAC_MC-6-2_GL0065579
Difference (R - E)	3.65243	0.602279	BAC_1-2_GL0082121 root
Difference (R - E)	3.66829	0.604872	BAC_1A-dyr1-07_GL0028607 root
Difference (R - E)	1.96577	0.605952	BAC_2-1_GL0011337 root
Difference (R - E)	4.70946	0.606504	BAC_S-Fe19_GL0105632 root
Difference (R - E)	6.95036	0.608607	BAC_6-2_GL0061949 root
Difference (R - E)	1.88348	0.608849	BAC_S-Fe9_GL0141250 root
Difference (R - E)	5.9618	0.609143	BAC_3-5_GL0075863 root
Difference (R - E)	2.39209	0.611022	BAC_MH-0-4_GL0089998 root
Difference (R - E)	3.20331	0.617335	BAC_S-Fe10_GL0052444 root
Difference (R - E)	1.94179	0.617896	BAC_8-2_GL0113850 root
Difference (R - E)	2.33771	0.61843	BAC_7-2_GL0046482 root
Difference (R - E)	4.14962	0.618479	BAC_6-2_GL0065175 root
Difference (R - E)	4.14962	0.618479	BAC_G1-5A_GL0121771 root
Difference (R - E)	7.53279	0.620069	BAC_1-2_GL0002789 root
Difference (R - E)	2.71669	0.621227	BAC_17_GL0106984
Difference (R - E)	2.71669	0.621227	MOUSE_P19467
Difference (R - E)	1.91607	0.621227	BAC_1-2_GL0058267
Difference (R - E)	2.51104	0.622399	BAC_2-8_GL0004921 root
Difference (R - E)	2.07172	0.624745	BAC_3-5_GL0063859 root
Difference (R - E)	6.23095	0.625407	BAC_MC-6-2_GL0180397 root
Difference (R - E)	4.24513	0.628484	BAC_G1-3A_GL0018895 root
Difference (R - E)	4.30915	0.629355	BAC_G1-5A_GL0054352 root
Difference (R - E)	2.25659	0.634397	BAC_6-5_GL0097819 root
Difference (R - E)	4.13786	0.63517	BAC_4-8_GL0033460 root
Difference (R - E)	1.83706	0.636604	BAC_8-2_GL0074082 root
Difference (R - E)	2.14156	0.639953	BAC_16_GL0002785 root
Difference (R - E)	2.68071	0.640697	BAC_S-Fe20_GL0020060 root
Difference (R - E)	4.413	0.641692	BAC_37_GL0073571 root
Difference (R - E)	3.661	0.643554	BAC_7_GL0033364 root
Difference (R - E)	2.23393	0.644755	BAC_Group2-3A_GL0074874 root
Difference (R - E)	2.67942	0.645464	BAC_5-8_GL0032106 root
Difference (R - E)	3.24021	0.647155	BAC_MH-6-3_GL0044074 root
Difference (R - E)	3.24021	0.647155	BAC_S-Fe9_GL0065288 root
Difference (R - E)	5.34178	0.648401	BAC_17_GL0036868 root
Difference (R - E)	3.026	0.6495	BAC_G1-8A_GL0130439 root
Difference (R - E)	2.60081	0.653532	BAC_4-2_GL0102178 root
Difference (R - E)	2.58804	0.656022	BAC_16_GL0084996 root
Difference (R - E)	2.06545	0.656256	BAC_MH-6-5_GL0059428 root
Difference (R - E)	4.85436	0.656356	BAC_2-2_GL0087128 root
Difference (R - E)	4.17159	0.657187	BAC_1A-dyr4-07_GL0076829 root
Difference (R - E)	4.17159	0.657187	BAC_S-Fe8_GL0051277 root
Difference (R - E)	4.17159	0.657187	BAC_1-3_GL0047813
Difference (R - E)	1.92974	0.657597	BAC_S-Fe6_GL0212407 root
Difference (R - E)	3.09694	0.659488	BAC_S-Fe20_GL0032209 root
Difference (R - E)	2.00785	0.659532	BAC_43_GL0052666 root
Difference (R - E)	1.81652	0.661877	BAC_2-2_GL0023828 root
Difference (R - E)	5.37542	0.662428	BAC_Group2-1A_GL0079313
Difference (R - E)	3.31995	0.668499	BAC_4-1_GL0005066 root
Difference (R - E)	5.582	0.669213	BAC_S-Fe6_GL0265159
Difference (R - E)	1.91267	0.670171	BAC_6-2_GL0075315 root
Difference (R - E)	5.78097	0.671557	BAC_13_GL0032116 root
Difference (R - E)	2.72746	0.67191	BAC_Group2-8A_GL0088304 root
Difference (R - E)	6.28922	0.672976	BAC_14_GL0016880 root
Difference (R - E)	4.24401	0.672981	BAC_1-1_GL0135553 root
Difference (R - E)	5.87637	0.676326	BAC_8-7_GL0020333 root
Difference (R - E)	4.43711	0.677281	BAC_2-4_GL0083502 root
Difference (R - E)	3.2266	0.682293	BAC_5-8_GL0101777 root
Difference (R - E)	2.94085	0.682942	BAC_MC-6-2_GL0155351 root
Difference (R - E)	2.9763	0.685207	BAC_2_GL0144406 root
Difference (R - E)	1.99403	0.688464	BAC_2-1_GL0106621 root
Difference (R - E)	3.37626	0.690742	BAC_6-2_GL0043832 root
Difference (R - E)	4.6036	0.691009	BAC_Group2-4A_GL0058042 root
[truncated: 964 more rows]
