# Supplementary material for: Evaluation of Sample Preservation and Storage Methods for Metaproteomics Analysis of Intestinal Microbiomes
Source: Microbiol Spectr. 2021 Dec 15;9(3):e01877-21. doi: 10.1128/Spectrum.01877-21 (PMC8672883; doi:10.1128/Spectrum.01877-21)
Supplement: SUPPLEMENTAL FILE 5 — Supplemental material. Download SPECTRUM01877-21_Supp_5_seq5.xlsx, XLSX file, 1.0 MB [file spectrum01877-21_supp_5_seq5.xlsx]

## Sheet: Sheet1
Supplementary Data 4: Predicted transmembrane domains based on the protein sequences of proteins identified in each treatment
Output of the TMHMM server (v. 2.0, http://www.cbs.dtu.dk/services/TMHMM/)
Proteins detected in the FF treatment							Proteins detected in the R treatment							Proteins detected in the N treatment							Proteins detected in the E treatment							Proteins detected in the AN treatment							Proteins detected in the RF treatment
BAC_G1-5A_GL0079158	len=1484	ExpAA=7.31	First60=7.31	PredHel=0	Topology=o		BAC_G1-5A_GL0079158	len=1484	ExpAA=7.31	First60=7.31	PredHel=0	Topology=o		BAC_G1-5A_GL0079158	len=1484	ExpAA=7.31	First60=7.31	PredHel=0	Topology=o		BAC_G1-5A_GL0079158	len=1484	ExpAA=7.31	First60=7.31	PredHel=0	Topology=o		BAC_G1-5A_GL0079158	len=1484	ExpAA=7.31	First60=7.31	PredHel=0	Topology=o		BAC_G1-5A_GL0079158	len=1484	ExpAA=7.31	First60=7.31	PredHel=0	Topology=o
BAC_8-2_GL0064155	len=1254	ExpAA=10.54	First60=10.54	PredHel=0	Topology=o		BAC_8-2_GL0064155	len=1254	ExpAA=10.54	First60=10.54	PredHel=0	Topology=o		BAC_8-2_GL0064155	len=1254	ExpAA=10.54	First60=10.54	PredHel=0	Topology=o		BAC_8-2_GL0064155	len=1254	ExpAA=10.54	First60=10.54	PredHel=0	Topology=o		BAC_8-2_GL0064155	len=1254	ExpAA=10.54	First60=10.54	PredHel=0	Topology=o		BAC_8-2_GL0064155	len=1254	ExpAA=10.54	First60=10.54	PredHel=0	Topology=o
BAC_7-5_GL0146314	len=1041	ExpAA=11.94	First60=11.88	PredHel=0	Topology=o		MOUSE_F8VQM5	len=1818	ExpAA=22.55	First60=21.54	PredHel=1	Topology=i13-32o		MOUSE_F8VQM5	len=1818	ExpAA=22.55	First60=21.54	PredHel=1	Topology=i13-32o		MOUSE_F8VQM5	len=1818	ExpAA=22.55	First60=21.54	PredHel=1	Topology=i13-32o		MOUSE_F8VQM5	len=1818	ExpAA=22.55	First60=21.54	PredHel=1	Topology=i13-32o		MOUSE_F8VQM5	len=1818	ExpAA=22.55	First60=21.54	PredHel=1	Topology=i13-32o
BAC_2-4_GL0001971	len=894	ExpAA=3.76	First60=3.66	PredHel=0	Topology=o		BAC_7-5_GL0146314	len=1041	ExpAA=11.94	First60=11.88	PredHel=0	Topology=o		BAC_7-5_GL0146314	len=1041	ExpAA=11.94	First60=11.88	PredHel=0	Topology=o		BAC_7-5_GL0146314	len=1041	ExpAA=11.94	First60=11.88	PredHel=0	Topology=o		BAC_7-5_GL0146314	len=1041	ExpAA=11.94	First60=11.88	PredHel=0	Topology=o		BAC_7-5_GL0146314	len=1041	ExpAA=11.94	First60=11.88	PredHel=0	Topology=o
MOUSE_Q9D7Z6	len=913	ExpAA=0.05	First60=0.05	PredHel=0	Topology=o		BAC_2-4_GL0001971	len=894	ExpAA=3.76	First60=3.66	PredHel=0	Topology=o		BAC_2-4_GL0001971	len=894	ExpAA=3.76	First60=3.66	PredHel=0	Topology=o		BAC_2-4_GL0001971	len=894	ExpAA=3.76	First60=3.66	PredHel=0	Topology=o		BAC_2-4_GL0001971	len=894	ExpAA=3.76	First60=3.66	PredHel=0	Topology=o		BAC_2-4_GL0001971	len=894	ExpAA=3.76	First60=3.66	PredHel=0	Topology=o
BAC_6-4_GL0007672	len=1373	ExpAA=0.01	First60=0.00	PredHel=0	Topology=o		MOUSE_Q9D7Z6	len=913	ExpAA=0.05	First60=0.05	PredHel=0	Topology=o		MOUSE_Q9D7Z6	len=913	ExpAA=0.05	First60=0.05	PredHel=0	Topology=o		MOUSE_Q9D7Z6	len=913	ExpAA=0.05	First60=0.05	PredHel=0	Topology=o		MOUSE_Q9D7Z6	len=913	ExpAA=0.05	First60=0.05	PredHel=0	Topology=o		MOUSE_Q9D7Z6	len=913	ExpAA=0.05	First60=0.05	PredHel=0	Topology=o
BAC_8-2_GL0119532	len=381	ExpAA=0.01	First60=0.00	PredHel=0	Topology=o		BAC_6-3_GL0053897	len=828	ExpAA=16.69	First60=16.66	PredHel=1	Topology=i5-24o		BAC_6-3_GL0053897	len=828	ExpAA=16.69	First60=16.66	PredHel=1	Topology=i5-24o		BAC_6-3_GL0053897	len=828	ExpAA=16.69	First60=16.66	PredHel=1	Topology=i5-24o		BAC_6-3_GL0053897	len=828	ExpAA=16.69	First60=16.66	PredHel=1	Topology=i5-24o		BAC_6-3_GL0053897	len=828	ExpAA=16.69	First60=16.66	PredHel=1	Topology=i5-24o
BAC_7-5_GL0050519	len=923	ExpAA=0.00	First60=0.00	PredHel=0	Topology=o		BAC_6-4_GL0007672	len=1373	ExpAA=0.01	First60=0.00	PredHel=0	Topology=o		BAC_6-4_GL0007672	len=1373	ExpAA=0.01	First60=0.00	PredHel=0	Topology=o		BAC_6-4_GL0007672	len=1373	ExpAA=0.01	First60=0.00	PredHel=0	Topology=o		BAC_6-4_GL0007672	len=1373	ExpAA=0.01	First60=0.00	PredHel=0	Topology=o		BAC_6-4_GL0007672	len=1373	ExpAA=0.01	First60=0.00	PredHel=0	Topology=o
BAC_S-Fe20_GL0134552	len=1341	ExpAA=0.02	First60=0.02	PredHel=0	Topology=o		BAC_8-2_GL0119532	len=381	ExpAA=0.01	First60=0.00	PredHel=0	Topology=o		BAC_8-2_GL0119532	len=381	ExpAA=0.01	First60=0.00	PredHel=0	Topology=o		BAC_8-2_GL0119532	len=381	ExpAA=0.01	First60=0.00	PredHel=0	Topology=o		BAC_8-2_GL0119532	len=381	ExpAA=0.01	First60=0.00	PredHel=0	Topology=o		BAC_8-2_GL0119532	len=381	ExpAA=0.01	First60=0.00	PredHel=0	Topology=o
BAC_5-7_GL0121897	len=801	ExpAA=0.01	First60=0.00	PredHel=0	Topology=o		BAC_7-5_GL0050519	len=923	ExpAA=0.00	First60=0.00	PredHel=0	Topology=o		BAC_7-5_GL0050519	len=923	ExpAA=0.00	First60=0.00	PredHel=0	Topology=o		BAC_7-5_GL0050519	len=923	ExpAA=0.00	First60=0.00	PredHel=0	Topology=o		BAC_7-5_GL0050519	len=923	ExpAA=0.00	First60=0.00	PredHel=0	Topology=o		BAC_7-5_GL0050519	len=923	ExpAA=0.00	First60=0.00	PredHel=0	Topology=o
BAC_8-2_GL0113850	len=1118	ExpAA=11.98	First60=11.97	PredHel=0	Topology=o		BAC_S-Fe20_GL0134552	len=1341	ExpAA=0.02	First60=0.02	PredHel=0	Topology=o		BAC_S-Fe20_GL0134552	len=1341	ExpAA=0.02	First60=0.02	PredHel=0	Topology=o		BAC_S-Fe20_GL0134552	len=1341	ExpAA=0.02	First60=0.02	PredHel=0	Topology=o		BAC_S-Fe20_GL0134552	len=1341	ExpAA=0.02	First60=0.02	PredHel=0	Topology=o		BAC_S-Fe20_GL0134552	len=1341	ExpAA=0.02	First60=0.02	PredHel=0	Topology=o
BAC_G1-5A_GL0107499	len=459	ExpAA=0.05	First60=0.00	PredHel=0	Topology=o		BAC_5-7_GL0121897	len=801	ExpAA=0.01	First60=0.00	PredHel=0	Topology=o		BAC_5-7_GL0121897	len=801	ExpAA=0.01	First60=0.00	PredHel=0	Topology=o		BAC_5-7_GL0121897	len=801	ExpAA=0.01	First60=0.00	PredHel=0	Topology=o		BAC_5-7_GL0121897	len=801	ExpAA=0.01	First60=0.00	PredHel=0	Topology=o		BAC_5-7_GL0121897	len=801	ExpAA=0.01	First60=0.00	PredHel=0	Topology=o
BAC_S-Fe20_GL0123262	len=2115	ExpAA=0.00	First60=0.00	PredHel=0	Topology=o		BAC_8-2_GL0113850	len=1118	ExpAA=11.98	First60=11.97	PredHel=0	Topology=o		BAC_8-2_GL0113850	len=1118	ExpAA=11.98	First60=11.97	PredHel=0	Topology=o		BAC_8-2_GL0113850	len=1118	ExpAA=11.98	First60=11.97	PredHel=0	Topology=o		BAC_8-2_GL0113850	len=1118	ExpAA=11.98	First60=11.97	PredHel=0	Topology=o		BAC_8-2_GL0113850	len=1118	ExpAA=11.98	First60=11.97	PredHel=0	Topology=o
BAC_11_GL0025380	len=453	ExpAA=8.38	First60=8.38	PredHel=0	Topology=o		BAC_G1-5A_GL0107499	len=459	ExpAA=0.05	First60=0.00	PredHel=0	Topology=o		BAC_G1-5A_GL0107499	len=459	ExpAA=0.05	First60=0.00	PredHel=0	Topology=o		BAC_G1-5A_GL0107499	len=459	ExpAA=0.05	First60=0.00	PredHel=0	Topology=o		BAC_G1-5A_GL0107499	len=459	ExpAA=0.05	First60=0.00	PredHel=0	Topology=o		BAC_G1-5A_GL0107499	len=459	ExpAA=0.05	First60=0.00	PredHel=0	Topology=o
BAC_25_GL0030785	len=1218	ExpAA=1.60	First60=0.27	PredHel=0	Topology=o		BAC_S-Fe20_GL0123262	len=2115	ExpAA=0.00	First60=0.00	PredHel=0	Topology=o		BAC_S-Fe20_GL0123262	len=2115	ExpAA=0.00	First60=0.00	PredHel=0	Topology=o		BAC_S-Fe20_GL0123262	len=2115	ExpAA=0.00	First60=0.00	PredHel=0	Topology=o		BAC_S-Fe20_GL0123262	len=2115	ExpAA=0.00	First60=0.00	PredHel=0	Topology=o		BAC_S-Fe20_GL0123262	len=2115	ExpAA=0.00	First60=0.00	PredHel=0	Topology=o
BAC_8-2_GL0141472	len=441	ExpAA=2.96	First60=1.57	PredHel=0	Topology=o		BAC_11_GL0055390	len=529	ExpAA=18.81	First60=18.80	PredHel=1	Topology=i13-35o		BAC_11_GL0055390	len=529	ExpAA=18.81	First60=18.80	PredHel=1	Topology=i13-35o		BAC_11_GL0055390	len=529	ExpAA=18.81	First60=18.80	PredHel=1	Topology=i13-35o		BAC_11_GL0055390	len=529	ExpAA=18.81	First60=18.80	PredHel=1	Topology=i13-35o		BAC_11_GL0055390	len=529	ExpAA=18.81	First60=18.80	PredHel=1	Topology=i13-35o
BAC_26_GL0052098	len=1188	ExpAA=0.03	First60=0.00	PredHel=0	Topology=o		BAC_7-2_GL0032531	len=1068	ExpAA=22.03	First60=21.59	PredHel=1	Topology=i7-29o		BAC_7-2_GL0032531	len=1068	ExpAA=22.03	First60=21.59	PredHel=1	Topology=i7-29o		BAC_7-2_GL0032531	len=1068	ExpAA=22.03	First60=21.59	PredHel=1	Topology=i7-29o		BAC_7-2_GL0032531	len=1068	ExpAA=22.03	First60=21.59	PredHel=1	Topology=i7-29o		BAC_7-2_GL0032531	len=1068	ExpAA=22.03	First60=21.59	PredHel=1	Topology=i7-29o
BAC_7-5_GL0082191	len=500	ExpAA=0.00	First60=0.00	PredHel=0	Topology=o		BAC_11_GL0025380	len=453	ExpAA=8.38	First60=8.38	PredHel=0	Topology=o		BAC_11_GL0025380	len=453	ExpAA=8.38	First60=8.38	PredHel=0	Topology=o		BAC_11_GL0025380	len=453	ExpAA=8.38	First60=8.38	PredHel=0	Topology=o		BAC_11_GL0025380	len=453	ExpAA=8.38	First60=8.38	PredHel=0	Topology=o		BAC_11_GL0025380	len=453	ExpAA=8.38	First60=8.38	PredHel=0	Topology=o
MOUSE_F8VPQ6	len=554	ExpAA=15.88	First60=1.57	PredHel=0	Topology=o		MOUSE_P97449	len=966	ExpAA=22.79	First60=22.66	PredHel=1	Topology=i12-34o		MOUSE_P97449	len=966	ExpAA=22.79	First60=22.66	PredHel=1	Topology=i12-34o		MOUSE_P97449	len=966	ExpAA=22.79	First60=22.66	PredHel=1	Topology=i12-34o		MOUSE_P97449	len=966	ExpAA=22.79	First60=22.66	PredHel=1	Topology=i12-34o		MOUSE_P97449	len=966	ExpAA=22.79	First60=22.66	PredHel=1	Topology=i12-34o
BAC_11_GL0055314	len=589	ExpAA=1.34	First60=0.00	PredHel=0	Topology=o		BAC_25_GL0030785	len=1218	ExpAA=1.60	First60=0.27	PredHel=0	Topology=o		BAC_25_GL0030785	len=1218	ExpAA=1.60	First60=0.27	PredHel=0	Topology=o		BAC_25_GL0030785	len=1218	ExpAA=1.60	First60=0.27	PredHel=0	Topology=o		BAC_25_GL0030785	len=1218	ExpAA=1.60	First60=0.27	PredHel=0	Topology=o		BAC_25_GL0030785	len=1218	ExpAA=1.60	First60=0.27	PredHel=0	Topology=o
BAC_4-5_GL0086748	len=607	ExpAA=2.06	First60=2.06	PredHel=0	Topology=o		BAC_8-2_GL0141472	len=441	ExpAA=2.96	First60=1.57	PredHel=0	Topology=o		BAC_8-2_GL0141472	len=441	ExpAA=2.96	First60=1.57	PredHel=0	Topology=o		BAC_8-2_GL0141472	len=441	ExpAA=2.96	First60=1.57	PredHel=0	Topology=o		BAC_8-2_GL0141472	len=441	ExpAA=2.96	First60=1.57	PredHel=0	Topology=o		BAC_8-2_GL0141472	len=441	ExpAA=2.96	First60=1.57	PredHel=0	Topology=o
BAC_S-Fe20_GL0133910	len=1513	ExpAA=0.31	First60=0.00	PredHel=0	Topology=o		MOUSE_B5THE2	len=1827	ExpAA=22.98	First60=22.89	PredHel=1	Topology=i12-34o		MOUSE_B5THE2	len=1827	ExpAA=22.98	First60=22.89	PredHel=1	Topology=i12-34o		MOUSE_B5THE2	len=1827	ExpAA=22.98	First60=22.89	PredHel=1	Topology=i12-34o		MOUSE_B5THE2	len=1827	ExpAA=22.98	First60=22.89	PredHel=1	Topology=i12-34o		MOUSE_B5THE2	len=1827	ExpAA=22.98	First60=22.89	PredHel=1	Topology=i12-34o
BAC_G1-5A_GL0082472	len=397	ExpAA=2.57	First60=2.57	PredHel=0	Topology=o		BAC_26_GL0052098	len=1188	ExpAA=0.03	First60=0.00	PredHel=0	Topology=o		BAC_26_GL0052098	len=1188	ExpAA=0.03	First60=0.00	PredHel=0	Topology=o		BAC_26_GL0052098	len=1188	ExpAA=0.03	First60=0.00	PredHel=0	Topology=o		BAC_26_GL0052098	len=1188	ExpAA=0.03	First60=0.00	PredHel=0	Topology=o		BAC_26_GL0052098	len=1188	ExpAA=0.03	First60=0.00	PredHel=0	Topology=o
BAC_2A-dyr14-06_GL0069337	len=1179	ExpAA=10.21	First60=0.30	PredHel=0	Topology=o		BAC_7-5_GL0082191	len=500	ExpAA=0.00	First60=0.00	PredHel=0	Topology=o		BAC_7-5_GL0082191	len=500	ExpAA=0.00	First60=0.00	PredHel=0	Topology=o		BAC_7-5_GL0082191	len=500	ExpAA=0.00	First60=0.00	PredHel=0	Topology=o		BAC_7-5_GL0082191	len=500	ExpAA=0.00	First60=0.00	PredHel=0	Topology=o		BAC_7-5_GL0082191	len=500	ExpAA=0.00	First60=0.00	PredHel=0	Topology=o
BAC_1-1_GL0083048	len=589	ExpAA=1.97	First60=0.00	PredHel=0	Topology=o		BAC_8-2_GL0012999	len=978	ExpAA=19.69	First60=19.69	PredHel=1	Topology=i5-24o		BAC_8-2_GL0012999	len=978	ExpAA=19.69	First60=19.69	PredHel=1	Topology=i5-24o		BAC_8-2_GL0012999	len=978	ExpAA=19.69	First60=19.69	PredHel=1	Topology=i5-24o		BAC_8-2_GL0012999	len=978	ExpAA=19.69	First60=19.69	PredHel=1	Topology=i5-24o		BAC_8-2_GL0012999	len=978	ExpAA=19.69	First60=19.69	PredHel=1	Topology=i5-24o
MOUSE_B2RS76	len=415	ExpAA=0.18	First60=0.00	PredHel=0	Topology=o		MOUSE_F8VPQ6	len=554	ExpAA=15.88	First60=1.57	PredHel=0	Topology=o		MOUSE_F8VPQ6	len=554	ExpAA=15.88	First60=1.57	PredHel=0	Topology=o		MOUSE_F8VPQ6	len=554	ExpAA=15.88	First60=1.57	PredHel=0	Topology=o		MOUSE_F8VPQ6	len=554	ExpAA=15.88	First60=1.57	PredHel=0	Topology=o		MOUSE_F8VPQ6	len=554	ExpAA=15.88	First60=1.57	PredHel=0	Topology=o
BAC_Group2-3A_GL0007212	len=795	ExpAA=0.16	First60=0.01	PredHel=0	Topology=o		BAC_11_GL0055314	len=589	ExpAA=1.34	First60=0.00	PredHel=0	Topology=o		BAC_11_GL0055314	len=589	ExpAA=1.34	First60=0.00	PredHel=0	Topology=o		BAC_11_GL0055314	len=589	ExpAA=1.34	First60=0.00	PredHel=0	Topology=o		BAC_11_GL0055314	len=589	ExpAA=1.34	First60=0.00	PredHel=0	Topology=o		BAC_11_GL0055314	len=589	ExpAA=1.34	First60=0.00	PredHel=0	Topology=o
BAC_4-1_GL0062284	len=586	ExpAA=1.01	First60=1.01	PredHel=0	Topology=o		BAC_6-2_GL0044239	len=749	ExpAA=17.70	First60=17.69	PredHel=1	Topology=i7-29o		BAC_6-2_GL0044239	len=749	ExpAA=17.70	First60=17.69	PredHel=1	Topology=i7-29o		BAC_6-2_GL0044239	len=749	ExpAA=17.70	First60=17.69	PredHel=1	Topology=i7-29o		BAC_6-2_GL0044239	len=749	ExpAA=17.70	First60=17.69	PredHel=1	Topology=i7-29o		BAC_6-2_GL0044239	len=749	ExpAA=17.70	First60=17.69	PredHel=1	Topology=i7-29o
BAC_4-8_GL0068600	len=1265	ExpAA=0.00	First60=0.00	PredHel=0	Topology=o		BAC_4-5_GL0086748	len=607	ExpAA=2.06	First60=2.06	PredHel=0	Topology=o		BAC_4-5_GL0086748	len=607	ExpAA=2.06	First60=2.06	PredHel=0	Topology=o		BAC_4-5_GL0086748	len=607	ExpAA=2.06	First60=2.06	PredHel=0	Topology=o		BAC_4-5_GL0086748	len=607	ExpAA=2.06	First60=2.06	PredHel=0	Topology=o		BAC_4-5_GL0086748	len=607	ExpAA=2.06	First60=2.06	PredHel=0	Topology=o
BAC_2-2_GL0040322	len=579	ExpAA=1.59	First60=1.58	PredHel=0	Topology=o		BAC_S-Fe20_GL0133910	len=1513	ExpAA=0.31	First60=0.00	PredHel=0	Topology=o		BAC_S-Fe20_GL0133910	len=1513	ExpAA=0.31	First60=0.00	PredHel=0	Topology=o		BAC_S-Fe20_GL0133910	len=1513	ExpAA=0.31	First60=0.00	PredHel=0	Topology=o		BAC_S-Fe20_GL0133910	len=1513	ExpAA=0.31	First60=0.00	PredHel=0	Topology=o		BAC_S-Fe20_GL0133910	len=1513	ExpAA=0.31	First60=0.00	PredHel=0	Topology=o
BAC_S-Fe11_GL0014808	len=429	ExpAA=8.92	First60=0.00	PredHel=0	Topology=o		BAC_G1-5A_GL0082472	len=397	ExpAA=2.57	First60=2.57	PredHel=0	Topology=o		BAC_G1-5A_GL0082472	len=397	ExpAA=2.57	First60=2.57	PredHel=0	Topology=o		BAC_G1-5A_GL0082472	len=397	ExpAA=2.57	First60=2.57	PredHel=0	Topology=o		BAC_G1-5A_GL0082472	len=397	ExpAA=2.57	First60=2.57	PredHel=0	Topology=o		BAC_G1-5A_GL0082472	len=397	ExpAA=2.57	First60=2.57	PredHel=0	Topology=o
BAC_2-1_GL0095220	len=579	ExpAA=0.01	First60=0.00	PredHel=0	Topology=o		BAC_2A-dyr14-06_GL0069337	len=1179	ExpAA=10.21	First60=0.30	PredHel=0	Topology=o		BAC_2A-dyr14-06_GL0069337	len=1179	ExpAA=10.21	First60=0.30	PredHel=0	Topology=o		BAC_2A-dyr14-06_GL0069337	len=1179	ExpAA=10.21	First60=0.30	PredHel=0	Topology=o		BAC_2A-dyr14-06_GL0069337	len=1179	ExpAA=10.21	First60=0.30	PredHel=0	Topology=o		BAC_2A-dyr14-06_GL0069337	len=1179	ExpAA=10.21	First60=0.30	PredHel=0	Topology=o
BAC_11_GL0060737	len=492	ExpAA=13.60	First60=13.22	PredHel=0	Topology=o		BAC_1-1_GL0083048	len=589	ExpAA=1.97	First60=0.00	PredHel=0	Topology=o		BAC_1-1_GL0083048	len=589	ExpAA=1.97	First60=0.00	PredHel=0	Topology=o		BAC_1-1_GL0083048	len=589	ExpAA=1.97	First60=0.00	PredHel=0	Topology=o		BAC_1-1_GL0083048	len=589	ExpAA=1.97	First60=0.00	PredHel=0	Topology=o		BAC_1-1_GL0083048	len=589	ExpAA=1.97	First60=0.00	PredHel=0	Topology=o
BAC_4-3_GL0030327	len=1212	ExpAA=0.02	First60=0.00	PredHel=0	Topology=o		MOUSE_B2RS76	len=415	ExpAA=0.18	First60=0.00	PredHel=0	Topology=o		MOUSE_B2RS76	len=415	ExpAA=0.18	First60=0.00	PredHel=0	Topology=o		MOUSE_B2RS76	len=415	ExpAA=0.18	First60=0.00	PredHel=0	Topology=o		MOUSE_B2RS76	len=415	ExpAA=0.18	First60=0.00	PredHel=0	Topology=o		MOUSE_B2RS76	len=415	ExpAA=0.18	First60=0.00	PredHel=0	Topology=o
BAC_4-7_GL0090713	len=541	ExpAA=0.00	First60=0.00	PredHel=0	Topology=o		BAC_Group2-3A_GL0007212	len=795	ExpAA=0.16	First60=0.01	PredHel=0	Topology=o		BAC_Group2-3A_GL0007212	len=795	ExpAA=0.16	First60=0.01	PredHel=0	Topology=o		BAC_Group2-3A_GL0007212	len=795	ExpAA=0.16	First60=0.01	PredHel=0	Topology=o		BAC_Group2-3A_GL0007212	len=795	ExpAA=0.16	First60=0.01	PredHel=0	Topology=o		BAC_Group2-3A_GL0007212	len=795	ExpAA=0.16	First60=0.01	PredHel=0	Topology=o
BAC_S-Fe9_GL0295201	len=342	ExpAA=0.02	First60=0.01	PredHel=0	Topology=o		BAC_4-1_GL0062284	len=586	ExpAA=1.01	First60=1.01	PredHel=0	Topology=o		BAC_4-1_GL0062284	len=586	ExpAA=1.01	First60=1.01	PredHel=0	Topology=o		BAC_4-1_GL0062284	len=586	ExpAA=1.01	First60=1.01	PredHel=0	Topology=o		BAC_4-1_GL0062284	len=586	ExpAA=1.01	First60=1.01	PredHel=0	Topology=o		BAC_4-1_GL0062284	len=586	ExpAA=1.01	First60=1.01	PredHel=0	Topology=o
BAC_MH-6-1_GL0112792	len=1442	ExpAA=0.00	First60=0.00	PredHel=0	Topology=o		BAC_4-8_GL0068600	len=1265	ExpAA=0.00	First60=0.00	PredHel=0	Topology=o		BAC_4-8_GL0068600	len=1265	ExpAA=0.00	First60=0.00	PredHel=0	Topology=o		BAC_4-8_GL0068600	len=1265	ExpAA=0.00	First60=0.00	PredHel=0	Topology=o		BAC_4-8_GL0068600	len=1265	ExpAA=0.00	First60=0.00	PredHel=0	Topology=o		BAC_4-8_GL0068600	len=1265	ExpAA=0.00	First60=0.00	PredHel=0	Topology=o
BAC_4-6_GL0053497	len=589	ExpAA=17.16	First60=12.79	PredHel=0	Topology=o		BAC_2-2_GL0040322	len=579	ExpAA=1.59	First60=1.58	PredHel=0	Topology=o		BAC_2-2_GL0040322	len=579	ExpAA=1.59	First60=1.58	PredHel=0	Topology=o		BAC_2-2_GL0040322	len=579	ExpAA=1.59	First60=1.58	PredHel=0	Topology=o		BAC_2-2_GL0040322	len=579	ExpAA=1.59	First60=1.58	PredHel=0	Topology=o		BAC_2-2_GL0040322	len=579	ExpAA=1.59	First60=1.58	PredHel=0	Topology=o
BAC_Group2-1A_GL0079313	len=452	ExpAA=0.00	First60=0.00	PredHel=0	Topology=o		BAC_S-Fe11_GL0014808	len=429	ExpAA=8.92	First60=0.00	PredHel=0	Topology=o		BAC_S-Fe11_GL0014808	len=429	ExpAA=8.92	First60=0.00	PredHel=0	Topology=o		BAC_S-Fe11_GL0014808	len=429	ExpAA=8.92	First60=0.00	PredHel=0	Topology=o		BAC_S-Fe11_GL0014808	len=429	ExpAA=8.92	First60=0.00	PredHel=0	Topology=o		BAC_S-Fe11_GL0014808	len=429	ExpAA=8.92	First60=0.00	PredHel=0	Topology=o
MOUSE_Q7TPZ8	len=419	ExpAA=0.42	First60=0.39	PredHel=0	Topology=o		BAC_2-1_GL0095220	len=579	ExpAA=0.01	First60=0.00	PredHel=0	Topology=o		BAC_2-1_GL0095220	len=579	ExpAA=0.01	First60=0.00	PredHel=0	Topology=o		BAC_2-1_GL0095220	len=579	ExpAA=0.01	First60=0.00	PredHel=0	Topology=o		BAC_2-1_GL0095220	len=579	ExpAA=0.01	First60=0.00	PredHel=0	Topology=o		BAC_2-1_GL0095220	len=579	ExpAA=0.01	First60=0.00	PredHel=0	Topology=o
BAC_7-4_GL0069222	len=550	ExpAA=0.00	First60=0.00	PredHel=0	Topology=o		BAC_11_GL0060737	len=492	ExpAA=13.60	First60=13.22	PredHel=0	Topology=o		BAC_11_GL0060737	len=492	ExpAA=13.60	First60=13.22	PredHel=0	Topology=o		BAC_11_GL0060737	len=492	ExpAA=13.60	First60=13.22	PredHel=0	Topology=o		BAC_11_GL0060737	len=492	ExpAA=13.60	First60=13.22	PredHel=0	Topology=o		BAC_11_GL0060737	len=492	ExpAA=13.60	First60=13.22	PredHel=0	Topology=o
BAC_8-2_GL0008954	len=557	ExpAA=0.01	First60=0.00	PredHel=0	Topology=o		BAC_4-3_GL0030327	len=1212	ExpAA=0.02	First60=0.00	PredHel=0	Topology=o		BAC_4-3_GL0030327	len=1212	ExpAA=0.02	First60=0.00	PredHel=0	Topology=o		BAC_4-3_GL0030327	len=1212	ExpAA=0.02	First60=0.00	PredHel=0	Topology=o		BAC_4-3_GL0030327	len=1212	ExpAA=0.02	First60=0.00	PredHel=0	Topology=o		BAC_4-3_GL0030327	len=1212	ExpAA=0.02	First60=0.00	PredHel=0	Topology=o
BAC_G1-5A_GL0154854	len=481	ExpAA=3.00	First60=3.00	PredHel=0	Topology=o		BAC_4-7_GL0090713	len=541	ExpAA=0.00	First60=0.00	PredHel=0	Topology=o		BAC_4-7_GL0090713	len=541	ExpAA=0.00	First60=0.00	PredHel=0	Topology=o		BAC_4-7_GL0090713	len=541	ExpAA=0.00	First60=0.00	PredHel=0	Topology=o		BAC_4-7_GL0090713	len=541	ExpAA=0.00	First60=0.00	PredHel=0	Topology=o		BAC_4-7_GL0090713	len=541	ExpAA=0.00	First60=0.00	PredHel=0	Topology=o
BAC_G1-5A_GL0139151	len=568	ExpAA=0.00	First60=0.00	PredHel=0	Topology=o		BAC_S-Fe9_GL0295201	len=342	ExpAA=0.02	First60=0.01	PredHel=0	Topology=o		BAC_S-Fe9_GL0295201	len=342	ExpAA=0.02	First60=0.01	PredHel=0	Topology=o		BAC_S-Fe9_GL0295201	len=342	ExpAA=0.02	First60=0.01	PredHel=0	Topology=o		BAC_S-Fe9_GL0295201	len=342	ExpAA=0.02	First60=0.01	PredHel=0	Topology=o		BAC_S-Fe9_GL0295201	len=342	ExpAA=0.02	First60=0.01	PredHel=0	Topology=o
BAC_1-6_GL0017811	len=396	ExpAA=0.03	First60=0.00	PredHel=0	Topology=o		BAC_MH-6-1_GL0112792	len=1442	ExpAA=0.00	First60=0.00	PredHel=0	Topology=o		BAC_MH-6-1_GL0112792	len=1442	ExpAA=0.00	First60=0.00	PredHel=0	Topology=o		BAC_MH-6-1_GL0112792	len=1442	ExpAA=0.00	First60=0.00	PredHel=0	Topology=o		BAC_MH-6-1_GL0112792	len=1442	ExpAA=0.00	First60=0.00	PredHel=0	Topology=o		BAC_MH-6-1_GL0112792	len=1442	ExpAA=0.00	First60=0.00	PredHel=0	Topology=o
BAC_2-2_GL0026240	len=467	ExpAA=14.68	First60=10.84	PredHel=0	Topology=o		BAC_4-6_GL0053497	len=589	ExpAA=17.16	First60=12.79	PredHel=0	Topology=o		BAC_4-6_GL0053497	len=589	ExpAA=17.16	First60=12.79	PredHel=0	Topology=o		BAC_4-6_GL0053497	len=589	ExpAA=17.16	First60=12.79	PredHel=0	Topology=o		BAC_4-6_GL0053497	len=589	ExpAA=17.16	First60=12.79	PredHel=0	Topology=o		BAC_4-6_GL0053497	len=589	ExpAA=17.16	First60=12.79	PredHel=0	Topology=o
BAC_11_GL0158489	len=540	ExpAA=0.08	First60=0.00	PredHel=0	Topology=o		BAC_Group2-1A_GL0079313	len=452	ExpAA=0.00	First60=0.00	PredHel=0	Topology=o		BAC_Group2-1A_GL0079313	len=452	ExpAA=0.00	First60=0.00	PredHel=0	Topology=o		BAC_Group2-1A_GL0079313	len=452	ExpAA=0.00	First60=0.00	PredHel=0	Topology=o		BAC_Group2-1A_GL0079313	len=452	ExpAA=0.00	First60=0.00	PredHel=0	Topology=o		BAC_Group2-1A_GL0079313	len=452	ExpAA=0.00	First60=0.00	PredHel=0	Topology=o
BAC_G1-5A_GL0126406	len=497	ExpAA=14.92	First60=14.09	PredHel=0	Topology=o		MOUSE_Q7TPZ8	len=419	ExpAA=0.42	First60=0.39	PredHel=0	Topology=o		MOUSE_Q7TPZ8	len=419	ExpAA=0.42	First60=0.39	PredHel=0	Topology=o		MOUSE_Q7TPZ8	len=419	ExpAA=0.42	First60=0.39	PredHel=0	Topology=o		MOUSE_Q7TPZ8	len=419	ExpAA=0.42	First60=0.39	PredHel=0	Topology=o		MOUSE_Q7TPZ8	len=419	ExpAA=0.42	First60=0.39	PredHel=0	Topology=o
BAC_S-Fe7_GL0297624	len=371	ExpAA=0.32	First60=0.24	PredHel=0	Topology=o		BAC_7-4_GL0069222	len=550	ExpAA=0.00	First60=0.00	PredHel=0	Topology=o		BAC_7-4_GL0069222	len=550	ExpAA=0.00	First60=0.00	PredHel=0	Topology=o		BAC_7-4_GL0069222	len=550	ExpAA=0.00	First60=0.00	PredHel=0	Topology=o		BAC_7-4_GL0069222	len=550	ExpAA=0.00	First60=0.00	PredHel=0	Topology=o		BAC_7-4_GL0069222	len=550	ExpAA=0.00	First60=0.00	PredHel=0	Topology=o
BAC_S-Fe11_GL0084660	len=477	ExpAA=0.01	First60=0.00	PredHel=0	Topology=o		BAC_3-3_GL0039961	len=502	ExpAA=21.06	First60=21.05	PredHel=1	Topology=i16-38o		BAC_3-3_GL0039961	len=502	ExpAA=21.06	First60=21.05	PredHel=1	Topology=i16-38o		BAC_3-3_GL0039961	len=502	ExpAA=21.06	First60=21.05	PredHel=1	Topology=i16-38o		BAC_3-3_GL0039961	len=502	ExpAA=21.06	First60=21.05	PredHel=1	Topology=i16-38o		BAC_3-3_GL0039961	len=502	ExpAA=21.06	First60=21.05	PredHel=1	Topology=i16-38o
BAC_26_GL0057032	len=1197	ExpAA=1.19	First60=0.41	PredHel=0	Topology=o		BAC_8-2_GL0008954	len=557	ExpAA=0.01	First60=0.00	PredHel=0	Topology=o		BAC_8-2_GL0008954	len=557	ExpAA=0.01	First60=0.00	PredHel=0	Topology=o		BAC_8-2_GL0008954	len=557	ExpAA=0.01	First60=0.00	PredHel=0	Topology=o		BAC_8-2_GL0008954	len=557	ExpAA=0.01	First60=0.00	PredHel=0	Topology=o		BAC_8-2_GL0008954	len=557	ExpAA=0.01	First60=0.00	PredHel=0	Topology=o
BAC_17_GL0072766	len=583	ExpAA=0.04	First60=0.00	PredHel=0	Topology=o		BAC_G1-5A_GL0154854	len=481	ExpAA=3.00	First60=3.00	PredHel=0	Topology=o		BAC_G1-5A_GL0154854	len=481	ExpAA=3.00	First60=3.00	PredHel=0	Topology=o		BAC_G1-5A_GL0154854	len=481	ExpAA=3.00	First60=3.00	PredHel=0	Topology=o		BAC_G1-5A_GL0154854	len=481	ExpAA=3.00	First60=3.00	PredHel=0	Topology=o		BAC_G1-5A_GL0154854	len=481	ExpAA=3.00	First60=3.00	PredHel=0	Topology=o
BAC_35_GL0038540	len=449	ExpAA=0.02	First60=0.00	PredHel=0	Topology=o		BAC_G1-5A_GL0139151	len=568	ExpAA=0.00	First60=0.00	PredHel=0	Topology=o		BAC_G1-5A_GL0139151	len=568	ExpAA=0.00	First60=0.00	PredHel=0	Topology=o		BAC_G1-5A_GL0139151	len=568	ExpAA=0.00	First60=0.00	PredHel=0	Topology=o		BAC_G1-5A_GL0139151	len=568	ExpAA=0.00	First60=0.00	PredHel=0	Topology=o		BAC_G1-5A_GL0139151	len=568	ExpAA=0.00	First60=0.00	PredHel=0	Topology=o
BAC_7-3_GL0084719	len=496	ExpAA=0.18	First60=0.18	PredHel=0	Topology=o		BAC_1-6_GL0017811	len=396	ExpAA=0.03	First60=0.00	PredHel=0	Topology=o		BAC_1-6_GL0017811	len=396	ExpAA=0.03	First60=0.00	PredHel=0	Topology=o		BAC_1-6_GL0017811	len=396	ExpAA=0.03	First60=0.00	PredHel=0	Topology=o		BAC_1-6_GL0017811	len=396	ExpAA=0.03	First60=0.00	PredHel=0	Topology=o		BAC_1-6_GL0017811	len=396	ExpAA=0.03	First60=0.00	PredHel=0	Topology=o
BAC_3-1_GL0009239	len=433	ExpAA=0.07	First60=0.00	PredHel=0	Topology=o		BAC_2-2_GL0026240	len=467	ExpAA=14.68	First60=10.84	PredHel=0	Topology=o		BAC_2-2_GL0026240	len=467	ExpAA=14.68	First60=10.84	PredHel=0	Topology=o		BAC_2-2_GL0026240	len=467	ExpAA=14.68	First60=10.84	PredHel=0	Topology=o		BAC_2-2_GL0026240	len=467	ExpAA=14.68	First60=10.84	PredHel=0	Topology=o		BAC_2-2_GL0026240	len=467	ExpAA=14.68	First60=10.84	PredHel=0	Topology=o
BAC_6-2_GL0079947	len=231	ExpAA=9.94	First60=9.93	PredHel=0	Topology=o		BAC_11_GL0158489	len=540	ExpAA=0.08	First60=0.00	PredHel=0	Topology=o		BAC_11_GL0158489	len=540	ExpAA=0.08	First60=0.00	PredHel=0	Topology=o		BAC_11_GL0158489	len=540	ExpAA=0.08	First60=0.00	PredHel=0	Topology=o		BAC_11_GL0158489	len=540	ExpAA=0.08	First60=0.00	PredHel=0	Topology=o		BAC_11_GL0158489	len=540	ExpAA=0.08	First60=0.00	PredHel=0	Topology=o
BAC_S-Fe11_GL0055470	len=394	ExpAA=0.02	First60=0.01	PredHel=0	Topology=o		BAC_G1-5A_GL0126406	len=497	ExpAA=14.92	First60=14.09	PredHel=0	Topology=o		BAC_G1-5A_GL0126406	len=497	ExpAA=14.92	First60=14.09	PredHel=0	Topology=o		BAC_G1-5A_GL0126406	len=497	ExpAA=14.92	First60=14.09	PredHel=0	Topology=o		BAC_G1-5A_GL0126406	len=497	ExpAA=14.92	First60=14.09	PredHel=0	Topology=o		BAC_G1-5A_GL0126406	len=497	ExpAA=14.92	First60=14.09	PredHel=0	Topology=o
BAC_S-Fe11_GL0080110	len=335	ExpAA=0.01	First60=0.00	PredHel=0	Topology=o		BAC_S-Fe7_GL0297624	len=371	ExpAA=0.32	First60=0.24	PredHel=0	Topology=o		BAC_S-Fe7_GL0297624	len=371	ExpAA=0.32	First60=0.24	PredHel=0	Topology=o		BAC_S-Fe7_GL0297624	len=371	ExpAA=0.32	First60=0.24	PredHel=0	Topology=o		BAC_S-Fe7_GL0297624	len=371	ExpAA=0.32	First60=0.24	PredHel=0	Topology=o		BAC_S-Fe7_GL0297624	len=371	ExpAA=0.32	First60=0.24	PredHel=0	Topology=o
BAC_G1-5A_GL0055936	len=318	ExpAA=0.00	First60=0.00	PredHel=0	Topology=o		BAC_S-Fe11_GL0084660	len=477	ExpAA=0.01	First60=0.00	PredHel=0	Topology=o		BAC_S-Fe11_GL0084660	len=477	ExpAA=0.01	First60=0.00	PredHel=0	Topology=o		BAC_S-Fe11_GL0084660	len=477	ExpAA=0.01	First60=0.00	PredHel=0	Topology=o		BAC_S-Fe11_GL0084660	len=477	ExpAA=0.01	First60=0.00	PredHel=0	Topology=o		BAC_S-Fe11_GL0084660	len=477	ExpAA=0.01	First60=0.00	PredHel=0	Topology=o
BAC_S-Fe7_GL0210538	len=561	ExpAA=0.01	First60=0.00	PredHel=0	Topology=o		BAC_26_GL0057032	len=1197	ExpAA=1.19	First60=0.41	PredHel=0	Topology=o		BAC_26_GL0057032	len=1197	ExpAA=1.19	First60=0.41	PredHel=0	Topology=o		BAC_26_GL0057032	len=1197	ExpAA=1.19	First60=0.41	PredHel=0	Topology=o		BAC_26_GL0057032	len=1197	ExpAA=1.19	First60=0.41	PredHel=0	Topology=o		BAC_26_GL0057032	len=1197	ExpAA=1.19	First60=0.41	PredHel=0	Topology=o
BAC_2-8_GL0037621	len=532	ExpAA=2.08	First60=0.00	PredHel=0	Topology=o		BAC_17_GL0072766	len=583	ExpAA=0.04	First60=0.00	PredHel=0	Topology=o		BAC_17_GL0072766	len=583	ExpAA=0.04	First60=0.00	PredHel=0	Topology=o		BAC_17_GL0072766	len=583	ExpAA=0.04	First60=0.00	PredHel=0	Topology=o		BAC_17_GL0072766	len=583	ExpAA=0.04	First60=0.00	PredHel=0	Topology=o		BAC_17_GL0072766	len=583	ExpAA=0.04	First60=0.00	PredHel=0	Topology=o
BAC_2-2_GL0109034	len=347	ExpAA=0.00	First60=0.00	PredHel=0	Topology=o		BAC_35_GL0038540	len=449	ExpAA=0.02	First60=0.00	PredHel=0	Topology=o		BAC_35_GL0038540	len=449	ExpAA=0.02	First60=0.00	PredHel=0	Topology=o		BAC_35_GL0038540	len=449	ExpAA=0.02	First60=0.00	PredHel=0	Topology=o		BAC_35_GL0038540	len=449	ExpAA=0.02	First60=0.00	PredHel=0	Topology=o		BAC_35_GL0038540	len=449	ExpAA=0.02	First60=0.00	PredHel=0	Topology=o
BAC_3-5_GL0123685	len=638	ExpAA=0.10	First60=0.00	PredHel=0	Topology=o		MOUSE_E9Q7P9	len=1308	ExpAA=33.07	First60=10.04	PredHel=1	Topology=o1153-1175i		MOUSE_E9Q7P9	len=1308	ExpAA=33.07	First60=10.04	PredHel=1	Topology=o1153-1175i		MOUSE_E9Q7P9	len=1308	ExpAA=33.07	First60=10.04	PredHel=1	Topology=o1153-1175i		MOUSE_E9Q7P9	len=1308	ExpAA=33.07	First60=10.04	PredHel=1	Topology=o1153-1175i		MOUSE_E9Q7P9	len=1308	ExpAA=33.07	First60=10.04	PredHel=1	Topology=o1153-1175i
BAC_1-2_GL0012927	len=1181	ExpAA=4.89	First60=2.16	PredHel=0	Topology=o		BAC_7-3_GL0084719	len=496	ExpAA=0.18	First60=0.18	PredHel=0	Topology=o		BAC_7-3_GL0084719	len=496	ExpAA=0.18	First60=0.18	PredHel=0	Topology=o		BAC_7-3_GL0084719	len=496	ExpAA=0.18	First60=0.18	PredHel=0	Topology=o		BAC_7-3_GL0084719	len=496	ExpAA=0.18	First60=0.18	PredHel=0	Topology=o		BAC_7-3_GL0084719	len=496	ExpAA=0.18	First60=0.18	PredHel=0	Topology=o
BAC_11_GL0010651	len=384	ExpAA=0.08	First60=0.00	PredHel=0	Topology=o		BAC_3-1_GL0009239	len=433	ExpAA=0.07	First60=0.00	PredHel=0	Topology=o		BAC_3-1_GL0009239	len=433	ExpAA=0.07	First60=0.00	PredHel=0	Topology=o		BAC_3-1_GL0009239	len=433	ExpAA=0.07	First60=0.00	PredHel=0	Topology=o		BAC_3-1_GL0009239	len=433	ExpAA=0.07	First60=0.00	PredHel=0	Topology=o		BAC_3-1_GL0009239	len=433	ExpAA=0.07	First60=0.00	PredHel=0	Topology=o
BAC_S-Fe20_GL0167194	len=375	ExpAA=2.25	First60=2.25	PredHel=0	Topology=o		BAC_6-2_GL0079947	len=231	ExpAA=9.94	First60=9.93	PredHel=0	Topology=o		BAC_6-2_GL0079947	len=231	ExpAA=9.94	First60=9.93	PredHel=0	Topology=o		BAC_6-2_GL0079947	len=231	ExpAA=9.94	First60=9.93	PredHel=0	Topology=o		BAC_6-2_GL0079947	len=231	ExpAA=9.94	First60=9.93	PredHel=0	Topology=o		BAC_6-2_GL0079947	len=231	ExpAA=9.94	First60=9.93	PredHel=0	Topology=o
BAC_G1-5A_GL0031800	len=751	ExpAA=0.03	First60=0.02	PredHel=0	Topology=o		BAC_S-Fe11_GL0055470	len=394	ExpAA=0.02	First60=0.01	PredHel=0	Topology=o		BAC_S-Fe11_GL0055470	len=394	ExpAA=0.02	First60=0.01	PredHel=0	Topology=o		BAC_S-Fe11_GL0055470	len=394	ExpAA=0.02	First60=0.01	PredHel=0	Topology=o		BAC_S-Fe11_GL0055470	len=394	ExpAA=0.02	First60=0.01	PredHel=0	Topology=o		BAC_S-Fe11_GL0055470	len=394	ExpAA=0.02	First60=0.01	PredHel=0	Topology=o
BAC_20_GL0099725	len=638	ExpAA=0.62	First60=0.00	PredHel=0	Topology=o		BAC_S-Fe11_GL0080110	len=335	ExpAA=0.01	First60=0.00	PredHel=0	Topology=o		BAC_S-Fe11_GL0080110	len=335	ExpAA=0.01	First60=0.00	PredHel=0	Topology=o		BAC_S-Fe11_GL0080110	len=335	ExpAA=0.01	First60=0.00	PredHel=0	Topology=o		BAC_S-Fe11_GL0080110	len=335	ExpAA=0.01	First60=0.00	PredHel=0	Topology=o		BAC_S-Fe11_GL0080110	len=335	ExpAA=0.01	First60=0.00	PredHel=0	Topology=o
BAC_S-Fe9_GL0037037	len=1177	ExpAA=4.08	First60=0.55	PredHel=0	Topology=o		BAC_G1-5A_GL0055936	len=318	ExpAA=0.00	First60=0.00	PredHel=0	Topology=o		BAC_G1-5A_GL0055936	len=318	ExpAA=0.00	First60=0.00	PredHel=0	Topology=o		BAC_G1-5A_GL0055936	len=318	ExpAA=0.00	First60=0.00	PredHel=0	Topology=o		BAC_G1-5A_GL0055936	len=318	ExpAA=0.00	First60=0.00	PredHel=0	Topology=o		BAC_G1-5A_GL0055936	len=318	ExpAA=0.00	First60=0.00	PredHel=0	Topology=o
BAC_35_GL0086073	len=709	ExpAA=0.17	First60=0.01	PredHel=0	Topology=o		BAC_S-Fe7_GL0210538	len=561	ExpAA=0.01	First60=0.00	PredHel=0	Topology=o		BAC_S-Fe7_GL0210538	len=561	ExpAA=0.01	First60=0.00	PredHel=0	Topology=o		BAC_S-Fe7_GL0210538	len=561	ExpAA=0.01	First60=0.00	PredHel=0	Topology=o		BAC_S-Fe7_GL0210538	len=561	ExpAA=0.01	First60=0.00	PredHel=0	Topology=o		BAC_S-Fe7_GL0210538	len=561	ExpAA=0.01	First60=0.00	PredHel=0	Topology=o
BAC_11_GL0062770	len=599	ExpAA=3.79	First60=3.74	PredHel=0	Topology=o		BAC_2-8_GL0037621	len=532	ExpAA=2.08	First60=0.00	PredHel=0	Topology=o		BAC_2-8_GL0037621	len=532	ExpAA=2.08	First60=0.00	PredHel=0	Topology=o		BAC_2-8_GL0037621	len=532	ExpAA=2.08	First60=0.00	PredHel=0	Topology=o		BAC_2-8_GL0037621	len=532	ExpAA=2.08	First60=0.00	PredHel=0	Topology=o		BAC_2-8_GL0037621	len=532	ExpAA=2.08	First60=0.00	PredHel=0	Topology=o
BAC_7-5_GL0027765	len=573	ExpAA=7.45	First60=7.44	PredHel=0	Topology=o		BAC_2-2_GL0109034	len=347	ExpAA=0.00	First60=0.00	PredHel=0	Topology=o		BAC_2-2_GL0109034	len=347	ExpAA=0.00	First60=0.00	PredHel=0	Topology=o		BAC_2-2_GL0109034	len=347	ExpAA=0.00	First60=0.00	PredHel=0	Topology=o		BAC_2-2_GL0109034	len=347	ExpAA=0.00	First60=0.00	PredHel=0	Topology=o		BAC_2-2_GL0109034	len=347	ExpAA=0.00	First60=0.00	PredHel=0	Topology=o
BAC_11_GL0014868	len=1234	ExpAA=9.50	First60=9.50	PredHel=0	Topology=o		BAC_3-5_GL0123685	len=638	ExpAA=0.10	First60=0.00	PredHel=0	Topology=o		BAC_3-5_GL0123685	len=638	ExpAA=0.10	First60=0.00	PredHel=0	Topology=o		BAC_3-5_GL0123685	len=638	ExpAA=0.10	First60=0.00	PredHel=0	Topology=o		BAC_3-5_GL0123685	len=638	ExpAA=0.10	First60=0.00	PredHel=0	Topology=o		BAC_3-5_GL0123685	len=638	ExpAA=0.10	First60=0.00	PredHel=0	Topology=o
MOUSE_Q504N0	len=417	ExpAA=0.04	First60=0.03	PredHel=0	Topology=o		BAC_1-2_GL0012927	len=1181	ExpAA=4.89	First60=2.16	PredHel=0	Topology=o		BAC_1-2_GL0012927	len=1181	ExpAA=4.89	First60=2.16	PredHel=0	Topology=o		BAC_1-2_GL0012927	len=1181	ExpAA=4.89	First60=2.16	PredHel=0	Topology=o		BAC_1-2_GL0012927	len=1181	ExpAA=4.89	First60=2.16	PredHel=0	Topology=o		BAC_1-2_GL0012927	len=1181	ExpAA=4.89	First60=2.16	PredHel=0	Topology=o
BAC_S-Fe6_GL0192645	len=399	ExpAA=0.03	First60=0.00	PredHel=0	Topology=o		BAC_11_GL0010651	len=384	ExpAA=0.08	First60=0.00	PredHel=0	Topology=o		BAC_11_GL0010651	len=384	ExpAA=0.08	First60=0.00	PredHel=0	Topology=o		BAC_11_GL0010651	len=384	ExpAA=0.08	First60=0.00	PredHel=0	Topology=o		BAC_11_GL0010651	len=384	ExpAA=0.08	First60=0.00	PredHel=0	Topology=o		BAC_11_GL0010651	len=384	ExpAA=0.08	First60=0.00	PredHel=0	Topology=o
BAC_4-1_GL0012896	len=410	ExpAA=0.65	First60=0.02	PredHel=0	Topology=o		BAC_S-Fe20_GL0167194	len=375	ExpAA=2.25	First60=2.25	PredHel=0	Topology=o		BAC_S-Fe20_GL0167194	len=375	ExpAA=2.25	First60=2.25	PredHel=0	Topology=o		BAC_S-Fe20_GL0167194	len=375	ExpAA=2.25	First60=2.25	PredHel=0	Topology=o		BAC_S-Fe20_GL0167194	len=375	ExpAA=2.25	First60=2.25	PredHel=0	Topology=o		BAC_S-Fe20_GL0167194	len=375	ExpAA=2.25	First60=2.25	PredHel=0	Topology=o
BAC_8-2_GL0122357	len=767	ExpAA=0.53	First60=0.00	PredHel=0	Topology=o		BAC_G1-5A_GL0031800	len=751	ExpAA=0.03	First60=0.02	PredHel=0	Topology=o		BAC_G1-5A_GL0031800	len=751	ExpAA=0.03	First60=0.02	PredHel=0	Topology=o		BAC_G1-5A_GL0031800	len=751	ExpAA=0.03	First60=0.02	PredHel=0	Topology=o		BAC_G1-5A_GL0031800	len=751	ExpAA=0.03	First60=0.02	PredHel=0	Topology=o		BAC_G1-5A_GL0031800	len=751	ExpAA=0.03	First60=0.02	PredHel=0	Topology=o
BAC_S-Fe9_GL0224026	len=304	ExpAA=0.00	First60=0.00	PredHel=0	Topology=o		BAC_20_GL0099725	len=638	ExpAA=0.62	First60=0.00	PredHel=0	Topology=o		BAC_20_GL0099725	len=638	ExpAA=0.62	First60=0.00	PredHel=0	Topology=o		BAC_20_GL0099725	len=638	ExpAA=0.62	First60=0.00	PredHel=0	Topology=o		BAC_20_GL0099725	len=638	ExpAA=0.62	First60=0.00	PredHel=0	Topology=o		BAC_20_GL0099725	len=638	ExpAA=0.62	First60=0.00	PredHel=0	Topology=o
BAC_4-1_GL0077359	len=612	ExpAA=9.23	First60=9.23	PredHel=0	Topology=o		BAC_S-Fe9_GL0037037	len=1177	ExpAA=4.08	First60=0.55	PredHel=0	Topology=o		BAC_S-Fe9_GL0037037	len=1177	ExpAA=4.08	First60=0.55	PredHel=0	Topology=o		BAC_S-Fe9_GL0037037	len=1177	ExpAA=4.08	First60=0.55	PredHel=0	Topology=o		BAC_S-Fe9_GL0037037	len=1177	ExpAA=4.08	First60=0.55	PredHel=0	Topology=o		BAC_S-Fe9_GL0037037	len=1177	ExpAA=4.08	First60=0.55	PredHel=0	Topology=o
BAC_20_GL0062175	len=377	ExpAA=0.03	First60=0.00	PredHel=0	Topology=o		BAC_35_GL0086073	len=709	ExpAA=0.17	First60=0.01	PredHel=0	Topology=o		BAC_35_GL0086073	len=709	ExpAA=0.17	First60=0.01	PredHel=0	Topology=o		BAC_35_GL0086073	len=709	ExpAA=0.17	First60=0.01	PredHel=0	Topology=o		BAC_35_GL0086073	len=709	ExpAA=0.17	First60=0.01	PredHel=0	Topology=o		BAC_35_GL0086073	len=709	ExpAA=0.17	First60=0.01	PredHel=0	Topology=o
BAC_11_GL0044817	len=553	ExpAA=0.20	First60=0.00	PredHel=0	Topology=o		BAC_11_GL0062770	len=599	ExpAA=3.79	First60=3.74	PredHel=0	Topology=o		BAC_11_GL0062770	len=599	ExpAA=3.79	First60=3.74	PredHel=0	Topology=o		BAC_11_GL0062770	len=599	ExpAA=3.79	First60=3.74	PredHel=0	Topology=o		BAC_11_GL0062770	len=599	ExpAA=3.79	First60=3.74	PredHel=0	Topology=o		BAC_11_GL0062770	len=599	ExpAA=3.79	First60=3.74	PredHel=0	Topology=o
BAC_1A-dyr4-07_GL0084324	len=450	ExpAA=0.13	First60=0.00	PredHel=0	Topology=o		BAC_7-5_GL0027765	len=573	ExpAA=7.45	First60=7.44	PredHel=0	Topology=o		BAC_7-5_GL0027765	len=573	ExpAA=7.45	First60=7.44	PredHel=0	Topology=o		BAC_7-5_GL0027765	len=573	ExpAA=7.45	First60=7.44	PredHel=0	Topology=o		BAC_7-5_GL0027765	len=573	ExpAA=7.45	First60=7.44	PredHel=0	Topology=o		BAC_7-5_GL0027765	len=573	ExpAA=7.45	First60=7.44	PredHel=0	Topology=o
BAC_17_GL0110086	len=288	ExpAA=0.02	First60=0.00	PredHel=0	Topology=o		BAC_11_GL0014868	len=1234	ExpAA=9.50	First60=9.50	PredHel=0	Topology=o		BAC_11_GL0014868	len=1234	ExpAA=9.50	First60=9.50	PredHel=0	Topology=o		BAC_11_GL0014868	len=1234	ExpAA=9.50	First60=9.50	PredHel=0	Topology=o		BAC_11_GL0014868	len=1234	ExpAA=9.50	First60=9.50	PredHel=0	Topology=o		BAC_11_GL0014868	len=1234	ExpAA=9.50	First60=9.50	PredHel=0	Topology=o
MOUSE_P00688	len=508	ExpAA=0.15	First60=0.01	PredHel=0	Topology=o		MOUSE_Q504N0	len=417	ExpAA=0.04	First60=0.03	PredHel=0	Topology=o		MOUSE_Q504N0	len=417	ExpAA=0.04	First60=0.03	PredHel=0	Topology=o		MOUSE_Q504N0	len=417	ExpAA=0.04	First60=0.03	PredHel=0	Topology=o		MOUSE_Q504N0	len=417	ExpAA=0.04	First60=0.03	PredHel=0	Topology=o		MOUSE_Q504N0	len=417	ExpAA=0.04	First60=0.03	PredHel=0	Topology=o
BAC_S-Fe11_GL0128365	len=408	ExpAA=0.05	First60=0.01	PredHel=0	Topology=o		BAC_S-Fe6_GL0192645	len=399	ExpAA=0.03	First60=0.00	PredHel=0	Topology=o		BAC_S-Fe6_GL0192645	len=399	ExpAA=0.03	First60=0.00	PredHel=0	Topology=o		BAC_S-Fe6_GL0192645	len=399	ExpAA=0.03	First60=0.00	PredHel=0	Topology=o		BAC_S-Fe6_GL0192645	len=399	ExpAA=0.03	First60=0.00	PredHel=0	Topology=o		BAC_S-Fe6_GL0192645	len=399	ExpAA=0.03	First60=0.00	PredHel=0	Topology=o
BAC_1A-dyr4-07_GL0085525	len=539	ExpAA=0.00	First60=0.00	PredHel=0	Topology=o		BAC_4-1_GL0012896	len=410	ExpAA=0.65	First60=0.02	PredHel=0	Topology=o		BAC_4-1_GL0012896	len=410	ExpAA=0.65	First60=0.02	PredHel=0	Topology=o		BAC_4-1_GL0012896	len=410	ExpAA=0.65	First60=0.02	PredHel=0	Topology=o		BAC_4-1_GL0012896	len=410	ExpAA=0.65	First60=0.02	PredHel=0	Topology=o		BAC_4-1_GL0012896	len=410	ExpAA=0.65	First60=0.02	PredHel=0	Topology=o
BAC_4-7_GL0141554	len=576	ExpAA=3.97	First60=3.97	PredHel=0	Topology=o		BAC_8-2_GL0122357	len=767	ExpAA=0.53	First60=0.00	PredHel=0	Topology=o		BAC_8-2_GL0122357	len=767	ExpAA=0.53	First60=0.00	PredHel=0	Topology=o		BAC_8-2_GL0122357	len=767	ExpAA=0.53	First60=0.00	PredHel=0	Topology=o		BAC_8-2_GL0122357	len=767	ExpAA=0.53	First60=0.00	PredHel=0	Topology=o		BAC_8-2_GL0122357	len=767	ExpAA=0.53	First60=0.00	PredHel=0	Topology=o
BAC_7-2_GL0050275	len=543	ExpAA=0.01	First60=0.00	PredHel=0	Topology=o		BAC_S-Fe9_GL0224026	len=304	ExpAA=0.00	First60=0.00	PredHel=0	Topology=o		BAC_S-Fe9_GL0224026	len=304	ExpAA=0.00	First60=0.00	PredHel=0	Topology=o		BAC_S-Fe9_GL0224026	len=304	ExpAA=0.00	First60=0.00	PredHel=0	Topology=o		BAC_S-Fe9_GL0224026	len=304	ExpAA=0.00	First60=0.00	PredHel=0	Topology=o		BAC_S-Fe9_GL0224026	len=304	ExpAA=0.00	First60=0.00	PredHel=0	Topology=o
BAC_11_GL0108656	len=464	ExpAA=12.78	First60=12.72	PredHel=0	Topology=o		BAC_4-1_GL0077359	len=612	ExpAA=9.23	First60=9.23	PredHel=0	Topology=o		BAC_4-1_GL0077359	len=612	ExpAA=9.23	First60=9.23	PredHel=0	Topology=o		BAC_4-1_GL0077359	len=612	ExpAA=9.23	First60=9.23	PredHel=0	Topology=o		BAC_4-1_GL0077359	len=612	ExpAA=9.23	First60=9.23	PredHel=0	Topology=o		BAC_4-1_GL0077359	len=612	ExpAA=9.23	First60=9.23	PredHel=0	Topology=o
BAC_54_GL0010403	len=557	ExpAA=0.06	First60=0.00	PredHel=0	Topology=o		BAC_20_GL0062175	len=377	ExpAA=0.03	First60=0.00	PredHel=0	Topology=o		BAC_20_GL0062175	len=377	ExpAA=0.03	First60=0.00	PredHel=0	Topology=o		BAC_20_GL0062175	len=377	ExpAA=0.03	First60=0.00	PredHel=0	Topology=o		BAC_20_GL0062175	len=377	ExpAA=0.03	First60=0.00	PredHel=0	Topology=o		BAC_20_GL0062175	len=377	ExpAA=0.03	First60=0.00	PredHel=0	Topology=o
BAC_4-4_GL0012067	len=1342	ExpAA=0.01	First60=0.00	PredHel=0	Topology=o		BAC_11_GL0044817	len=553	ExpAA=0.20	First60=0.00	PredHel=0	Topology=o		BAC_11_GL0044817	len=553	ExpAA=0.20	First60=0.00	PredHel=0	Topology=o		BAC_11_GL0044817	len=553	ExpAA=0.20	First60=0.00	PredHel=0	Topology=o		BAC_11_GL0044817	len=553	ExpAA=0.20	First60=0.00	PredHel=0	Topology=o		BAC_11_GL0044817	len=553	ExpAA=0.20	First60=0.00	PredHel=0	Topology=o
BAC_2-2_GL0030376	len=500	ExpAA=0.01	First60=0.00	PredHel=0	Topology=o		BAC_1A-dyr4-07_GL0084324	len=450	ExpAA=0.13	First60=0.00	PredHel=0	Topology=o		BAC_1A-dyr4-07_GL0084324	len=450	ExpAA=0.13	First60=0.00	PredHel=0	Topology=o		BAC_1A-dyr4-07_GL0084324	len=450	ExpAA=0.13	First60=0.00	PredHel=0	Topology=o		BAC_1A-dyr4-07_GL0084324	len=450	ExpAA=0.13	First60=0.00	PredHel=0	Topology=o		BAC_1A-dyr4-07_GL0084324	len=450	ExpAA=0.13	First60=0.00	PredHel=0	Topology=o
BAC_29_GL0094922	len=1420	ExpAA=0.09	First60=0.07	PredHel=0	Topology=o		BAC_17_GL0110086	len=288	ExpAA=0.02	First60=0.00	PredHel=0	Topology=o		BAC_17_GL0110086	len=288	ExpAA=0.02	First60=0.00	PredHel=0	Topology=o		BAC_17_GL0110086	len=288	ExpAA=0.02	First60=0.00	PredHel=0	Topology=o		BAC_17_GL0110086	len=288	ExpAA=0.02	First60=0.00	PredHel=0	Topology=o		BAC_17_GL0110086	len=288	ExpAA=0.02	First60=0.00	PredHel=0	Topology=o
BAC_47_GL0079842	len=337	ExpAA=0.05	First60=0.01	PredHel=0	Topology=o		MOUSE_P00688	len=508	ExpAA=0.15	First60=0.01	PredHel=0	Topology=o		MOUSE_P00688	len=508	ExpAA=0.15	First60=0.01	PredHel=0	Topology=o		MOUSE_P00688	len=508	ExpAA=0.15	First60=0.01	PredHel=0	Topology=o		MOUSE_P00688	len=508	ExpAA=0.15	First60=0.01	PredHel=0	Topology=o		MOUSE_P00688	len=508	ExpAA=0.15	First60=0.01	PredHel=0	Topology=o
BAC_11_GL0031897	len=346	ExpAA=0.01	First60=0.00	PredHel=0	Topology=o		BAC_6-2_GL0041960	len=463	ExpAA=21.17	First60=21.16	PredHel=1	Topology=i17-39o		BAC_6-2_GL0041960	len=463	ExpAA=21.17	First60=21.16	PredHel=1	Topology=i17-39o		BAC_6-2_GL0041960	len=463	ExpAA=21.17	First60=21.16	PredHel=1	Topology=i17-39o		BAC_6-2_GL0041960	len=463	ExpAA=21.17	First60=21.16	PredHel=1	Topology=i17-39o		BAC_6-2_GL0041960	len=463	ExpAA=21.17	First60=21.16	PredHel=1	Topology=i17-39o
BAC_S-Fe20_GL0024141	len=747	ExpAA=0.00	First60=0.00	PredHel=0	Topology=o		BAC_S-Fe11_GL0128365	len=408	ExpAA=0.05	First60=0.01	PredHel=0	Topology=o		BAC_S-Fe11_GL0128365	len=408	ExpAA=0.05	First60=0.01	PredHel=0	Topology=o		BAC_S-Fe11_GL0128365	len=408	ExpAA=0.05	First60=0.01	PredHel=0	Topology=o		BAC_S-Fe11_GL0128365	len=408	ExpAA=0.05	First60=0.01	PredHel=0	Topology=o		BAC_S-Fe11_GL0128365	len=408	ExpAA=0.05	First60=0.01	PredHel=0	Topology=o
BAC_2-2_GL0101015	len=902	ExpAA=0.18	First60=0.18	PredHel=0	Topology=o		BAC_1A-dyr4-07_GL0085525	len=539	ExpAA=0.00	First60=0.00	PredHel=0	Topology=o		BAC_1A-dyr4-07_GL0085525	len=539	ExpAA=0.00	First60=0.00	PredHel=0	Topology=o		BAC_1A-dyr4-07_GL0085525	len=539	ExpAA=0.00	First60=0.00	PredHel=0	Topology=o		BAC_1A-dyr4-07_GL0085525	len=539	ExpAA=0.00	First60=0.00	PredHel=0	Topology=o		BAC_1A-dyr4-07_GL0085525	len=539	ExpAA=0.00	First60=0.00	PredHel=0	Topology=o
BAC_11_GL0018497	len=402	ExpAA=0.01	First60=0.00	PredHel=0	Topology=o		BAC_4-7_GL0141554	len=576	ExpAA=3.97	First60=3.97	PredHel=0	Topology=o		BAC_4-7_GL0141554	len=576	ExpAA=3.97	First60=3.97	PredHel=0	Topology=o		BAC_4-7_GL0141554	len=576	ExpAA=3.97	First60=3.97	PredHel=0	Topology=o		BAC_4-7_GL0141554	len=576	ExpAA=3.97	First60=3.97	PredHel=0	Topology=o		BAC_4-7_GL0141554	len=576	ExpAA=3.97	First60=3.97	PredHel=0	Topology=o
BAC_2-1_GL0006988	len=559	ExpAA=1.79	First60=1.78	PredHel=0	Topology=o		BAC_7-2_GL0050275	len=543	ExpAA=0.01	First60=0.00	PredHel=0	Topology=o		BAC_7-2_GL0050275	len=543	ExpAA=0.01	First60=0.00	PredHel=0	Topology=o		BAC_7-2_GL0050275	len=543	ExpAA=0.01	First60=0.00	PredHel=0	Topology=o		BAC_7-2_GL0050275	len=543	ExpAA=0.01	First60=0.00	PredHel=0	Topology=o		BAC_7-2_GL0050275	len=543	ExpAA=0.01	First60=0.00	PredHel=0	Topology=o
BAC_S-Fe7_GL0098036	len=632	ExpAA=0.04	First60=0.00	PredHel=0	Topology=o		BAC_11_GL0108656	len=464	ExpAA=12.78	First60=12.72	PredHel=0	Topology=o		BAC_11_GL0108656	len=464	ExpAA=12.78	First60=12.72	PredHel=0	Topology=o		BAC_11_GL0108656	len=464	ExpAA=12.78	First60=12.72	PredHel=0	Topology=o		BAC_11_GL0108656	len=464	ExpAA=12.78	First60=12.72	PredHel=0	Topology=o		BAC_11_GL0108656	len=464	ExpAA=12.78	First60=12.72	PredHel=0	Topology=o
BAC_2-1_GL0093187	len=499	ExpAA=1.39	First60=1.38	PredHel=0	Topology=o		BAC_54_GL0010403	len=557	ExpAA=0.06	First60=0.00	PredHel=0	Topology=o		BAC_54_GL0010403	len=557	ExpAA=0.06	First60=0.00	PredHel=0	Topology=o		BAC_54_GL0010403	len=557	ExpAA=0.06	First60=0.00	PredHel=0	Topology=o		BAC_54_GL0010403	len=557	ExpAA=0.06	First60=0.00	PredHel=0	Topology=o		BAC_54_GL0010403	len=557	ExpAA=0.06	First60=0.00	PredHel=0	Topology=o
BAC_S-Fe6_GL0061409	len=284	ExpAA=0.00	First60=0.00	PredHel=0	Topology=o		BAC_4-4_GL0012067	len=1342	ExpAA=0.01	First60=0.00	PredHel=0	Topology=o		BAC_4-4_GL0012067	len=1342	ExpAA=0.01	First60=0.00	PredHel=0	Topology=o		BAC_4-4_GL0012067	len=1342	ExpAA=0.01	First60=0.00	PredHel=0	Topology=o		BAC_4-4_GL0012067	len=1342	ExpAA=0.01	First60=0.00	PredHel=0	Topology=o		BAC_4-4_GL0012067	len=1342	ExpAA=0.01	First60=0.00	PredHel=0	Topology=o
BAC_23_GL0078573	len=411	ExpAA=0.00	First60=0.00	PredHel=0	Topology=o		BAC_2-2_GL0030376	len=500	ExpAA=0.01	First60=0.00	PredHel=0	Topology=o		BAC_2-2_GL0030376	len=500	ExpAA=0.01	First60=0.00	PredHel=0	Topology=o		BAC_2-2_GL0030376	len=500	ExpAA=0.01	First60=0.00	PredHel=0	Topology=o		BAC_2-2_GL0030376	len=500	ExpAA=0.01	First60=0.00	PredHel=0	Topology=o		BAC_2-2_GL0030376	len=500	ExpAA=0.01	First60=0.00	PredHel=0	Topology=o
BAC_6-7_GL0096844	len=362	ExpAA=0.00	First60=0.00	PredHel=0	Topology=o		BAC_29_GL0094922	len=1420	ExpAA=0.09	First60=0.07	PredHel=0	Topology=o		BAC_29_GL0094922	len=1420	ExpAA=0.09	First60=0.07	PredHel=0	Topology=o		BAC_29_GL0094922	len=1420	ExpAA=0.09	First60=0.07	PredHel=0	Topology=o		BAC_29_GL0094922	len=1420	ExpAA=0.09	First60=0.07	PredHel=0	Topology=o		BAC_29_GL0094922	len=1420	ExpAA=0.09	First60=0.07	PredHel=0	Topology=o
BAC_Group2-3A_GL0006503	len=759	ExpAA=0.11	First60=0.09	PredHel=0	Topology=o		BAC_47_GL0079842	len=337	ExpAA=0.05	First60=0.01	PredHel=0	Topology=o		BAC_47_GL0079842	len=337	ExpAA=0.05	First60=0.01	PredHel=0	Topology=o		BAC_47_GL0079842	len=337	ExpAA=0.05	First60=0.01	PredHel=0	Topology=o		BAC_47_GL0079842	len=337	ExpAA=0.05	First60=0.01	PredHel=0	Topology=o		BAC_47_GL0079842	len=337	ExpAA=0.05	First60=0.01	PredHel=0	Topology=o
BAC_Group2-4A_GL0181870	len=229	ExpAA=0.00	First60=0.00	PredHel=0	Topology=o		BAC_11_GL0031897	len=346	ExpAA=0.01	First60=0.00	PredHel=0	Topology=o		BAC_11_GL0031897	len=346	ExpAA=0.01	First60=0.00	PredHel=0	Topology=o		BAC_11_GL0031897	len=346	ExpAA=0.01	First60=0.00	PredHel=0	Topology=o		BAC_11_GL0031897	len=346	ExpAA=0.01	First60=0.00	PredHel=0	Topology=o		BAC_11_GL0031897	len=346	ExpAA=0.01	First60=0.00	PredHel=0	Topology=o
BAC_S-Fe2_GL0032219	len=543	ExpAA=0.01	First60=0.00	PredHel=0	Topology=o		BAC_S-Fe20_GL0024141	len=747	ExpAA=0.00	First60=0.00	PredHel=0	Topology=o		BAC_S-Fe20_GL0024141	len=747	ExpAA=0.00	First60=0.00	PredHel=0	Topology=o		BAC_S-Fe20_GL0024141	len=747	ExpAA=0.00	First60=0.00	PredHel=0	Topology=o		BAC_S-Fe20_GL0024141	len=747	ExpAA=0.00	First60=0.00	PredHel=0	Topology=o		BAC_S-Fe20_GL0024141	len=747	ExpAA=0.00	First60=0.00	PredHel=0	Topology=o
BAC_1-7_GL0024395	len=669	ExpAA=7.98	First60=7.97	PredHel=0	Topology=o		BAC_2-2_GL0101015	len=902	ExpAA=0.18	First60=0.18	PredHel=0	Topology=o		BAC_2-2_GL0101015	len=902	ExpAA=0.18	First60=0.18	PredHel=0	Topology=o		BAC_2-2_GL0101015	len=902	ExpAA=0.18	First60=0.18	PredHel=0	Topology=o		BAC_2-2_GL0101015	len=902	ExpAA=0.18	First60=0.18	PredHel=0	Topology=o		BAC_2-2_GL0101015	len=902	ExpAA=0.18	First60=0.18	PredHel=0	Topology=o
BAC_S-Fe11_GL0057759	len=187	ExpAA=0.03	First60=0.03	PredHel=0	Topology=o		BAC_11_GL0018497	len=402	ExpAA=0.01	First60=0.00	PredHel=0	Topology=o		BAC_11_GL0018497	len=402	ExpAA=0.01	First60=0.00	PredHel=0	Topology=o		BAC_11_GL0018497	len=402	ExpAA=0.01	First60=0.00	PredHel=0	Topology=o		BAC_11_GL0018497	len=402	ExpAA=0.01	First60=0.00	PredHel=0	Topology=o		BAC_11_GL0018497	len=402	ExpAA=0.01	First60=0.00	PredHel=0	Topology=o
BAC_6-5_GL0111362	len=580	ExpAA=0.12	First60=0.00	PredHel=0	Topology=o		BAC_2-1_GL0006988	len=559	ExpAA=1.79	First60=1.78	PredHel=0	Topology=o		BAC_2-1_GL0006988	len=559	ExpAA=1.79	First60=1.78	PredHel=0	Topology=o		BAC_2-1_GL0006988	len=559	ExpAA=1.79	First60=1.78	PredHel=0	Topology=o		BAC_2-1_GL0006988	len=559	ExpAA=1.79	First60=1.78	PredHel=0	Topology=o		BAC_2-1_GL0006988	len=559	ExpAA=1.79	First60=1.78	PredHel=0	Topology=o
BAC_6-4_GL0032353	len=433	ExpAA=0.00	First60=0.00	PredHel=0	Topology=o		BAC_S-Fe7_GL0098036	len=632	ExpAA=0.04	First60=0.00	PredHel=0	Topology=o		BAC_S-Fe7_GL0098036	len=632	ExpAA=0.04	First60=0.00	PredHel=0	Topology=o		BAC_S-Fe7_GL0098036	len=632	ExpAA=0.04	First60=0.00	PredHel=0	Topology=o		BAC_S-Fe7_GL0098036	len=632	ExpAA=0.04	First60=0.00	PredHel=0	Topology=o		BAC_S-Fe7_GL0098036	len=632	ExpAA=0.04	First60=0.00	PredHel=0	Topology=o
MOUSE_Q9CQ52	len=269	ExpAA=0.01	First60=0.00	PredHel=0	Topology=o		BAC_2-1_GL0093187	len=499	ExpAA=1.39	First60=1.38	PredHel=0	Topology=o		BAC_2-1_GL0093187	len=499	ExpAA=1.39	First60=1.38	PredHel=0	Topology=o		BAC_2-1_GL0093187	len=499	ExpAA=1.39	First60=1.38	PredHel=0	Topology=o		BAC_2-1_GL0093187	len=499	ExpAA=1.39	First60=1.38	PredHel=0	Topology=o		BAC_2-1_GL0093187	len=499	ExpAA=1.39	First60=1.38	PredHel=0	Topology=o
BAC_MH-6-5_GL0140738	len=220	ExpAA=0.01	First60=0.00	PredHel=0	Topology=o		BAC_S-Fe6_GL0061409	len=284	ExpAA=0.00	First60=0.00	PredHel=0	Topology=o		BAC_S-Fe6_GL0061409	len=284	ExpAA=0.00	First60=0.00	PredHel=0	Topology=o		BAC_S-Fe6_GL0061409	len=284	ExpAA=0.00	First60=0.00	PredHel=0	Topology=o		BAC_S-Fe6_GL0061409	len=284	ExpAA=0.00	First60=0.00	PredHel=0	Topology=o		BAC_S-Fe6_GL0061409	len=284	ExpAA=0.00	First60=0.00	PredHel=0	Topology=o
BAC_G1-5A_GL0029770	len=612	ExpAA=0.01	First60=0.00	PredHel=0	Topology=o		BAC_23_GL0078573	len=411	ExpAA=0.00	First60=0.00	PredHel=0	Topology=o		BAC_23_GL0078573	len=411	ExpAA=0.00	First60=0.00	PredHel=0	Topology=o		BAC_23_GL0078573	len=411	ExpAA=0.00	First60=0.00	PredHel=0	Topology=o		BAC_23_GL0078573	len=411	ExpAA=0.00	First60=0.00	PredHel=0	Topology=o		BAC_23_GL0078573	len=411	ExpAA=0.00	First60=0.00	PredHel=0	Topology=o
BAC_3-2_GL0019842	len=427	ExpAA=0.00	First60=0.00	PredHel=0	Topology=o		BAC_6-7_GL0096844	len=362	ExpAA=0.00	First60=0.00	PredHel=0	Topology=o		BAC_6-7_GL0096844	len=362	ExpAA=0.00	First60=0.00	PredHel=0	Topology=o		BAC_6-7_GL0096844	len=362	ExpAA=0.00	First60=0.00	PredHel=0	Topology=o		BAC_6-7_GL0096844	len=362	ExpAA=0.00	First60=0.00	PredHel=0	Topology=o		BAC_6-7_GL0096844	len=362	ExpAA=0.00	First60=0.00	PredHel=0	Topology=o
BAC_11_GL0010650	len=261	ExpAA=0.01	First60=0.00	PredHel=0	Topology=o		BAC_Group2-3A_GL0006503	len=759	ExpAA=0.11	First60=0.09	PredHel=0	Topology=o		BAC_Group2-3A_GL0006503	len=759	ExpAA=0.11	First60=0.09	PredHel=0	Topology=o		BAC_Group2-3A_GL0006503	len=759	ExpAA=0.11	First60=0.09	PredHel=0	Topology=o		BAC_Group2-3A_GL0006503	len=759	ExpAA=0.11	First60=0.09	PredHel=0	Topology=o		BAC_Group2-3A_GL0006503	len=759	ExpAA=0.11	First60=0.09	PredHel=0	Topology=o
BAC_4-1_GL0052607	len=478	ExpAA=0.06	First60=0.05	PredHel=0	Topology=o		BAC_Group2-4A_GL0181870	len=229	ExpAA=0.00	First60=0.00	PredHel=0	Topology=o		BAC_Group2-4A_GL0181870	len=229	ExpAA=0.00	First60=0.00	PredHel=0	Topology=o		BAC_Group2-4A_GL0181870	len=229	ExpAA=0.00	First60=0.00	PredHel=0	Topology=o		BAC_Group2-4A_GL0181870	len=229	ExpAA=0.00	First60=0.00	PredHel=0	Topology=o		BAC_Group2-4A_GL0181870	len=229	ExpAA=0.00	First60=0.00	PredHel=0	Topology=o
BAC_4-8_GL0124522	len=338	ExpAA=0.06	First60=0.02	PredHel=0	Topology=o		BAC_S-Fe2_GL0032219	len=543	ExpAA=0.01	First60=0.00	PredHel=0	Topology=o		BAC_S-Fe2_GL0032219	len=543	ExpAA=0.01	First60=0.00	PredHel=0	Topology=o		BAC_S-Fe2_GL0032219	len=543	ExpAA=0.01	First60=0.00	PredHel=0	Topology=o		BAC_S-Fe2_GL0032219	len=543	ExpAA=0.01	First60=0.00	PredHel=0	Topology=o		BAC_S-Fe2_GL0032219	len=543	ExpAA=0.01	First60=0.00	PredHel=0	Topology=o
BAC_7-3_GL0036330	len=690	ExpAA=0.04	First60=0.00	PredHel=0	Topology=o		BAC_1-7_GL0024395	len=669	ExpAA=7.98	First60=7.97	PredHel=0	Topology=o		BAC_1-7_GL0024395	len=669	ExpAA=7.98	First60=7.97	PredHel=0	Topology=o		BAC_1-7_GL0024395	len=669	ExpAA=7.98	First60=7.97	PredHel=0	Topology=o		BAC_1-7_GL0024395	len=669	ExpAA=7.98	First60=7.97	PredHel=0	Topology=o		BAC_1-7_GL0024395	len=669	ExpAA=7.98	First60=7.97	PredHel=0	Topology=o
BAC_3-5_GL0033094	len=868	ExpAA=0.00	First60=0.00	PredHel=0	Topology=o		BAC_S-Fe11_GL0057759	len=187	ExpAA=0.03	First60=0.03	PredHel=0	Topology=o		BAC_S-Fe11_GL0057759	len=187	ExpAA=0.03	First60=0.03	PredHel=0	Topology=o		BAC_S-Fe11_GL0057759	len=187	ExpAA=0.03	First60=0.03	PredHel=0	Topology=o		BAC_S-Fe11_GL0057759	len=187	ExpAA=0.03	First60=0.03	PredHel=0	Topology=o		BAC_S-Fe11_GL0057759	len=187	ExpAA=0.03	First60=0.03	PredHel=0	Topology=o
BAC_5-7_GL0102373	len=279	ExpAA=1.76	First60=0.05	PredHel=0	Topology=o		BAC_8-5_GL0057318	len=757	ExpAA=15.60	First60=15.56	PredHel=1	Topology=i7-24o		BAC_8-5_GL0057318	len=757	ExpAA=15.60	First60=15.56	PredHel=1	Topology=i7-24o		BAC_8-5_GL0057318	len=757	ExpAA=15.60	First60=15.56	PredHel=1	Topology=i7-24o		BAC_8-5_GL0057318	len=757	ExpAA=15.60	First60=15.56	PredHel=1	Topology=i7-24o		BAC_8-5_GL0057318	len=757	ExpAA=15.60	First60=15.56	PredHel=1	Topology=i7-24o
BAC_S-Fe6_GL0118707	len=392	ExpAA=0.11	First60=0.00	PredHel=0	Topology=o		BAC_6-5_GL0111362	len=580	ExpAA=0.12	First60=0.00	PredHel=0	Topology=o		BAC_6-5_GL0111362	len=580	ExpAA=0.12	First60=0.00	PredHel=0	Topology=o		BAC_6-5_GL0111362	len=580	ExpAA=0.12	First60=0.00	PredHel=0	Topology=o		BAC_6-5_GL0111362	len=580	ExpAA=0.12	First60=0.00	PredHel=0	Topology=o		BAC_6-5_GL0111362	len=580	ExpAA=0.12	First60=0.00	PredHel=0	Topology=o
BAC_S-Fe6_GL0137225	len=195	ExpAA=0.04	First60=0.01	PredHel=0	Topology=o		BAC_6-3_GL0035652	len=866	ExpAA=19.49	First60=19.48	PredHel=1	Topology=i9-31o		BAC_6-3_GL0035652	len=866	ExpAA=19.49	First60=19.48	PredHel=1	Topology=i9-31o		BAC_6-3_GL0035652	len=866	ExpAA=19.49	First60=19.48	PredHel=1	Topology=i9-31o		BAC_6-3_GL0035652	len=866	ExpAA=19.49	First60=19.48	PredHel=1	Topology=i9-31o		BAC_6-3_GL0035652	len=866	ExpAA=19.49	First60=19.48	PredHel=1	Topology=i9-31o
BAC_35_GL0060022	len=1078	ExpAA=0.01	First60=0.00	PredHel=0	Topology=o		BAC_6-4_GL0032353	len=433	ExpAA=0.00	First60=0.00	PredHel=0	Topology=o		BAC_6-4_GL0032353	len=433	ExpAA=0.00	First60=0.00	PredHel=0	Topology=o		BAC_6-4_GL0032353	len=433	ExpAA=0.00	First60=0.00	PredHel=0	Topology=o		BAC_6-4_GL0032353	len=433	ExpAA=0.00	First60=0.00	PredHel=0	Topology=o		BAC_6-4_GL0032353	len=433	ExpAA=0.00	First60=0.00	PredHel=0	Topology=o
BAC_S-Fe20_GL0077351	len=365	ExpAA=5.21	First60=5.16	PredHel=0	Topology=o		MOUSE_Q9CQ52	len=269	ExpAA=0.01	First60=0.00	PredHel=0	Topology=o		MOUSE_Q9CQ52	len=269	ExpAA=0.01	First60=0.00	PredHel=0	Topology=o		MOUSE_Q9CQ52	len=269	ExpAA=0.01	First60=0.00	PredHel=0	Topology=o		MOUSE_Q9CQ52	len=269	ExpAA=0.01	First60=0.00	PredHel=0	Topology=o		MOUSE_Q9CQ52	len=269	ExpAA=0.01	First60=0.00	PredHel=0	Topology=o
BAC_4-3_GL0070215	len=415	ExpAA=0.02	First60=0.00	PredHel=0	Topology=o		BAC_MH-6-5_GL0140738	len=220	ExpAA=0.01	First60=0.00	PredHel=0	Topology=o		BAC_MH-6-5_GL0140738	len=220	ExpAA=0.01	First60=0.00	PredHel=0	Topology=o		BAC_MH-6-5_GL0140738	len=220	ExpAA=0.01	First60=0.00	PredHel=0	Topology=o		BAC_MH-6-5_GL0140738	len=220	ExpAA=0.01	First60=0.00	PredHel=0	Topology=o		BAC_MH-6-5_GL0140738	len=220	ExpAA=0.01	First60=0.00	PredHel=0	Topology=o
BAC_11_GL0031898	len=261	ExpAA=0.01	First60=0.00	PredHel=0	Topology=o		BAC_G1-5A_GL0029770	len=612	ExpAA=0.01	First60=0.00	PredHel=0	Topology=o		BAC_G1-5A_GL0029770	len=612	ExpAA=0.01	First60=0.00	PredHel=0	Topology=o		BAC_G1-5A_GL0029770	len=612	ExpAA=0.01	First60=0.00	PredHel=0	Topology=o		BAC_G1-5A_GL0029770	len=612	ExpAA=0.01	First60=0.00	PredHel=0	Topology=o		BAC_G1-5A_GL0029770	len=612	ExpAA=0.01	First60=0.00	PredHel=0	Topology=o
BAC_G1-5A_GL0169212	len=506	ExpAA=0.00	First60=0.00	PredHel=0	Topology=o		BAC_3-2_GL0019842	len=427	ExpAA=0.00	First60=0.00	PredHel=0	Topology=o		BAC_3-2_GL0019842	len=427	ExpAA=0.00	First60=0.00	PredHel=0	Topology=o		BAC_3-2_GL0019842	len=427	ExpAA=0.00	First60=0.00	PredHel=0	Topology=o		BAC_3-2_GL0019842	len=427	ExpAA=0.00	First60=0.00	PredHel=0	Topology=o		BAC_3-2_GL0019842	len=427	ExpAA=0.00	First60=0.00	PredHel=0	Topology=o
BAC_16_GL0003678	len=542	ExpAA=0.00	First60=0.00	PredHel=0	Topology=o		BAC_11_GL0010650	len=261	ExpAA=0.01	First60=0.00	PredHel=0	Topology=o		BAC_11_GL0010650	len=261	ExpAA=0.01	First60=0.00	PredHel=0	Topology=o		BAC_11_GL0010650	len=261	ExpAA=0.01	First60=0.00	PredHel=0	Topology=o		BAC_11_GL0010650	len=261	ExpAA=0.01	First60=0.00	PredHel=0	Topology=o		BAC_11_GL0010650	len=261	ExpAA=0.01	First60=0.00	PredHel=0	Topology=o
BAC_S-Fe20_GL0124552	len=366	ExpAA=0.21	First60=0.00	PredHel=0	Topology=o		BAC_4-1_GL0052607	len=478	ExpAA=0.06	First60=0.05	PredHel=0	Topology=o		BAC_4-1_GL0052607	len=478	ExpAA=0.06	First60=0.05	PredHel=0	Topology=o		BAC_4-1_GL0052607	len=478	ExpAA=0.06	First60=0.05	PredHel=0	Topology=o		BAC_4-1_GL0052607	len=478	ExpAA=0.06	First60=0.05	PredHel=0	Topology=o		BAC_4-1_GL0052607	len=478	ExpAA=0.06	First60=0.05	PredHel=0	Topology=o
BAC_Group2-4A_GL0002799	len=926	ExpAA=0.00	First60=0.00	PredHel=0	Topology=o		BAC_Group2-4A_GL0073330	len=381	ExpAA=17.97	First60=17.95	PredHel=1	Topology=i9-31o		BAC_Group2-4A_GL0073330	len=381	ExpAA=17.97	First60=17.95	PredHel=1	Topology=i9-31o		BAC_Group2-4A_GL0073330	len=381	ExpAA=17.97	First60=17.95	PredHel=1	Topology=i9-31o		BAC_Group2-4A_GL0073330	len=381	ExpAA=17.97	First60=17.95	PredHel=1	Topology=i9-31o		BAC_Group2-4A_GL0073330	len=381	ExpAA=17.97	First60=17.95	PredHel=1	Topology=i9-31o
BAC_S-Fe11_GL0053491	len=519	ExpAA=0.00	First60=0.00	PredHel=0	Topology=o		BAC_4-8_GL0124522	len=338	ExpAA=0.06	First60=0.02	PredHel=0	Topology=o		BAC_4-8_GL0124522	len=338	ExpAA=0.06	First60=0.02	PredHel=0	Topology=o		BAC_4-8_GL0124522	len=338	ExpAA=0.06	First60=0.02	PredHel=0	Topology=o		BAC_4-8_GL0124522	len=338	ExpAA=0.06	First60=0.02	PredHel=0	Topology=o		BAC_4-8_GL0124522	len=338	ExpAA=0.06	First60=0.02	PredHel=0	Topology=o
BAC_4-7_GL0055421	len=461	ExpAA=2.68	First60=2.68	PredHel=0	Topology=o		BAC_7-3_GL0036330	len=690	ExpAA=0.04	First60=0.00	PredHel=0	Topology=o		BAC_7-3_GL0036330	len=690	ExpAA=0.04	First60=0.00	PredHel=0	Topology=o		BAC_7-3_GL0036330	len=690	ExpAA=0.04	First60=0.00	PredHel=0	Topology=o		BAC_7-3_GL0036330	len=690	ExpAA=0.04	First60=0.00	PredHel=0	Topology=o		BAC_7-3_GL0036330	len=690	ExpAA=0.04	First60=0.00	PredHel=0	Topology=o
BAC_G1-5A_GL0017972	len=369	ExpAA=3.17	First60=0.00	PredHel=0	Topology=o		BAC_3-5_GL0033094	len=868	ExpAA=0.00	First60=0.00	PredHel=0	Topology=o		BAC_3-5_GL0033094	len=868	ExpAA=0.00	First60=0.00	PredHel=0	Topology=o		BAC_3-5_GL0033094	len=868	ExpAA=0.00	First60=0.00	PredHel=0	Topology=o		BAC_3-5_GL0033094	len=868	ExpAA=0.00	First60=0.00	PredHel=0	Topology=o		BAC_3-5_GL0033094	len=868	ExpAA=0.00	First60=0.00	PredHel=0	Topology=o
BAC_6-4_GL0069335	len=570	ExpAA=3.93	First60=3.93	PredHel=0	Topology=o		BAC_5-7_GL0102373	len=279	ExpAA=1.76	First60=0.05	PredHel=0	Topology=o		BAC_5-7_GL0102373	len=279	ExpAA=1.76	First60=0.05	PredHel=0	Topology=o		BAC_5-7_GL0102373	len=279	ExpAA=1.76	First60=0.05	PredHel=0	Topology=o		BAC_5-7_GL0102373	len=279	ExpAA=1.76	First60=0.05	PredHel=0	Topology=o		BAC_5-7_GL0102373	len=279	ExpAA=1.76	First60=0.05	PredHel=0	Topology=o
BAC_2-2_GL0142401	len=300	ExpAA=10.71	First60=10.64	PredHel=0	Topology=o		BAC_S-Fe6_GL0118707	len=392	ExpAA=0.11	First60=0.00	PredHel=0	Topology=o		BAC_S-Fe6_GL0118707	len=392	ExpAA=0.11	First60=0.00	PredHel=0	Topology=o		BAC_S-Fe6_GL0118707	len=392	ExpAA=0.11	First60=0.00	PredHel=0	Topology=o		BAC_S-Fe6_GL0118707	len=392	ExpAA=0.11	First60=0.00	PredHel=0	Topology=o		BAC_S-Fe6_GL0118707	len=392	ExpAA=0.11	First60=0.00	PredHel=0	Topology=o
BAC_2-2_GL0142405	len=523	ExpAA=0.87	First60=0.87	PredHel=0	Topology=o		BAC_S-Fe6_GL0137225	len=195	ExpAA=0.04	First60=0.01	PredHel=0	Topology=o		BAC_S-Fe6_GL0137225	len=195	ExpAA=0.04	First60=0.01	PredHel=0	Topology=o		BAC_S-Fe6_GL0137225	len=195	ExpAA=0.04	First60=0.01	PredHel=0	Topology=o		BAC_S-Fe6_GL0137225	len=195	ExpAA=0.04	First60=0.01	PredHel=0	Topology=o		BAC_S-Fe6_GL0137225	len=195	ExpAA=0.04	First60=0.01	PredHel=0	Topology=o
BAC_6-7_GL0038028	len=412	ExpAA=0.02	First60=0.00	PredHel=0	Topology=o		BAC_35_GL0060022	len=1078	ExpAA=0.01	First60=0.00	PredHel=0	Topology=o		BAC_35_GL0060022	len=1078	ExpAA=0.01	First60=0.00	PredHel=0	Topology=o		BAC_35_GL0060022	len=1078	ExpAA=0.01	First60=0.00	PredHel=0	Topology=o		BAC_35_GL0060022	len=1078	ExpAA=0.01	First60=0.00	PredHel=0	Topology=o		BAC_35_GL0060022	len=1078	ExpAA=0.01	First60=0.00	PredHel=0	Topology=o
BAC_1-6_GL0004407	len=323	ExpAA=2.23	First60=1.08	PredHel=0	Topology=o		BAC_8-5_GL0005271	len=153	ExpAA=16.34	First60=16.33	PredHel=1	Topology=i9-31o		BAC_8-5_GL0005271	len=153	ExpAA=16.34	First60=16.33	PredHel=1	Topology=i9-31o		BAC_8-5_GL0005271	len=153	ExpAA=16.34	First60=16.33	PredHel=1	Topology=i9-31o		BAC_8-5_GL0005271	len=153	ExpAA=16.34	First60=16.33	PredHel=1	Topology=i9-31o		BAC_8-5_GL0005271	len=153	ExpAA=16.34	First60=16.33	PredHel=1	Topology=i9-31o
BAC_1A-dyr4-07_GL0005233	len=400	ExpAA=0.06	First60=0.01	PredHel=0	Topology=o		BAC_S-Fe20_GL0077351	len=365	ExpAA=5.21	First60=5.16	PredHel=0	Topology=o		BAC_S-Fe20_GL0077351	len=365	ExpAA=5.21	First60=5.16	PredHel=0	Topology=o		BAC_S-Fe20_GL0077351	len=365	ExpAA=5.21	First60=5.16	PredHel=0	Topology=o		BAC_S-Fe20_GL0077351	len=365	ExpAA=5.21	First60=5.16	PredHel=0	Topology=o		BAC_S-Fe20_GL0077351	len=365	ExpAA=5.21	First60=5.16	PredHel=0	Topology=o
BAC_3-1_GL0099603	len=248	ExpAA=0.00	First60=0.00	PredHel=0	Topology=o		BAC_4-3_GL0070215	len=415	ExpAA=0.02	First60=0.00	PredHel=0	Topology=o		BAC_4-3_GL0070215	len=415	ExpAA=0.02	First60=0.00	PredHel=0	Topology=o		BAC_4-3_GL0070215	len=415	ExpAA=0.02	First60=0.00	PredHel=0	Topology=o		BAC_4-3_GL0070215	len=415	ExpAA=0.02	First60=0.00	PredHel=0	Topology=o		BAC_4-3_GL0070215	len=415	ExpAA=0.02	First60=0.00	PredHel=0	Topology=o
BAC_2-2_GL0074788	len=876	ExpAA=0.02	First60=0.00	PredHel=0	Topology=o		BAC_11_GL0031898	len=261	ExpAA=0.01	First60=0.00	PredHel=0	Topology=o		BAC_11_GL0031898	len=261	ExpAA=0.01	First60=0.00	PredHel=0	Topology=o		BAC_11_GL0031898	len=261	ExpAA=0.01	First60=0.00	PredHel=0	Topology=o		BAC_11_GL0031898	len=261	ExpAA=0.01	First60=0.00	PredHel=0	Topology=o		BAC_11_GL0031898	len=261	ExpAA=0.01	First60=0.00	PredHel=0	Topology=o
MOUSE_P05208	len=271	ExpAA=0.29	First60=0.27	PredHel=0	Topology=o		BAC_G1-5A_GL0169212	len=506	ExpAA=0.00	First60=0.00	PredHel=0	Topology=o		BAC_G1-5A_GL0169212	len=506	ExpAA=0.00	First60=0.00	PredHel=0	Topology=o		BAC_G1-5A_GL0169212	len=506	ExpAA=0.00	First60=0.00	PredHel=0	Topology=o		BAC_G1-5A_GL0169212	len=506	ExpAA=0.00	First60=0.00	PredHel=0	Topology=o		BAC_G1-5A_GL0169212	len=506	ExpAA=0.00	First60=0.00	PredHel=0	Topology=o
BAC_2-8_GL0060042	len=543	ExpAA=0.02	First60=0.00	PredHel=0	Topology=o		BAC_16_GL0003678	len=542	ExpAA=0.00	First60=0.00	PredHel=0	Topology=o		BAC_16_GL0003678	len=542	ExpAA=0.00	First60=0.00	PredHel=0	Topology=o		BAC_16_GL0003678	len=542	ExpAA=0.00	First60=0.00	PredHel=0	Topology=o		BAC_16_GL0003678	len=542	ExpAA=0.00	First60=0.00	PredHel=0	Topology=o		BAC_16_GL0003678	len=542	ExpAA=0.00	First60=0.00	PredHel=0	Topology=o
BAC_G1-5A_GL0152836	len=470	ExpAA=2.02	First60=2.02	PredHel=0	Topology=o		BAC_S-Fe20_GL0124552	len=366	ExpAA=0.21	First60=0.00	PredHel=0	Topology=o		BAC_S-Fe20_GL0124552	len=366	ExpAA=0.21	First60=0.00	PredHel=0	Topology=o		BAC_S-Fe20_GL0124552	len=366	ExpAA=0.21	First60=0.00	PredHel=0	Topology=o		BAC_S-Fe20_GL0124552	len=366	ExpAA=0.21	First60=0.00	PredHel=0	Topology=o		BAC_S-Fe20_GL0124552	len=366	ExpAA=0.21	First60=0.00	PredHel=0	Topology=o
BAC_G1-7A_GL0085947	len=549	ExpAA=0.00	First60=0.00	PredHel=0	Topology=o		BAC_Group2-4A_GL0002799	len=926	ExpAA=0.00	First60=0.00	PredHel=0	Topology=o		BAC_Group2-4A_GL0002799	len=926	ExpAA=0.00	First60=0.00	PredHel=0	Topology=o		BAC_Group2-4A_GL0002799	len=926	ExpAA=0.00	First60=0.00	PredHel=0	Topology=o		BAC_Group2-4A_GL0002799	len=926	ExpAA=0.00	First60=0.00	PredHel=0	Topology=o		BAC_Group2-4A_GL0002799	len=926	ExpAA=0.00	First60=0.00	PredHel=0	Topology=o
BAC_11_GL0111645	len=381	ExpAA=0.39	First60=0.17	PredHel=0	Topology=o		BAC_S-Fe11_GL0053491	len=519	ExpAA=0.00	First60=0.00	PredHel=0	Topology=o		BAC_S-Fe11_GL0053491	len=519	ExpAA=0.00	First60=0.00	PredHel=0	Topology=o		BAC_S-Fe11_GL0053491	len=519	ExpAA=0.00	First60=0.00	PredHel=0	Topology=o		BAC_S-Fe11_GL0053491	len=519	ExpAA=0.00	First60=0.00	PredHel=0	Topology=o		BAC_S-Fe11_GL0053491	len=519	ExpAA=0.00	First60=0.00	PredHel=0	Topology=o
BAC_11_GL0041387	len=406	ExpAA=0.01	First60=0.00	PredHel=0	Topology=o		BAC_4-7_GL0055421	len=461	ExpAA=2.68	First60=2.68	PredHel=0	Topology=o		BAC_4-7_GL0055421	len=461	ExpAA=2.68	First60=2.68	PredHel=0	Topology=o		BAC_4-7_GL0055421	len=461	ExpAA=2.68	First60=2.68	PredHel=0	Topology=o		BAC_4-7_GL0055421	len=461	ExpAA=2.68	First60=2.68	PredHel=0	Topology=o		BAC_4-7_GL0055421	len=461	ExpAA=2.68	First60=2.68	PredHel=0	Topology=o
BAC_4-1_GL0071382	len=1183	ExpAA=3.46	First60=1.35	PredHel=0	Topology=o		BAC_G1-5A_GL0017972	len=369	ExpAA=3.17	First60=0.00	PredHel=0	Topology=o		BAC_G1-5A_GL0017972	len=369	ExpAA=3.17	First60=0.00	PredHel=0	Topology=o		BAC_G1-5A_GL0017972	len=369	ExpAA=3.17	First60=0.00	PredHel=0	Topology=o		BAC_G1-5A_GL0017972	len=369	ExpAA=3.17	First60=0.00	PredHel=0	Topology=o		BAC_G1-5A_GL0017972	len=369	ExpAA=3.17	First60=0.00	PredHel=0	Topology=o
BAC_4-1_GL0032557	len=575	ExpAA=7.57	First60=7.56	PredHel=0	Topology=o		MOUSE_Q9CR35	len=263	ExpAA=21.91	First60=21.54	PredHel=1	Topology=i2-24o		MOUSE_Q9CR35	len=263	ExpAA=21.91	First60=21.54	PredHel=1	Topology=i2-24o		MOUSE_Q9CR35	len=263	ExpAA=21.91	First60=21.54	PredHel=1	Topology=i2-24o		MOUSE_Q9CR35	len=263	ExpAA=21.91	First60=21.54	PredHel=1	Topology=i2-24o		MOUSE_Q9CR35	len=263	ExpAA=21.91	First60=21.54	PredHel=1	Topology=i2-24o
BAC_11_GL0120222	len=396	ExpAA=6.37	First60=6.18	PredHel=0	Topology=o		BAC_11_GL0073714	len=220	ExpAA=22.53	First60=22.53	PredHel=1	Topology=i7-29o		BAC_11_GL0073714	len=220	ExpAA=22.53	First60=22.53	PredHel=1	Topology=i7-29o		BAC_11_GL0073714	len=220	ExpAA=22.53	First60=22.53	PredHel=1	Topology=i7-29o		BAC_11_GL0073714	len=220	ExpAA=22.53	First60=22.53	PredHel=1	Topology=i7-29o		BAC_11_GL0073714	len=220	ExpAA=22.53	First60=22.53	PredHel=1	Topology=i7-29o
BAC_6-4_GL0056180	len=904	ExpAA=0.02	First60=0.01	PredHel=0	Topology=o		BAC_6-4_GL0069335	len=570	ExpAA=3.93	First60=3.93	PredHel=0	Topology=o		BAC_6-4_GL0069335	len=570	ExpAA=3.93	First60=3.93	PredHel=0	Topology=o		BAC_6-4_GL0069335	len=570	ExpAA=3.93	First60=3.93	PredHel=0	Topology=o		BAC_6-4_GL0069335	len=570	ExpAA=3.93	First60=3.93	PredHel=0	Topology=o		BAC_6-4_GL0069335	len=570	ExpAA=3.93	First60=3.93	PredHel=0	Topology=o
BAC_6-2_GL0061949	len=560	ExpAA=0.00	First60=0.00	PredHel=0	Topology=o		BAC_2-2_GL0142401	len=300	ExpAA=10.71	First60=10.64	PredHel=0	Topology=o		BAC_2-2_GL0142401	len=300	ExpAA=10.71	First60=10.64	PredHel=0	Topology=o		BAC_2-2_GL0142401	len=300	ExpAA=10.71	First60=10.64	PredHel=0	Topology=o		BAC_2-2_GL0142401	len=300	ExpAA=10.71	First60=10.64	PredHel=0	Topology=o		BAC_2-2_GL0142401	len=300	ExpAA=10.71	First60=10.64	PredHel=0	Topology=o
BAC_2-3_GL0102172	len=547	ExpAA=0.02	First60=0.00	PredHel=0	Topology=o		BAC_2-2_GL0142405	len=523	ExpAA=0.87	First60=0.87	PredHel=0	Topology=o		BAC_2-2_GL0142405	len=523	ExpAA=0.87	First60=0.87	PredHel=0	Topology=o		BAC_2-2_GL0142405	len=523	ExpAA=0.87	First60=0.87	PredHel=0	Topology=o		BAC_2-2_GL0142405	len=523	ExpAA=0.87	First60=0.87	PredHel=0	Topology=o		BAC_2-2_GL0142405	len=523	ExpAA=0.87	First60=0.87	PredHel=0	Topology=o
BAC_11_GL0159812	len=720	ExpAA=0.33	First60=0.30	PredHel=0	Topology=o		BAC_6-7_GL0038028	len=412	ExpAA=0.02	First60=0.00	PredHel=0	Topology=o		BAC_6-7_GL0038028	len=412	ExpAA=0.02	First60=0.00	PredHel=0	Topology=o		BAC_6-7_GL0038028	len=412	ExpAA=0.02	First60=0.00	PredHel=0	Topology=o		BAC_6-7_GL0038028	len=412	ExpAA=0.02	First60=0.00	PredHel=0	Topology=o		BAC_6-7_GL0038028	len=412	ExpAA=0.02	First60=0.00	PredHel=0	Topology=o
BAC_G1-5A_GL0133398	len=554	ExpAA=0.32	First60=0.00	PredHel=0	Topology=o		BAC_1-6_GL0004407	len=323	ExpAA=2.23	First60=1.08	PredHel=0	Topology=o		BAC_1-6_GL0004407	len=323	ExpAA=2.23	First60=1.08	PredHel=0	Topology=o		BAC_1-6_GL0004407	len=323	ExpAA=2.23	First60=1.08	PredHel=0	Topology=o		BAC_1-6_GL0004407	len=323	ExpAA=2.23	First60=1.08	PredHel=0	Topology=o		BAC_1-6_GL0004407	len=323	ExpAA=2.23	First60=1.08	PredHel=0	Topology=o
BAC_47_GL0080996	len=489	ExpAA=11.45	First60=10.91	PredHel=0	Topology=o		BAC_1A-dyr4-07_GL0005233	len=400	ExpAA=0.06	First60=0.01	PredHel=0	Topology=o		BAC_1A-dyr4-07_GL0005233	len=400	ExpAA=0.06	First60=0.01	PredHel=0	Topology=o		BAC_1A-dyr4-07_GL0005233	len=400	ExpAA=0.06	First60=0.01	PredHel=0	Topology=o		BAC_1A-dyr4-07_GL0005233	len=400	ExpAA=0.06	First60=0.01	PredHel=0	Topology=o		BAC_1A-dyr4-07_GL0005233	len=400	ExpAA=0.06	First60=0.01	PredHel=0	Topology=o
BAC_4-2_GL0014469	len=1180	ExpAA=5.34	First60=0.16	PredHel=0	Topology=o		BAC_3-1_GL0099603	len=248	ExpAA=0.00	First60=0.00	PredHel=0	Topology=o		BAC_3-1_GL0099603	len=248	ExpAA=0.00	First60=0.00	PredHel=0	Topology=o		BAC_3-1_GL0099603	len=248	ExpAA=0.00	First60=0.00	PredHel=0	Topology=o		BAC_3-1_GL0099603	len=248	ExpAA=0.00	First60=0.00	PredHel=0	Topology=o		BAC_3-1_GL0099603	len=248	ExpAA=0.00	First60=0.00	PredHel=0	Topology=o
BAC_2-2_GL0054277	len=1182	ExpAA=3.42	First60=1.36	PredHel=0	Topology=o		BAC_2-2_GL0074788	len=876	ExpAA=0.02	First60=0.00	PredHel=0	Topology=o		BAC_2-2_GL0074788	len=876	ExpAA=0.02	First60=0.00	PredHel=0	Topology=o		BAC_2-2_GL0074788	len=876	ExpAA=0.02	First60=0.00	PredHel=0	Topology=o		BAC_2-2_GL0074788	len=876	ExpAA=0.02	First60=0.00	PredHel=0	Topology=o		BAC_2-2_GL0074788	len=876	ExpAA=0.02	First60=0.00	PredHel=0	Topology=o
BAC_S-Fe6_GL0206974	len=265	ExpAA=0.00	First60=0.00	PredHel=0	Topology=o		MOUSE_P05208	len=271	ExpAA=0.29	First60=0.27	PredHel=0	Topology=o		MOUSE_P05208	len=271	ExpAA=0.29	First60=0.27	PredHel=0	Topology=o		MOUSE_P05208	len=271	ExpAA=0.29	First60=0.27	PredHel=0	Topology=o		MOUSE_P05208	len=271	ExpAA=0.29	First60=0.27	PredHel=0	Topology=o		MOUSE_P05208	len=271	ExpAA=0.29	First60=0.27	PredHel=0	Topology=o
BAC_2-2_GL0109039	len=394	ExpAA=1.98	First60=0.86	PredHel=0	Topology=o		BAC_2-8_GL0060042	len=543	ExpAA=0.02	First60=0.00	PredHel=0	Topology=o		BAC_2-8_GL0060042	len=543	ExpAA=0.02	First60=0.00	PredHel=0	Topology=o		BAC_2-8_GL0060042	len=543	ExpAA=0.02	First60=0.00	PredHel=0	Topology=o		BAC_2-8_GL0060042	len=543	ExpAA=0.02	First60=0.00	PredHel=0	Topology=o		BAC_2-8_GL0060042	len=543	ExpAA=0.02	First60=0.00	PredHel=0	Topology=o
BAC_5-7_GL0063732	len=530	ExpAA=0.00	First60=0.00	PredHel=0	Topology=o		BAC_G1-5A_GL0125266	len=876	ExpAA=20.68	First60=20.64	PredHel=1	Topology=i29-51o		BAC_G1-5A_GL0125266	len=876	ExpAA=20.68	First60=20.64	PredHel=1	Topology=i29-51o		BAC_G1-5A_GL0125266	len=876	ExpAA=20.68	First60=20.64	PredHel=1	Topology=i29-51o		BAC_G1-5A_GL0125266	len=876	ExpAA=20.68	First60=20.64	PredHel=1	Topology=i29-51o		BAC_G1-5A_GL0125266	len=876	ExpAA=20.68	First60=20.64	PredHel=1	Topology=i29-51o
BAC_G1-6A_GL0095196	len=381	ExpAA=6.78	First60=6.78	PredHel=0	Topology=o		BAC_G1-5A_GL0152836	len=470	ExpAA=2.02	First60=2.02	PredHel=0	Topology=o		BAC_G1-5A_GL0152836	len=470	ExpAA=2.02	First60=2.02	PredHel=0	Topology=o		BAC_G1-5A_GL0152836	len=470	ExpAA=2.02	First60=2.02	PredHel=0	Topology=o		BAC_G1-5A_GL0152836	len=470	ExpAA=2.02	First60=2.02	PredHel=0	Topology=o		BAC_G1-5A_GL0152836	len=470	ExpAA=2.02	First60=2.02	PredHel=0	Topology=o
BAC_11_GL0055890	len=379	ExpAA=6.76	First60=6.76	PredHel=0	Topology=o		BAC_G1-7A_GL0085947	len=549	ExpAA=0.00	First60=0.00	PredHel=0	Topology=o		BAC_G1-7A_GL0085947	len=549	ExpAA=0.00	First60=0.00	PredHel=0	Topology=o		BAC_G1-7A_GL0085947	len=549	ExpAA=0.00	First60=0.00	PredHel=0	Topology=o		BAC_G1-7A_GL0085947	len=549	ExpAA=0.00	First60=0.00	PredHel=0	Topology=o		BAC_G1-7A_GL0085947	len=549	ExpAA=0.00	First60=0.00	PredHel=0	Topology=o
BAC_S-Fe8_GL0085783	len=876	ExpAA=0.00	First60=0.00	PredHel=0	Topology=o		BAC_11_GL0111645	len=381	ExpAA=0.39	First60=0.17	PredHel=0	Topology=o		BAC_11_GL0111645	len=381	ExpAA=0.39	First60=0.17	PredHel=0	Topology=o		BAC_11_GL0111645	len=381	ExpAA=0.39	First60=0.17	PredHel=0	Topology=o		BAC_11_GL0111645	len=381	ExpAA=0.39	First60=0.17	PredHel=0	Topology=o		BAC_11_GL0111645	len=381	ExpAA=0.39	First60=0.17	PredHel=0	Topology=o
BAC_5-3_GL0043192	len=357	ExpAA=6.58	First60=6.56	PredHel=0	Topology=o		BAC_11_GL0041387	len=406	ExpAA=0.01	First60=0.00	PredHel=0	Topology=o		BAC_11_GL0041387	len=406	ExpAA=0.01	First60=0.00	PredHel=0	Topology=o		BAC_11_GL0041387	len=406	ExpAA=0.01	First60=0.00	PredHel=0	Topology=o		BAC_11_GL0041387	len=406	ExpAA=0.01	First60=0.00	PredHel=0	Topology=o		BAC_11_GL0041387	len=406	ExpAA=0.01	First60=0.00	PredHel=0	Topology=o
BAC_Group2-1A_GL0045951	len=575	ExpAA=5.05	First60=5.04	PredHel=0	Topology=o		BAC_4-1_GL0071382	len=1183	ExpAA=3.46	First60=1.35	PredHel=0	Topology=o		BAC_4-1_GL0071382	len=1183	ExpAA=3.46	First60=1.35	PredHel=0	Topology=o		BAC_4-1_GL0071382	len=1183	ExpAA=3.46	First60=1.35	PredHel=0	Topology=o		BAC_4-1_GL0071382	len=1183	ExpAA=3.46	First60=1.35	PredHel=0	Topology=o		BAC_4-1_GL0071382	len=1183	ExpAA=3.46	First60=1.35	PredHel=0	Topology=o
BAC_6-7_GL0068261	len=823	ExpAA=0.20	First60=0.00	PredHel=0	Topology=o		BAC_8-2_GL0139530	len=480	ExpAA=20.69	First60=20.58	PredHel=1	Topology=i13-32o		BAC_8-2_GL0139530	len=480	ExpAA=20.69	First60=20.58	PredHel=1	Topology=i13-32o		BAC_8-2_GL0139530	len=480	ExpAA=20.69	First60=20.58	PredHel=1	Topology=i13-32o		BAC_8-2_GL0139530	len=480	ExpAA=20.69	First60=20.58	PredHel=1	Topology=i13-32o		BAC_8-2_GL0139530	len=480	ExpAA=20.69	First60=20.58	PredHel=1	Topology=i13-32o
BAC_G1-6A_GL0045284	len=496	ExpAA=0.00	First60=0.00	PredHel=0	Topology=o		BAC_4-1_GL0032557	len=575	ExpAA=7.57	First60=7.56	PredHel=0	Topology=o		BAC_4-1_GL0032557	len=575	ExpAA=7.57	First60=7.56	PredHel=0	Topology=o		BAC_4-1_GL0032557	len=575	ExpAA=7.57	First60=7.56	PredHel=0	Topology=o		BAC_4-1_GL0032557	len=575	ExpAA=7.57	First60=7.56	PredHel=0	Topology=o		BAC_4-1_GL0032557	len=575	ExpAA=7.57	First60=7.56	PredHel=0	Topology=o
BAC_G1-5A_GL0087949	len=164	ExpAA=0.00	First60=0.00	PredHel=0	Topology=o		BAC_11_GL0120222	len=396	ExpAA=6.37	First60=6.18	PredHel=0	Topology=o		BAC_11_GL0120222	len=396	ExpAA=6.37	First60=6.18	PredHel=0	Topology=o		BAC_11_GL0120222	len=396	ExpAA=6.37	First60=6.18	PredHel=0	Topology=o		BAC_11_GL0120222	len=396	ExpAA=6.37	First60=6.18	PredHel=0	Topology=o		BAC_11_GL0120222	len=396	ExpAA=6.37	First60=6.18	PredHel=0	Topology=o
BAC_1A-dyr4-07_GL0077481	len=308	ExpAA=0.00	First60=0.00	PredHel=0	Topology=o		BAC_6-4_GL0056180	len=904	ExpAA=0.02	First60=0.01	PredHel=0	Topology=o		BAC_6-4_GL0056180	len=904	ExpAA=0.02	First60=0.01	PredHel=0	Topology=o		BAC_6-4_GL0056180	len=904	ExpAA=0.02	First60=0.01	PredHel=0	Topology=o		BAC_6-4_GL0056180	len=904	ExpAA=0.02	First60=0.01	PredHel=0	Topology=o		BAC_6-4_GL0056180	len=904	ExpAA=0.02	First60=0.01	PredHel=0	Topology=o
BAC_2-2_GL0126451	len=418	ExpAA=0.01	First60=0.00	PredHel=0	Topology=o		BAC_6-2_GL0061949	len=560	ExpAA=0.00	First60=0.00	PredHel=0	Topology=o		BAC_6-2_GL0061949	len=560	ExpAA=0.00	First60=0.00	PredHel=0	Topology=o		BAC_6-2_GL0061949	len=560	ExpAA=0.00	First60=0.00	PredHel=0	Topology=o		BAC_6-2_GL0061949	len=560	ExpAA=0.00	First60=0.00	PredHel=0	Topology=o		BAC_6-2_GL0061949	len=560	ExpAA=0.00	First60=0.00	PredHel=0	Topology=o
BAC_2-2_GL0019887	len=573	ExpAA=0.02	First60=0.00	PredHel=0	Topology=o		BAC_2-3_GL0102172	len=547	ExpAA=0.02	First60=0.00	PredHel=0	Topology=o		BAC_2-3_GL0102172	len=547	ExpAA=0.02	First60=0.00	PredHel=0	Topology=o		BAC_2-3_GL0102172	len=547	ExpAA=0.02	First60=0.00	PredHel=0	Topology=o		BAC_2-3_GL0102172	len=547	ExpAA=0.02	First60=0.00	PredHel=0	Topology=o		BAC_2-3_GL0102172	len=547	ExpAA=0.02	First60=0.00	PredHel=0	Topology=o
BAC_S-Fe9_GL0115864	len=266	ExpAA=0.03	First60=0.00	PredHel=0	Topology=o		BAC_11_GL0159812	len=720	ExpAA=0.33	First60=0.30	PredHel=0	Topology=o		BAC_11_GL0159812	len=720	ExpAA=0.33	First60=0.30	PredHel=0	Topology=o		BAC_11_GL0159812	len=720	ExpAA=0.33	First60=0.30	PredHel=0	Topology=o		BAC_11_GL0159812	len=720	ExpAA=0.33	First60=0.30	PredHel=0	Topology=o		BAC_11_GL0159812	len=720	ExpAA=0.33	First60=0.30	PredHel=0	Topology=o
BAC_17_GL0117336	len=444	ExpAA=10.79	First60=10.79	PredHel=0	Topology=o		BAC_G1-5A_GL0133398	len=554	ExpAA=0.32	First60=0.00	PredHel=0	Topology=o		BAC_G1-5A_GL0133398	len=554	ExpAA=0.32	First60=0.00	PredHel=0	Topology=o		BAC_G1-5A_GL0133398	len=554	ExpAA=0.32	First60=0.00	PredHel=0	Topology=o		BAC_G1-5A_GL0133398	len=554	ExpAA=0.32	First60=0.00	PredHel=0	Topology=o		BAC_G1-5A_GL0133398	len=554	ExpAA=0.32	First60=0.00	PredHel=0	Topology=o
BAC_2-2_GL0021071	len=411	ExpAA=8.38	First60=2.50	PredHel=0	Topology=o		BAC_47_GL0080996	len=489	ExpAA=11.45	First60=10.91	PredHel=0	Topology=o		BAC_47_GL0080996	len=489	ExpAA=11.45	First60=10.91	PredHel=0	Topology=o		BAC_47_GL0080996	len=489	ExpAA=11.45	First60=10.91	PredHel=0	Topology=o		BAC_47_GL0080996	len=489	ExpAA=11.45	First60=10.91	PredHel=0	Topology=o		BAC_47_GL0080996	len=489	ExpAA=11.45	First60=10.91	PredHel=0	Topology=o
BAC_11_GL0044172	len=451	ExpAA=13.26	First60=5.71	PredHel=0	Topology=o		BAC_4-2_GL0014469	len=1180	ExpAA=5.34	First60=0.16	PredHel=0	Topology=o		BAC_4-2_GL0014469	len=1180	ExpAA=5.34	First60=0.16	PredHel=0	Topology=o		BAC_4-2_GL0014469	len=1180	ExpAA=5.34	First60=0.16	PredHel=0	Topology=o		BAC_4-2_GL0014469	len=1180	ExpAA=5.34	First60=0.16	PredHel=0	Topology=o		BAC_4-2_GL0014469	len=1180	ExpAA=5.34	First60=0.16	PredHel=0	Topology=o
BAC_S-Fe13_GL0068524	len=397	ExpAA=0.04	First60=0.03	PredHel=0	Topology=o		BAC_2-2_GL0054277	len=1182	ExpAA=3.42	First60=1.36	PredHel=0	Topology=o		BAC_2-2_GL0054277	len=1182	ExpAA=3.42	First60=1.36	PredHel=0	Topology=o		BAC_2-2_GL0054277	len=1182	ExpAA=3.42	First60=1.36	PredHel=0	Topology=o		BAC_2-2_GL0054277	len=1182	ExpAA=3.42	First60=1.36	PredHel=0	Topology=o		BAC_2-2_GL0054277	len=1182	ExpAA=3.42	First60=1.36	PredHel=0	Topology=o
BAC_11_GL0151924	len=354	ExpAA=0.15	First60=0.01	PredHel=0	Topology=o		BAC_S-Fe6_GL0206974	len=265	ExpAA=0.00	First60=0.00	PredHel=0	Topology=o		BAC_S-Fe6_GL0206974	len=265	ExpAA=0.00	First60=0.00	PredHel=0	Topology=o		BAC_S-Fe6_GL0206974	len=265	ExpAA=0.00	First60=0.00	PredHel=0	Topology=o		BAC_S-Fe6_GL0206974	len=265	ExpAA=0.00	First60=0.00	PredHel=0	Topology=o		BAC_S-Fe6_GL0206974	len=265	ExpAA=0.00	First60=0.00	PredHel=0	Topology=o
BAC_G1-5A_GL0012168	len=292	ExpAA=0.81	First60=0.00	PredHel=0	Topology=o		BAC_2-2_GL0109039	len=394	ExpAA=1.98	First60=0.86	PredHel=0	Topology=o		BAC_2-2_GL0109039	len=394	ExpAA=1.98	First60=0.86	PredHel=0	Topology=o		BAC_2-2_GL0109039	len=394	ExpAA=1.98	First60=0.86	PredHel=0	Topology=o		BAC_2-2_GL0109039	len=394	ExpAA=1.98	First60=0.86	PredHel=0	Topology=o		BAC_2-2_GL0109039	len=394	ExpAA=1.98	First60=0.86	PredHel=0	Topology=o
BAC_11_GL0155545	len=338	ExpAA=0.02	First60=0.00	PredHel=0	Topology=o		BAC_5-7_GL0063732	len=530	ExpAA=0.00	First60=0.00	PredHel=0	Topology=o		BAC_5-7_GL0063732	len=530	ExpAA=0.00	First60=0.00	PredHel=0	Topology=o		BAC_5-7_GL0063732	len=530	ExpAA=0.00	First60=0.00	PredHel=0	Topology=o		BAC_5-7_GL0063732	len=530	ExpAA=0.00	First60=0.00	PredHel=0	Topology=o		BAC_5-7_GL0063732	len=530	ExpAA=0.00	First60=0.00	PredHel=0	Topology=o
BAC_5-8_GL0134414	len=493	ExpAA=0.53	First60=0.00	PredHel=0	Topology=o		BAC_G1-6A_GL0095196	len=381	ExpAA=6.78	First60=6.78	PredHel=0	Topology=o		BAC_G1-6A_GL0095196	len=381	ExpAA=6.78	First60=6.78	PredHel=0	Topology=o		BAC_G1-6A_GL0095196	len=381	ExpAA=6.78	First60=6.78	PredHel=0	Topology=o		BAC_G1-6A_GL0095196	len=381	ExpAA=6.78	First60=6.78	PredHel=0	Topology=o		BAC_G1-6A_GL0095196	len=381	ExpAA=6.78	First60=6.78	PredHel=0	Topology=o
BAC_11_GL0125998	len=454	ExpAA=1.12	First60=1.11	PredHel=0	Topology=o		BAC_11_GL0055890	len=379	ExpAA=6.76	First60=6.76	PredHel=0	Topology=o		BAC_11_GL0055890	len=379	ExpAA=6.76	First60=6.76	PredHel=0	Topology=o		BAC_11_GL0055890	len=379	ExpAA=6.76	First60=6.76	PredHel=0	Topology=o		BAC_11_GL0055890	len=379	ExpAA=6.76	First60=6.76	PredHel=0	Topology=o		BAC_11_GL0055890	len=379	ExpAA=6.76	First60=6.76	PredHel=0	Topology=o
BAC_4-1_GL0011970	len=600	ExpAA=0.01	First60=0.00	PredHel=0	Topology=o		BAC_Group2-3A_GL0014789	len=611	ExpAA=41.98	First60=21.36	PredHel=2	Topology=i7-29o585-607i		BAC_Group2-3A_GL0014789	len=611	ExpAA=41.98	First60=21.36	PredHel=2	Topology=i7-29o585-607i		BAC_Group2-3A_GL0014789	len=611	ExpAA=41.98	First60=21.36	PredHel=2	Topology=i7-29o585-607i		BAC_Group2-3A_GL0014789	len=611	ExpAA=41.98	First60=21.36	PredHel=2	Topology=i7-29o585-607i		BAC_Group2-3A_GL0014789	len=611	ExpAA=41.98	First60=21.36	PredHel=2	Topology=i7-29o585-607i
BAC_S-Fe7_GL0275907	len=534	ExpAA=0.05	First60=0.04	PredHel=0	Topology=o		BAC_S-Fe8_GL0085783	len=876	ExpAA=0.00	First60=0.00	PredHel=0	Topology=o		BAC_S-Fe8_GL0085783	len=876	ExpAA=0.00	First60=0.00	PredHel=0	Topology=o		BAC_S-Fe8_GL0085783	len=876	ExpAA=0.00	First60=0.00	PredHel=0	Topology=o		BAC_S-Fe8_GL0085783	len=876	ExpAA=0.00	First60=0.00	PredHel=0	Topology=o		BAC_S-Fe8_GL0085783	len=876	ExpAA=0.00	First60=0.00	PredHel=0	Topology=o
MOUSE_Q91XA9	len=473	ExpAA=19.16	First60=11.44	PredHel=0	Topology=o		BAC_5-3_GL0043192	len=357	ExpAA=6.58	First60=6.56	PredHel=0	Topology=o		BAC_5-3_GL0043192	len=357	ExpAA=6.58	First60=6.56	PredHel=0	Topology=o		BAC_5-3_GL0043192	len=357	ExpAA=6.58	First60=6.56	PredHel=0	Topology=o		BAC_5-3_GL0043192	len=357	ExpAA=6.58	First60=6.56	PredHel=0	Topology=o		BAC_5-3_GL0043192	len=357	ExpAA=6.58	First60=6.56	PredHel=0	Topology=o
BAC_2-4_GL0043441	len=400	ExpAA=0.06	First60=0.00	PredHel=0	Topology=o		BAC_Group2-1A_GL0045951	len=575	ExpAA=5.05	First60=5.04	PredHel=0	Topology=o		BAC_Group2-1A_GL0045951	len=575	ExpAA=5.05	First60=5.04	PredHel=0	Topology=o		BAC_Group2-1A_GL0045951	len=575	ExpAA=5.05	First60=5.04	PredHel=0	Topology=o		BAC_Group2-1A_GL0045951	len=575	ExpAA=5.05	First60=5.04	PredHel=0	Topology=o		BAC_Group2-1A_GL0045951	len=575	ExpAA=5.05	First60=5.04	PredHel=0	Topology=o
BAC_2-3_GL0102254	len=695	ExpAA=0.05	First60=0.00	PredHel=0	Topology=o		BAC_6-7_GL0068261	len=823	ExpAA=0.20	First60=0.00	PredHel=0	Topology=o		BAC_6-7_GL0068261	len=823	ExpAA=0.20	First60=0.00	PredHel=0	Topology=o		BAC_6-7_GL0068261	len=823	ExpAA=0.20	First60=0.00	PredHel=0	Topology=o		BAC_6-7_GL0068261	len=823	ExpAA=0.20	First60=0.00	PredHel=0	Topology=o		BAC_6-7_GL0068261	len=823	ExpAA=0.20	First60=0.00	PredHel=0	Topology=o
BAC_3-3_GL0033464	len=462	ExpAA=6.31	First60=6.31	PredHel=0	Topology=o		BAC_G1-6A_GL0045284	len=496	ExpAA=0.00	First60=0.00	PredHel=0	Topology=o		BAC_G1-6A_GL0045284	len=496	ExpAA=0.00	First60=0.00	PredHel=0	Topology=o		BAC_G1-6A_GL0045284	len=496	ExpAA=0.00	First60=0.00	PredHel=0	Topology=o		BAC_G1-6A_GL0045284	len=496	ExpAA=0.00	First60=0.00	PredHel=0	Topology=o		BAC_G1-6A_GL0045284	len=496	ExpAA=0.00	First60=0.00	PredHel=0	Topology=o
BAC_G1-5A_GL0154856	len=550	ExpAA=0.22	First60=0.00	PredHel=0	Topology=o		BAC_G1-5A_GL0087949	len=164	ExpAA=0.00	First60=0.00	PredHel=0	Topology=o		BAC_G1-5A_GL0087949	len=164	ExpAA=0.00	First60=0.00	PredHel=0	Topology=o		BAC_G1-5A_GL0087949	len=164	ExpAA=0.00	First60=0.00	PredHel=0	Topology=o		BAC_G1-5A_GL0087949	len=164	ExpAA=0.00	First60=0.00	PredHel=0	Topology=o		BAC_G1-5A_GL0087949	len=164	ExpAA=0.00	First60=0.00	PredHel=0	Topology=o
BAC_S-Fe3_GL0074030	len=512	ExpAA=0.00	First60=0.00	PredHel=0	Topology=o		BAC_1A-dyr4-07_GL0077481	len=308	ExpAA=0.00	First60=0.00	PredHel=0	Topology=o		BAC_1A-dyr4-07_GL0077481	len=308	ExpAA=0.00	First60=0.00	PredHel=0	Topology=o		BAC_1A-dyr4-07_GL0077481	len=308	ExpAA=0.00	First60=0.00	PredHel=0	Topology=o		BAC_1A-dyr4-07_GL0077481	len=308	ExpAA=0.00	First60=0.00	PredHel=0	Topology=o		BAC_1A-dyr4-07_GL0077481	len=308	ExpAA=0.00	First60=0.00	PredHel=0	Topology=o
BAC_4-1_GL0071150	len=200	ExpAA=10.10	First60=9.69	PredHel=0	Topology=o		BAC_2-2_GL0126451	len=418	ExpAA=0.01	First60=0.00	PredHel=0	Topology=o		BAC_2-2_GL0126451	len=418	ExpAA=0.01	First60=0.00	PredHel=0	Topology=o		BAC_2-2_GL0126451	len=418	ExpAA=0.01	First60=0.00	PredHel=0	Topology=o		BAC_2-2_GL0126451	len=418	ExpAA=0.01	First60=0.00	PredHel=0	Topology=o		BAC_2-2_GL0126451	len=418	ExpAA=0.01	First60=0.00	PredHel=0	Topology=o
BAC_8-2_GL0023847	len=404	ExpAA=0.02	First60=0.00	PredHel=0	Topology=o		BAC_2-2_GL0019887	len=573	ExpAA=0.02	First60=0.00	PredHel=0	Topology=o		BAC_2-2_GL0019887	len=573	ExpAA=0.02	First60=0.00	PredHel=0	Topology=o		BAC_2-2_GL0019887	len=573	ExpAA=0.02	First60=0.00	PredHel=0	Topology=o		BAC_2-2_GL0019887	len=573	ExpAA=0.02	First60=0.00	PredHel=0	Topology=o		BAC_2-2_GL0019887	len=573	ExpAA=0.02	First60=0.00	PredHel=0	Topology=o
BAC_2-2_GL0128591	len=755	ExpAA=8.46	First60=8.46	PredHel=0	Topology=o		BAC_S-Fe9_GL0115864	len=266	ExpAA=0.03	First60=0.00	PredHel=0	Topology=o		BAC_S-Fe9_GL0115864	len=266	ExpAA=0.03	First60=0.00	PredHel=0	Topology=o		BAC_S-Fe9_GL0115864	len=266	ExpAA=0.03	First60=0.00	PredHel=0	Topology=o		BAC_S-Fe9_GL0115864	len=266	ExpAA=0.03	First60=0.00	PredHel=0	Topology=o		BAC_S-Fe9_GL0115864	len=266	ExpAA=0.03	First60=0.00	PredHel=0	Topology=o
BAC_S-Fe7_GL0012437	len=187	ExpAA=0.28	First60=0.00	PredHel=0	Topology=o		BAC_17_GL0117336	len=444	ExpAA=10.79	First60=10.79	PredHel=0	Topology=o		BAC_17_GL0117336	len=444	ExpAA=10.79	First60=10.79	PredHel=0	Topology=o		BAC_17_GL0117336	len=444	ExpAA=10.79	First60=10.79	PredHel=0	Topology=o		BAC_17_GL0117336	len=444	ExpAA=10.79	First60=10.79	PredHel=0	Topology=o		BAC_17_GL0117336	len=444	ExpAA=10.79	First60=10.79	PredHel=0	Topology=o
BAC_4-1_GL0021590	len=512	ExpAA=2.91	First60=2.89	PredHel=0	Topology=o		BAC_2-2_GL0021071	len=411	ExpAA=8.38	First60=2.50	PredHel=0	Topology=o		BAC_2-2_GL0021071	len=411	ExpAA=8.38	First60=2.50	PredHel=0	Topology=o		BAC_2-2_GL0021071	len=411	ExpAA=8.38	First60=2.50	PredHel=0	Topology=o		BAC_2-2_GL0021071	len=411	ExpAA=8.38	First60=2.50	PredHel=0	Topology=o		BAC_2-2_GL0021071	len=411	ExpAA=8.38	First60=2.50	PredHel=0	Topology=o
BAC_G1-5A_GL0094616	len=276	ExpAA=3.67	First60=0.01	PredHel=0	Topology=o		BAC_11_GL0044172	len=451	ExpAA=13.26	First60=5.71	PredHel=0	Topology=o		BAC_11_GL0044172	len=451	ExpAA=13.26	First60=5.71	PredHel=0	Topology=o		BAC_11_GL0044172	len=451	ExpAA=13.26	First60=5.71	PredHel=0	Topology=o		BAC_11_GL0044172	len=451	ExpAA=13.26	First60=5.71	PredHel=0	Topology=o		BAC_11_GL0044172	len=451	ExpAA=13.26	First60=5.71	PredHel=0	Topology=o
BAC_2-2_GL0019699	len=341	ExpAA=0.06	First60=0.03	PredHel=0	Topology=o		BAC_S-Fe13_GL0068524	len=397	ExpAA=0.04	First60=0.03	PredHel=0	Topology=o		BAC_S-Fe13_GL0068524	len=397	ExpAA=0.04	First60=0.03	PredHel=0	Topology=o		BAC_S-Fe13_GL0068524	len=397	ExpAA=0.04	First60=0.03	PredHel=0	Topology=o		BAC_S-Fe13_GL0068524	len=397	ExpAA=0.04	First60=0.03	PredHel=0	Topology=o		BAC_S-Fe13_GL0068524	len=397	ExpAA=0.04	First60=0.03	PredHel=0	Topology=o
BAC_1A-dyr4-07_GL0034328	len=378	ExpAA=1.08	First60=1.08	PredHel=0	Topology=o		BAC_11_GL0151924	len=354	ExpAA=0.15	First60=0.01	PredHel=0	Topology=o		BAC_11_GL0151924	len=354	ExpAA=0.15	First60=0.01	PredHel=0	Topology=o		BAC_11_GL0151924	len=354	ExpAA=0.15	First60=0.01	PredHel=0	Topology=o		BAC_11_GL0151924	len=354	ExpAA=0.15	First60=0.01	PredHel=0	Topology=o		BAC_11_GL0151924	len=354	ExpAA=0.15	First60=0.01	PredHel=0	Topology=o
BAC_11_GL0019333	len=521	ExpAA=1.13	First60=0.50	PredHel=0	Topology=o		BAC_G1-5A_GL0012168	len=292	ExpAA=0.81	First60=0.00	PredHel=0	Topology=o		BAC_G1-5A_GL0012168	len=292	ExpAA=0.81	First60=0.00	PredHel=0	Topology=o		BAC_G1-5A_GL0012168	len=292	ExpAA=0.81	First60=0.00	PredHel=0	Topology=o		BAC_G1-5A_GL0012168	len=292	ExpAA=0.81	First60=0.00	PredHel=0	Topology=o		BAC_G1-5A_GL0012168	len=292	ExpAA=0.81	First60=0.00	PredHel=0	Topology=o
BAC_4-2_GL0090849	len=350	ExpAA=0.06	First60=0.00	PredHel=0	Topology=o		BAC_11_GL0155545	len=338	ExpAA=0.02	First60=0.00	PredHel=0	Topology=o		BAC_11_GL0155545	len=338	ExpAA=0.02	First60=0.00	PredHel=0	Topology=o		BAC_11_GL0155545	len=338	ExpAA=0.02	First60=0.00	PredHel=0	Topology=o		BAC_11_GL0155545	len=338	ExpAA=0.02	First60=0.00	PredHel=0	Topology=o		BAC_11_GL0155545	len=338	ExpAA=0.02	First60=0.00	PredHel=0	Topology=o
BAC_8-2_GL0023846	len=208	ExpAA=1.67	First60=0.04	PredHel=0	Topology=o		BAC_5-8_GL0134414	len=493	ExpAA=0.53	First60=0.00	PredHel=0	Topology=o		BAC_5-8_GL0134414	len=493	ExpAA=0.53	First60=0.00	PredHel=0	Topology=o		BAC_5-8_GL0134414	len=493	ExpAA=0.53	First60=0.00	PredHel=0	Topology=o		BAC_5-8_GL0134414	len=493	ExpAA=0.53	First60=0.00	PredHel=0	Topology=o		BAC_5-8_GL0134414	len=493	ExpAA=0.53	First60=0.00	PredHel=0	Topology=o
BAC_7-5_GL0081031	len=1372	ExpAA=0.04	First60=0.00	PredHel=0	Topology=o		BAC_11_GL0125998	len=454	ExpAA=1.12	First60=1.11	PredHel=0	Topology=o		BAC_11_GL0125998	len=454	ExpAA=1.12	First60=1.11	PredHel=0	Topology=o		BAC_11_GL0125998	len=454	ExpAA=1.12	First60=1.11	PredHel=0	Topology=o		BAC_11_GL0125998	len=454	ExpAA=1.12	First60=1.11	PredHel=0	Topology=o		BAC_11_GL0125998	len=454	ExpAA=1.12	First60=1.11	PredHel=0	Topology=o
BAC_6-5_GL0121692	len=324	ExpAA=0.01	First60=0.00	PredHel=0	Topology=o		BAC_4-1_GL0011970	len=600	ExpAA=0.01	First60=0.00	PredHel=0	Topology=o		BAC_4-1_GL0011970	len=600	ExpAA=0.01	First60=0.00	PredHel=0	Topology=o		BAC_4-1_GL0011970	len=600	ExpAA=0.01	First60=0.00	PredHel=0	Topology=o		BAC_4-1_GL0011970	len=600	ExpAA=0.01	First60=0.00	PredHel=0	Topology=o		BAC_4-1_GL0011970	len=600	ExpAA=0.01	First60=0.00	PredHel=0	Topology=o
BAC_11_GL0010402	len=370	ExpAA=0.02	First60=0.00	PredHel=0	Topology=o		BAC_S-Fe7_GL0275907	len=534	ExpAA=0.05	First60=0.04	PredHel=0	Topology=o		BAC_S-Fe7_GL0275907	len=534	ExpAA=0.05	First60=0.04	PredHel=0	Topology=o		BAC_S-Fe7_GL0275907	len=534	ExpAA=0.05	First60=0.04	PredHel=0	Topology=o		BAC_S-Fe7_GL0275907	len=534	ExpAA=0.05	First60=0.04	PredHel=0	Topology=o		BAC_S-Fe7_GL0275907	len=534	ExpAA=0.05	First60=0.04	PredHel=0	Topology=o
BAC_8-5_GL0030763	len=345	ExpAA=0.66	First60=0.01	PredHel=0	Topology=o		MOUSE_Q91XA9	len=473	ExpAA=19.16	First60=11.44	PredHel=0	Topology=o		MOUSE_Q91XA9	len=473	ExpAA=19.16	First60=11.44	PredHel=0	Topology=o		MOUSE_Q91XA9	len=473	ExpAA=19.16	First60=11.44	PredHel=0	Topology=o		MOUSE_Q91XA9	len=473	ExpAA=19.16	First60=11.44	PredHel=0	Topology=o		MOUSE_Q91XA9	len=473	ExpAA=19.16	First60=11.44	PredHel=0	Topology=o
BAC_7-5_GL0130963	len=285	ExpAA=1.66	First60=0.72	PredHel=0	Topology=o		BAC_2-4_GL0043441	len=400	ExpAA=0.06	First60=0.00	PredHel=0	Topology=o		BAC_2-4_GL0043441	len=400	ExpAA=0.06	First60=0.00	PredHel=0	Topology=o		BAC_2-4_GL0043441	len=400	ExpAA=0.06	First60=0.00	PredHel=0	Topology=o		BAC_2-4_GL0043441	len=400	ExpAA=0.06	First60=0.00	PredHel=0	Topology=o		BAC_2-4_GL0043441	len=400	ExpAA=0.06	First60=0.00	PredHel=0	Topology=o
BAC_S-Fe7_GL0149163	len=299	ExpAA=1.77	First60=0.00	PredHel=0	Topology=o		BAC_2-3_GL0102254	len=695	ExpAA=0.05	First60=0.00	PredHel=0	Topology=o		BAC_2-3_GL0102254	len=695	ExpAA=0.05	First60=0.00	PredHel=0	Topology=o		BAC_2-3_GL0102254	len=695	ExpAA=0.05	First60=0.00	PredHel=0	Topology=o		BAC_2-3_GL0102254	len=695	ExpAA=0.05	First60=0.00	PredHel=0	Topology=o		BAC_2-3_GL0102254	len=695	ExpAA=0.05	First60=0.00	PredHel=0	Topology=o
MOUSE_Q6IMF0	len=495	ExpAA=0.00	First60=0.00	PredHel=0	Topology=o		BAC_3-3_GL0033464	len=462	ExpAA=6.31	First60=6.31	PredHel=0	Topology=o		BAC_3-3_GL0033464	len=462	ExpAA=6.31	First60=6.31	PredHel=0	Topology=o		BAC_3-3_GL0033464	len=462	ExpAA=6.31	First60=6.31	PredHel=0	Topology=o		BAC_3-3_GL0033464	len=462	ExpAA=6.31	First60=6.31	PredHel=0	Topology=o		BAC_3-3_GL0033464	len=462	ExpAA=6.31	First60=6.31	PredHel=0	Topology=o
BAC_S-Fe6_GL0137226	len=197	ExpAA=0.05	First60=0.04	PredHel=0	Topology=o		BAC_G1-5A_GL0154856	len=550	ExpAA=0.22	First60=0.00	PredHel=0	Topology=o		BAC_G1-5A_GL0154856	len=550	ExpAA=0.22	First60=0.00	PredHel=0	Topology=o		BAC_G1-5A_GL0154856	len=550	ExpAA=0.22	First60=0.00	PredHel=0	Topology=o		BAC_G1-5A_GL0154856	len=550	ExpAA=0.22	First60=0.00	PredHel=0	Topology=o		BAC_G1-5A_GL0154856	len=550	ExpAA=0.22	First60=0.00	PredHel=0	Topology=o
MOUSE_P01837	len=107	ExpAA=0.56	First60=0.56	PredHel=0	Topology=o		BAC_S-Fe3_GL0074030	len=512	ExpAA=0.00	First60=0.00	PredHel=0	Topology=o		BAC_S-Fe3_GL0074030	len=512	ExpAA=0.00	First60=0.00	PredHel=0	Topology=o		BAC_S-Fe3_GL0074030	len=512	ExpAA=0.00	First60=0.00	PredHel=0	Topology=o		BAC_S-Fe3_GL0074030	len=512	ExpAA=0.00	First60=0.00	PredHel=0	Topology=o		BAC_S-Fe3_GL0074030	len=512	ExpAA=0.00	First60=0.00	PredHel=0	Topology=o
BAC_Group2-3A_GL0155678	len=379	ExpAA=2.71	First60=0.00	PredHel=0	Topology=o		BAC_4-1_GL0071150	len=200	ExpAA=10.10	First60=9.69	PredHel=0	Topology=o		BAC_4-1_GL0071150	len=200	ExpAA=10.10	First60=9.69	PredHel=0	Topology=o		BAC_4-1_GL0071150	len=200	ExpAA=10.10	First60=9.69	PredHel=0	Topology=o		BAC_4-1_GL0071150	len=200	ExpAA=10.10	First60=9.69	PredHel=0	Topology=o		BAC_4-1_GL0071150	len=200	ExpAA=10.10	First60=9.69	PredHel=0	Topology=o
MOUSE_Q9CPN9	len=247	ExpAA=0.02	First60=0.02	PredHel=0	Topology=o		BAC_8-2_GL0023847	len=404	ExpAA=0.02	First60=0.00	PredHel=0	Topology=o		BAC_8-2_GL0023847	len=404	ExpAA=0.02	First60=0.00	PredHel=0	Topology=o		BAC_8-2_GL0023847	len=404	ExpAA=0.02	First60=0.00	PredHel=0	Topology=o		BAC_8-2_GL0023847	len=404	ExpAA=0.02	First60=0.00	PredHel=0	Topology=o		BAC_8-2_GL0023847	len=404	ExpAA=0.02	First60=0.00	PredHel=0	Topology=o
BAC_S-Fe6_GL0000175	len=200	ExpAA=0.22	First60=0.00	PredHel=0	Topology=o		BAC_2-2_GL0128591	len=755	ExpAA=8.46	First60=8.46	PredHel=0	Topology=o		BAC_2-2_GL0128591	len=755	ExpAA=8.46	First60=8.46	PredHel=0	Topology=o		BAC_2-2_GL0128591	len=755	ExpAA=8.46	First60=8.46	PredHel=0	Topology=o		BAC_2-2_GL0128591	len=755	ExpAA=8.46	First60=8.46	PredHel=0	Topology=o		BAC_2-2_GL0128591	len=755	ExpAA=8.46	First60=8.46	PredHel=0	Topology=o
BAC_4-2_GL0071357	len=393	ExpAA=0.11	First60=0.00	PredHel=0	Topology=o		BAC_S-Fe7_GL0012437	len=187	ExpAA=0.28	First60=0.00	PredHel=0	Topology=o		BAC_S-Fe7_GL0012437	len=187	ExpAA=0.28	First60=0.00	PredHel=0	Topology=o		BAC_S-Fe7_GL0012437	len=187	ExpAA=0.28	First60=0.00	PredHel=0	Topology=o		BAC_S-Fe7_GL0012437	len=187	ExpAA=0.28	First60=0.00	PredHel=0	Topology=o		BAC_S-Fe7_GL0012437	len=187	ExpAA=0.28	First60=0.00	PredHel=0	Topology=o
BAC_32_GL0087920	len=358	ExpAA=0.34	First60=0.00	PredHel=0	Topology=o		BAC_4-1_GL0021590	len=512	ExpAA=2.91	First60=2.89	PredHel=0	Topology=o		BAC_4-1_GL0021590	len=512	ExpAA=2.91	First60=2.89	PredHel=0	Topology=o		BAC_4-1_GL0021590	len=512	ExpAA=2.91	First60=2.89	PredHel=0	Topology=o		BAC_4-1_GL0021590	len=512	ExpAA=2.91	First60=2.89	PredHel=0	Topology=o		BAC_4-1_GL0021590	len=512	ExpAA=2.91	First60=2.89	PredHel=0	Topology=o
BAC_5-7_GL0133472	len=599	ExpAA=0.58	First60=0.00	PredHel=0	Topology=o		BAC_G1-5A_GL0094616	len=276	ExpAA=3.67	First60=0.01	PredHel=0	Topology=o		BAC_G1-5A_GL0094616	len=276	ExpAA=3.67	First60=0.01	PredHel=0	Topology=o		BAC_G1-5A_GL0094616	len=276	ExpAA=3.67	First60=0.01	PredHel=0	Topology=o		BAC_G1-5A_GL0094616	len=276	ExpAA=3.67	First60=0.01	PredHel=0	Topology=o		BAC_G1-5A_GL0094616	len=276	ExpAA=3.67	First60=0.01	PredHel=0	Topology=o
BAC_5-7_GL0079241	len=342	ExpAA=0.03	First60=0.03	PredHel=0	Topology=o		BAC_2-2_GL0019699	len=341	ExpAA=0.06	First60=0.03	PredHel=0	Topology=o		BAC_2-2_GL0019699	len=341	ExpAA=0.06	First60=0.03	PredHel=0	Topology=o		BAC_2-2_GL0019699	len=341	ExpAA=0.06	First60=0.03	PredHel=0	Topology=o		BAC_2-2_GL0019699	len=341	ExpAA=0.06	First60=0.03	PredHel=0	Topology=o		BAC_2-2_GL0019699	len=341	ExpAA=0.06	First60=0.03	PredHel=0	Topology=o
BAC_26_GL0024979	len=420	ExpAA=15.93	First60=15.92	PredHel=0	Topology=o		BAC_1A-dyr4-07_GL0034328	len=378	ExpAA=1.08	First60=1.08	PredHel=0	Topology=o		BAC_1A-dyr4-07_GL0034328	len=378	ExpAA=1.08	First60=1.08	PredHel=0	Topology=o		BAC_1A-dyr4-07_GL0034328	len=378	ExpAA=1.08	First60=1.08	PredHel=0	Topology=o		BAC_1A-dyr4-07_GL0034328	len=378	ExpAA=1.08	First60=1.08	PredHel=0	Topology=o		BAC_1A-dyr4-07_GL0034328	len=378	ExpAA=1.08	First60=1.08	PredHel=0	Topology=o
BAC_6-7_GL0094670	len=260	ExpAA=0.05	First60=0.00	PredHel=0	Topology=o		BAC_11_GL0019333	len=521	ExpAA=1.13	First60=0.50	PredHel=0	Topology=o		BAC_11_GL0019333	len=521	ExpAA=1.13	First60=0.50	PredHel=0	Topology=o		BAC_11_GL0019333	len=521	ExpAA=1.13	First60=0.50	PredHel=0	Topology=o		BAC_11_GL0019333	len=521	ExpAA=1.13	First60=0.50	PredHel=0	Topology=o		BAC_11_GL0019333	len=521	ExpAA=1.13	First60=0.50	PredHel=0	Topology=o
BAC_7-4_GL0124138	len=327	ExpAA=0.15	First60=0.09	PredHel=0	Topology=o		BAC_4-2_GL0090849	len=350	ExpAA=0.06	First60=0.00	PredHel=0	Topology=o		BAC_4-2_GL0090849	len=350	ExpAA=0.06	First60=0.00	PredHel=0	Topology=o		BAC_4-2_GL0090849	len=350	ExpAA=0.06	First60=0.00	PredHel=0	Topology=o		BAC_4-2_GL0090849	len=350	ExpAA=0.06	First60=0.00	PredHel=0	Topology=o		BAC_4-2_GL0090849	len=350	ExpAA=0.06	First60=0.00	PredHel=0	Topology=o
BAC_S-Fe6_GL0084365	len=125	ExpAA=0.22	First60=0.22	PredHel=0	Topology=o		BAC_8-2_GL0023846	len=208	ExpAA=1.67	First60=0.04	PredHel=0	Topology=o		BAC_8-2_GL0023846	len=208	ExpAA=1.67	First60=0.04	PredHel=0	Topology=o		BAC_8-2_GL0023846	len=208	ExpAA=1.67	First60=0.04	PredHel=0	Topology=o		BAC_8-2_GL0023846	len=208	ExpAA=1.67	First60=0.04	PredHel=0	Topology=o		BAC_8-2_GL0023846	len=208	ExpAA=1.67	First60=0.04	PredHel=0	Topology=o
BAC_5-7_GL0038239	len=337	ExpAA=0.00	First60=0.00	PredHel=0	Topology=o		BAC_7-5_GL0081031	len=1372	ExpAA=0.04	First60=0.00	PredHel=0	Topology=o		BAC_7-5_GL0081031	len=1372	ExpAA=0.04	First60=0.00	PredHel=0	Topology=o		BAC_7-5_GL0081031	len=1372	ExpAA=0.04	First60=0.00	PredHel=0	Topology=o		BAC_7-5_GL0081031	len=1372	ExpAA=0.04	First60=0.00	PredHel=0	Topology=o		BAC_7-5_GL0081031	len=1372	ExpAA=0.04	First60=0.00	PredHel=0	Topology=o
BAC_6-7_GL0007036	len=629	ExpAA=0.01	First60=0.00	PredHel=0	Topology=o		BAC_6-5_GL0121692	len=324	ExpAA=0.01	First60=0.00	PredHel=0	Topology=o		BAC_6-5_GL0121692	len=324	ExpAA=0.01	First60=0.00	PredHel=0	Topology=o		BAC_6-5_GL0121692	len=324	ExpAA=0.01	First60=0.00	PredHel=0	Topology=o		BAC_6-5_GL0121692	len=324	ExpAA=0.01	First60=0.00	PredHel=0	Topology=o		BAC_6-5_GL0121692	len=324	ExpAA=0.01	First60=0.00	PredHel=0	Topology=o
BAC_2_GL0136110	len=372	ExpAA=6.18	First60=6.18	PredHel=0	Topology=o		BAC_11_GL0010402	len=370	ExpAA=0.02	First60=0.00	PredHel=0	Topology=o		BAC_11_GL0010402	len=370	ExpAA=0.02	First60=0.00	PredHel=0	Topology=o		BAC_11_GL0010402	len=370	ExpAA=0.02	First60=0.00	PredHel=0	Topology=o		BAC_11_GL0010402	len=370	ExpAA=0.02	First60=0.00	PredHel=0	Topology=o		BAC_11_GL0010402	len=370	ExpAA=0.02	First60=0.00	PredHel=0	Topology=o
BAC_4-7_GL0137210	len=528	ExpAA=0.11	First60=0.11	PredHel=0	Topology=o		BAC_8-5_GL0030763	len=345	ExpAA=0.66	First60=0.01	PredHel=0	Topology=o		BAC_8-5_GL0030763	len=345	ExpAA=0.66	First60=0.01	PredHel=0	Topology=o		BAC_8-5_GL0030763	len=345	ExpAA=0.66	First60=0.01	PredHel=0	Topology=o		BAC_8-5_GL0030763	len=345	ExpAA=0.66	First60=0.01	PredHel=0	Topology=o		BAC_8-5_GL0030763	len=345	ExpAA=0.66	First60=0.01	PredHel=0	Topology=o
BAC_1-2_GL0016953	len=880	ExpAA=0.04	First60=0.02	PredHel=0	Topology=o		BAC_7-5_GL0130963	len=285	ExpAA=1.66	First60=0.72	PredHel=0	Topology=o		BAC_7-5_GL0130963	len=285	ExpAA=1.66	First60=0.72	PredHel=0	Topology=o		BAC_7-5_GL0130963	len=285	ExpAA=1.66	First60=0.72	PredHel=0	Topology=o		BAC_7-5_GL0130963	len=285	ExpAA=1.66	First60=0.72	PredHel=0	Topology=o		BAC_7-5_GL0130963	len=285	ExpAA=1.66	First60=0.72	PredHel=0	Topology=o
BAC_1A-dyr4-07_GL0093018	len=568	ExpAA=0.01	First60=0.00	PredHel=0	Topology=o		BAC_S-Fe7_GL0149163	len=299	ExpAA=1.77	First60=0.00	PredHel=0	Topology=o		BAC_S-Fe7_GL0149163	len=299	ExpAA=1.77	First60=0.00	PredHel=0	Topology=o		BAC_S-Fe7_GL0149163	len=299	ExpAA=1.77	First60=0.00	PredHel=0	Topology=o		BAC_S-Fe7_GL0149163	len=299	ExpAA=1.77	First60=0.00	PredHel=0	Topology=o		BAC_S-Fe7_GL0149163	len=299	ExpAA=1.77	First60=0.00	PredHel=0	Topology=o
BAC_4-7_GL0141874	len=568	ExpAA=1.52	First60=0.00	PredHel=0	Topology=o		MOUSE_Q61847	len=704	ExpAA=31.49	First60=8.47	PredHel=1	Topology=o658-680i		MOUSE_Q61847	len=704	ExpAA=31.49	First60=8.47	PredHel=1	Topology=o658-680i		MOUSE_Q61847	len=704	ExpAA=31.49	First60=8.47	PredHel=1	Topology=o658-680i		MOUSE_Q61847	len=704	ExpAA=31.49	First60=8.47	PredHel=1	Topology=o658-680i		MOUSE_Q61847	len=704	ExpAA=31.49	First60=8.47	PredHel=1	Topology=o658-680i
BAC_3-5_GL0065620	len=1012	ExpAA=0.06	First60=0.00	PredHel=0	Topology=o		MOUSE_Q6IMF0	len=495	ExpAA=0.00	First60=0.00	PredHel=0	Topology=o		MOUSE_Q6IMF0	len=495	ExpAA=0.00	First60=0.00	PredHel=0	Topology=o		MOUSE_Q6IMF0	len=495	ExpAA=0.00	First60=0.00	PredHel=0	Topology=o		MOUSE_Q6IMF0	len=495	ExpAA=0.00	First60=0.00	PredHel=0	Topology=o		MOUSE_Q6IMF0	len=495	ExpAA=0.00	First60=0.00	PredHel=0	Topology=o
BAC_Group2-1A_GL0085110	len=179	ExpAA=0.00	First60=0.00	PredHel=0	Topology=o		BAC_S-Fe6_GL0137226	len=197	ExpAA=0.05	First60=0.04	PredHel=0	Topology=o		BAC_S-Fe6_GL0137226	len=197	ExpAA=0.05	First60=0.04	PredHel=0	Topology=o		BAC_S-Fe6_GL0137226	len=197	ExpAA=0.05	First60=0.04	PredHel=0	Topology=o		BAC_S-Fe6_GL0137226	len=197	ExpAA=0.05	First60=0.04	PredHel=0	Topology=o		BAC_S-Fe6_GL0137226	len=197	ExpAA=0.05	First60=0.04	PredHel=0	Topology=o
BAC_26_GL0109532	len=559	ExpAA=0.00	First60=0.00	PredHel=0	Topology=o		MOUSE_P01837	len=107	ExpAA=0.56	First60=0.56	PredHel=0	Topology=o		MOUSE_P01837	len=107	ExpAA=0.56	First60=0.56	PredHel=0	Topology=o		MOUSE_P01837	len=107	ExpAA=0.56	First60=0.56	PredHel=0	Topology=o		MOUSE_P01837	len=107	ExpAA=0.56	First60=0.56	PredHel=0	Topology=o		MOUSE_P01837	len=107	ExpAA=0.56	First60=0.56	PredHel=0	Topology=o
MOUSE_A0A0J9YVE6	len=1200	ExpAA=0.09	First60=0.00	PredHel=0	Topology=o		BAC_Group2-3A_GL0155678	len=379	ExpAA=2.71	First60=0.00	PredHel=0	Topology=o		BAC_Group2-3A_GL0155678	len=379	ExpAA=2.71	First60=0.00	PredHel=0	Topology=o		BAC_Group2-3A_GL0155678	len=379	ExpAA=2.71	First60=0.00	PredHel=0	Topology=o		BAC_Group2-3A_GL0155678	len=379	ExpAA=2.71	First60=0.00	PredHel=0	Topology=o		BAC_Group2-3A_GL0155678	len=379	ExpAA=2.71	First60=0.00	PredHel=0	Topology=o
BAC_35_GL0108857	len=540	ExpAA=0.01	First60=0.00	PredHel=0	Topology=o		MOUSE_Q9CPN9	len=247	ExpAA=0.02	First60=0.02	PredHel=0	Topology=o		MOUSE_Q9CPN9	len=247	ExpAA=0.02	First60=0.02	PredHel=0	Topology=o		MOUSE_Q9CPN9	len=247	ExpAA=0.02	First60=0.02	PredHel=0	Topology=o		MOUSE_Q9CPN9	len=247	ExpAA=0.02	First60=0.02	PredHel=0	Topology=o		MOUSE_Q9CPN9	len=247	ExpAA=0.02	First60=0.02	PredHel=0	Topology=o
BAC_S-Fe9_GL0044726	len=337	ExpAA=0.05	First60=0.01	PredHel=0	Topology=o		BAC_S-Fe6_GL0000175	len=200	ExpAA=0.22	First60=0.00	PredHel=0	Topology=o		BAC_S-Fe6_GL0000175	len=200	ExpAA=0.22	First60=0.00	PredHel=0	Topology=o		BAC_S-Fe6_GL0000175	len=200	ExpAA=0.22	First60=0.00	PredHel=0	Topology=o		BAC_S-Fe6_GL0000175	len=200	ExpAA=0.22	First60=0.00	PredHel=0	Topology=o		BAC_S-Fe6_GL0000175	len=200	ExpAA=0.22	First60=0.00	PredHel=0	Topology=o
BAC_G1-5A_GL0031230	len=390	ExpAA=0.72	First60=0.42	PredHel=0	Topology=o		BAC_4-2_GL0071357	len=393	ExpAA=0.11	First60=0.00	PredHel=0	Topology=o		BAC_4-2_GL0071357	len=393	ExpAA=0.11	First60=0.00	PredHel=0	Topology=o		BAC_4-2_GL0071357	len=393	ExpAA=0.11	First60=0.00	PredHel=0	Topology=o		BAC_4-2_GL0071357	len=393	ExpAA=0.11	First60=0.00	PredHel=0	Topology=o		BAC_4-2_GL0071357	len=393	ExpAA=0.11	First60=0.00	PredHel=0	Topology=o
MOUSE_P07309	len=147	ExpAA=2.91	First60=2.82	PredHel=0	Topology=o		BAC_32_GL0087920	len=358	ExpAA=0.34	First60=0.00	PredHel=0	Topology=o		BAC_32_GL0087920	len=358	ExpAA=0.34	First60=0.00	PredHel=0	Topology=o		BAC_32_GL0087920	len=358	ExpAA=0.34	First60=0.00	PredHel=0	Topology=o		BAC_32_GL0087920	len=358	ExpAA=0.34	First60=0.00	PredHel=0	Topology=o		BAC_32_GL0087920	len=358	ExpAA=0.34	First60=0.00	PredHel=0	Topology=o
BAC_1-1_GL0104563	len=353	ExpAA=0.50	First60=0.41	PredHel=0	Topology=o		BAC_5-7_GL0133472	len=599	ExpAA=0.58	First60=0.00	PredHel=0	Topology=o		BAC_5-7_GL0133472	len=599	ExpAA=0.58	First60=0.00	PredHel=0	Topology=o		BAC_5-7_GL0133472	len=599	ExpAA=0.58	First60=0.00	PredHel=0	Topology=o		BAC_5-7_GL0133472	len=599	ExpAA=0.58	First60=0.00	PredHel=0	Topology=o		BAC_5-7_GL0133472	len=599	ExpAA=0.58	First60=0.00	PredHel=0	Topology=o
BAC_26_GL0127344	len=415	ExpAA=0.11	First60=0.10	PredHel=0	Topology=o		BAC_5-7_GL0079241	len=342	ExpAA=0.03	First60=0.03	PredHel=0	Topology=o		BAC_5-7_GL0079241	len=342	ExpAA=0.03	First60=0.03	PredHel=0	Topology=o		BAC_5-7_GL0079241	len=342	ExpAA=0.03	First60=0.03	PredHel=0	Topology=o		BAC_5-7_GL0079241	len=342	ExpAA=0.03	First60=0.03	PredHel=0	Topology=o		BAC_5-7_GL0079241	len=342	ExpAA=0.03	First60=0.03	PredHel=0	Topology=o
BAC_S-Fe6_GL0114964	len=353	ExpAA=0.15	First60=0.00	PredHel=0	Topology=o		BAC_26_GL0024979	len=420	ExpAA=15.93	First60=15.92	PredHel=0	Topology=o		BAC_26_GL0024979	len=420	ExpAA=15.93	First60=15.92	PredHel=0	Topology=o		BAC_26_GL0024979	len=420	ExpAA=15.93	First60=15.92	PredHel=0	Topology=o		BAC_26_GL0024979	len=420	ExpAA=15.93	First60=15.92	PredHel=0	Topology=o		BAC_26_GL0024979	len=420	ExpAA=15.93	First60=15.92	PredHel=0	Topology=o
BAC_4-7_GL0067539	len=300	ExpAA=0.00	First60=0.00	PredHel=0	Topology=o		BAC_6-7_GL0094670	len=260	ExpAA=0.05	First60=0.00	PredHel=0	Topology=o		BAC_6-7_GL0094670	len=260	ExpAA=0.05	First60=0.00	PredHel=0	Topology=o		BAC_6-7_GL0094670	len=260	ExpAA=0.05	First60=0.00	PredHel=0	Topology=o		BAC_6-7_GL0094670	len=260	ExpAA=0.05	First60=0.00	PredHel=0	Topology=o		BAC_6-7_GL0094670	len=260	ExpAA=0.05	First60=0.00	PredHel=0	Topology=o
MOUSE_Q61897	len=404	ExpAA=0.00	First60=0.00	PredHel=0	Topology=o		BAC_7-4_GL0124138	len=327	ExpAA=0.15	First60=0.09	PredHel=0	Topology=o		BAC_7-4_GL0124138	len=327	ExpAA=0.15	First60=0.09	PredHel=0	Topology=o		BAC_7-4_GL0124138	len=327	ExpAA=0.15	First60=0.09	PredHel=0	Topology=o		BAC_7-4_GL0124138	len=327	ExpAA=0.15	First60=0.09	PredHel=0	Topology=o		BAC_7-4_GL0124138	len=327	ExpAA=0.15	First60=0.09	PredHel=0	Topology=o
BAC_6-2_GL0027220	len=225	ExpAA=0.42	First60=0.00	PredHel=0	Topology=o		BAC_S-Fe6_GL0084365	len=125	ExpAA=0.22	First60=0.22	PredHel=0	Topology=o		BAC_S-Fe6_GL0084365	len=125	ExpAA=0.22	First60=0.22	PredHel=0	Topology=o		BAC_S-Fe6_GL0084365	len=125	ExpAA=0.22	First60=0.22	PredHel=0	Topology=o		BAC_S-Fe6_GL0084365	len=125	ExpAA=0.22	First60=0.22	PredHel=0	Topology=o		BAC_S-Fe6_GL0084365	len=125	ExpAA=0.22	First60=0.22	PredHel=0	Topology=o
BAC_1A-dyr2-07_GL0068242	len=264	ExpAA=8.99	First60=8.01	PredHel=0	Topology=o		BAC_5-7_GL0038239	len=337	ExpAA=0.00	First60=0.00	PredHel=0	Topology=o		BAC_5-7_GL0038239	len=337	ExpAA=0.00	First60=0.00	PredHel=0	Topology=o		BAC_5-7_GL0038239	len=337	ExpAA=0.00	First60=0.00	PredHel=0	Topology=o		BAC_5-7_GL0038239	len=337	ExpAA=0.00	First60=0.00	PredHel=0	Topology=o		BAC_5-7_GL0038239	len=337	ExpAA=0.00	First60=0.00	PredHel=0	Topology=o
BAC_11_GL0091526	len=503	ExpAA=0.02	First60=0.01	PredHel=0	Topology=o		BAC_6-7_GL0007036	len=629	ExpAA=0.01	First60=0.00	PredHel=0	Topology=o		BAC_6-7_GL0007036	len=629	ExpAA=0.01	First60=0.00	PredHel=0	Topology=o		BAC_6-7_GL0007036	len=629	ExpAA=0.01	First60=0.00	PredHel=0	Topology=o		BAC_6-7_GL0007036	len=629	ExpAA=0.01	First60=0.00	PredHel=0	Topology=o		BAC_6-7_GL0007036	len=629	ExpAA=0.01	First60=0.00	PredHel=0	Topology=o
BAC_11_GL0085539	len=258	ExpAA=0.01	First60=0.01	PredHel=0	Topology=o		BAC_2_GL0136110	len=372	ExpAA=6.18	First60=6.18	PredHel=0	Topology=o		BAC_2_GL0136110	len=372	ExpAA=6.18	First60=6.18	PredHel=0	Topology=o		BAC_2_GL0136110	len=372	ExpAA=6.18	First60=6.18	PredHel=0	Topology=o		BAC_2_GL0136110	len=372	ExpAA=6.18	First60=6.18	PredHel=0	Topology=o		BAC_2_GL0136110	len=372	ExpAA=6.18	First60=6.18	PredHel=0	Topology=o
BAC_6-7_GL0060671	len=494	ExpAA=0.63	First60=0.00	PredHel=0	Topology=o		BAC_4-1_GL0038494	len=533	ExpAA=45.24	First60=22.89	PredHel=2	Topology=o10-32i135-157o		BAC_4-1_GL0038494	len=533	ExpAA=45.24	First60=22.89	PredHel=2	Topology=o10-32i135-157o		BAC_4-1_GL0038494	len=533	ExpAA=45.24	First60=22.89	PredHel=2	Topology=o10-32i135-157o		BAC_4-1_GL0038494	len=533	ExpAA=45.24	First60=22.89	PredHel=2	Topology=o10-32i135-157o		BAC_4-1_GL0038494	len=533	ExpAA=45.24	First60=22.89	PredHel=2	Topology=o10-32i135-157o
BAC_7-1_GL0023143	len=314	ExpAA=0.02	First60=0.00	PredHel=0	Topology=o		BAC_4-7_GL0137210	len=528	ExpAA=0.11	First60=0.11	PredHel=0	Topology=o		BAC_4-7_GL0137210	len=528	ExpAA=0.11	First60=0.11	PredHel=0	Topology=o		BAC_4-7_GL0137210	len=528	ExpAA=0.11	First60=0.11	PredHel=0	Topology=o		BAC_4-7_GL0137210	len=528	ExpAA=0.11	First60=0.11	PredHel=0	Topology=o		BAC_4-7_GL0137210	len=528	ExpAA=0.11	First60=0.11	PredHel=0	Topology=o
BAC_1A-dyr4-07_GL0076389	len=348	ExpAA=0.04	First60=0.03	PredHel=0	Topology=o		BAC_1-2_GL0016953	len=880	ExpAA=0.04	First60=0.02	PredHel=0	Topology=o		BAC_1-2_GL0016953	len=880	ExpAA=0.04	First60=0.02	PredHel=0	Topology=o		BAC_1-2_GL0016953	len=880	ExpAA=0.04	First60=0.02	PredHel=0	Topology=o		BAC_1-2_GL0016953	len=880	ExpAA=0.04	First60=0.02	PredHel=0	Topology=o		BAC_1-2_GL0016953	len=880	ExpAA=0.04	First60=0.02	PredHel=0	Topology=o
MOUSE_Q9D646	len=392	ExpAA=0.00	First60=0.00	PredHel=0	Topology=o		BAC_1A-dyr4-07_GL0093018	len=568	ExpAA=0.01	First60=0.00	PredHel=0	Topology=o		BAC_1A-dyr4-07_GL0093018	len=568	ExpAA=0.01	First60=0.00	PredHel=0	Topology=o		BAC_1A-dyr4-07_GL0093018	len=568	ExpAA=0.01	First60=0.00	PredHel=0	Topology=o		BAC_1A-dyr4-07_GL0093018	len=568	ExpAA=0.01	First60=0.00	PredHel=0	Topology=o		BAC_1A-dyr4-07_GL0093018	len=568	ExpAA=0.01	First60=0.00	PredHel=0	Topology=o
BAC_1-1_GL0023432	len=564	ExpAA=0.83	First60=0.82	PredHel=0	Topology=o		BAC_4-7_GL0141874	len=568	ExpAA=1.52	First60=0.00	PredHel=0	Topology=o		BAC_4-7_GL0141874	len=568	ExpAA=1.52	First60=0.00	PredHel=0	Topology=o		BAC_4-7_GL0141874	len=568	ExpAA=1.52	First60=0.00	PredHel=0	Topology=o		BAC_4-7_GL0141874	len=568	ExpAA=1.52	First60=0.00	PredHel=0	Topology=o		BAC_4-7_GL0141874	len=568	ExpAA=1.52	First60=0.00	PredHel=0	Topology=o
BAC_S-Fe9_GL0049261	len=135	ExpAA=0.13	First60=0.00	PredHel=0	Topology=o		BAC_3-5_GL0065620	len=1012	ExpAA=0.06	First60=0.00	PredHel=0	Topology=o		BAC_3-5_GL0065620	len=1012	ExpAA=0.06	First60=0.00	PredHel=0	Topology=o		BAC_3-5_GL0065620	len=1012	ExpAA=0.06	First60=0.00	PredHel=0	Topology=o		BAC_3-5_GL0065620	len=1012	ExpAA=0.06	First60=0.00	PredHel=0	Topology=o		BAC_3-5_GL0065620	len=1012	ExpAA=0.06	First60=0.00	PredHel=0	Topology=o
BAC_S-Fe2_GL0057236	len=480	ExpAA=2.14	First60=2.13	PredHel=0	Topology=o		BAC_Group2-1A_GL0085110	len=179	ExpAA=0.00	First60=0.00	PredHel=0	Topology=o		BAC_Group2-1A_GL0085110	len=179	ExpAA=0.00	First60=0.00	PredHel=0	Topology=o		BAC_Group2-1A_GL0085110	len=179	ExpAA=0.00	First60=0.00	PredHel=0	Topology=o		BAC_Group2-1A_GL0085110	len=179	ExpAA=0.00	First60=0.00	PredHel=0	Topology=o		BAC_Group2-1A_GL0085110	len=179	ExpAA=0.00	First60=0.00	PredHel=0	Topology=o
BAC_17_GL0048352	len=305	ExpAA=0.01	First60=0.00	PredHel=0	Topology=o		BAC_26_GL0109532	len=559	ExpAA=0.00	First60=0.00	PredHel=0	Topology=o		BAC_26_GL0109532	len=559	ExpAA=0.00	First60=0.00	PredHel=0	Topology=o		BAC_26_GL0109532	len=559	ExpAA=0.00	First60=0.00	PredHel=0	Topology=o		BAC_26_GL0109532	len=559	ExpAA=0.00	First60=0.00	PredHel=0	Topology=o		BAC_26_GL0109532	len=559	ExpAA=0.00	First60=0.00	PredHel=0	Topology=o
BAC_S-Fe6_GL0231981	len=348	ExpAA=0.01	First60=0.00	PredHel=0	Topology=o		MOUSE_A0A0J9YVE6	len=1200	ExpAA=0.09	First60=0.00	PredHel=0	Topology=o		MOUSE_A0A0J9YVE6	len=1200	ExpAA=0.09	First60=0.00	PredHel=0	Topology=o		MOUSE_A0A0J9YVE6	len=1200	ExpAA=0.09	First60=0.00	PredHel=0	Topology=o		MOUSE_A0A0J9YVE6	len=1200	ExpAA=0.09	First60=0.00	PredHel=0	Topology=o		MOUSE_A0A0J9YVE6	len=1200	ExpAA=0.09	First60=0.00	PredHel=0	Topology=o
BAC_6-7_GL0054514	len=713	ExpAA=0.94	First60=0.00	PredHel=0	Topology=o		BAC_35_GL0108857	len=540	ExpAA=0.01	First60=0.00	PredHel=0	Topology=o		BAC_35_GL0108857	len=540	ExpAA=0.01	First60=0.00	PredHel=0	Topology=o		BAC_35_GL0108857	len=540	ExpAA=0.01	First60=0.00	PredHel=0	Topology=o		BAC_35_GL0108857	len=540	ExpAA=0.01	First60=0.00	PredHel=0	Topology=o		BAC_35_GL0108857	len=540	ExpAA=0.01	First60=0.00	PredHel=0	Topology=o
BAC_2-4_GL0102460	len=1221	ExpAA=5.17	First60=4.76	PredHel=0	Topology=o		BAC_S-Fe9_GL0044726	len=337	ExpAA=0.05	First60=0.01	PredHel=0	Topology=o		BAC_S-Fe9_GL0044726	len=337	ExpAA=0.05	First60=0.01	PredHel=0	Topology=o		BAC_S-Fe9_GL0044726	len=337	ExpAA=0.05	First60=0.01	PredHel=0	Topology=o		BAC_S-Fe9_GL0044726	len=337	ExpAA=0.05	First60=0.01	PredHel=0	Topology=o		BAC_S-Fe9_GL0044726	len=337	ExpAA=0.05	First60=0.01	PredHel=0	Topology=o
BAC_S-Fe9_GL0112037	len=204	ExpAA=0.00	First60=0.00	PredHel=0	Topology=o		BAC_G1-5A_GL0031230	len=390	ExpAA=0.72	First60=0.42	PredHel=0	Topology=o		BAC_G1-5A_GL0031230	len=390	ExpAA=0.72	First60=0.42	PredHel=0	Topology=o		BAC_G1-5A_GL0031230	len=390	ExpAA=0.72	First60=0.42	PredHel=0	Topology=o		BAC_G1-5A_GL0031230	len=390	ExpAA=0.72	First60=0.42	PredHel=0	Topology=o		BAC_G1-5A_GL0031230	len=390	ExpAA=0.72	First60=0.42	PredHel=0	Topology=o
BAC_G1-5A_GL0013167	len=245	ExpAA=0.01	First60=0.00	PredHel=0	Topology=o		MOUSE_P07309	len=147	ExpAA=2.91	First60=2.82	PredHel=0	Topology=o		MOUSE_P07309	len=147	ExpAA=2.91	First60=2.82	PredHel=0	Topology=o		MOUSE_P07309	len=147	ExpAA=2.91	First60=2.82	PredHel=0	Topology=o		MOUSE_P07309	len=147	ExpAA=2.91	First60=2.82	PredHel=0	Topology=o		MOUSE_P07309	len=147	ExpAA=2.91	First60=2.82	PredHel=0	Topology=o
BAC_1-8_GL0016906	len=543	ExpAA=0.01	First60=0.00	PredHel=0	Topology=o		BAC_8_GL0107106	len=267	ExpAA=19.02	First60=19.02	PredHel=1	Topology=i7-26o		BAC_8_GL0107106	len=267	ExpAA=19.02	First60=19.02	PredHel=1	Topology=i7-26o		BAC_8_GL0107106	len=267	ExpAA=19.02	First60=19.02	PredHel=1	Topology=i7-26o		BAC_8_GL0107106	len=267	ExpAA=19.02	First60=19.02	PredHel=1	Topology=i7-26o		BAC_8_GL0107106	len=267	ExpAA=19.02	First60=19.02	PredHel=1	Topology=i7-26o
BAC_11_GL0031901	len=438	ExpAA=2.06	First60=1.10	PredHel=0	Topology=o		BAC_1-1_GL0104563	len=353	ExpAA=0.50	First60=0.41	PredHel=0	Topology=o		BAC_1-1_GL0104563	len=353	ExpAA=0.50	First60=0.41	PredHel=0	Topology=o		BAC_1-1_GL0104563	len=353	ExpAA=0.50	First60=0.41	PredHel=0	Topology=o		BAC_1-1_GL0104563	len=353	ExpAA=0.50	First60=0.41	PredHel=0	Topology=o		BAC_1-1_GL0104563	len=353	ExpAA=0.50	First60=0.41	PredHel=0	Topology=o
BAC_S-Fe7_GL0116096	len=472	ExpAA=6.06	First60=6.06	PredHel=0	Topology=o		BAC_26_GL0127344	len=415	ExpAA=0.11	First60=0.10	PredHel=0	Topology=o		BAC_26_GL0127344	len=415	ExpAA=0.11	First60=0.10	PredHel=0	Topology=o		BAC_26_GL0127344	len=415	ExpAA=0.11	First60=0.10	PredHel=0	Topology=o		BAC_26_GL0127344	len=415	ExpAA=0.11	First60=0.10	PredHel=0	Topology=o		BAC_26_GL0127344	len=415	ExpAA=0.11	First60=0.10	PredHel=0	Topology=o
BAC_4-1_GL0033101	len=541	ExpAA=0.00	First60=0.00	PredHel=0	Topology=o		BAC_S-Fe6_GL0114964	len=353	ExpAA=0.15	First60=0.00	PredHel=0	Topology=o		BAC_S-Fe6_GL0114964	len=353	ExpAA=0.15	First60=0.00	PredHel=0	Topology=o		BAC_S-Fe6_GL0114964	len=353	ExpAA=0.15	First60=0.00	PredHel=0	Topology=o		BAC_S-Fe6_GL0114964	len=353	ExpAA=0.15	First60=0.00	PredHel=0	Topology=o		BAC_S-Fe6_GL0114964	len=353	ExpAA=0.15	First60=0.00	PredHel=0	Topology=o
BAC_8-4_GL0056649	len=410	ExpAA=0.04	First60=0.00	PredHel=0	Topology=o		BAC_4-7_GL0067539	len=300	ExpAA=0.00	First60=0.00	PredHel=0	Topology=o		BAC_4-7_GL0067539	len=300	ExpAA=0.00	First60=0.00	PredHel=0	Topology=o		BAC_4-7_GL0067539	len=300	ExpAA=0.00	First60=0.00	PredHel=0	Topology=o		BAC_4-7_GL0067539	len=300	ExpAA=0.00	First60=0.00	PredHel=0	Topology=o		BAC_4-7_GL0067539	len=300	ExpAA=0.00	First60=0.00	PredHel=0	Topology=o
BAC_2-2_GL0064056	len=427	ExpAA=0.00	First60=0.00	PredHel=0	Topology=o		MOUSE_Q61897	len=404	ExpAA=0.00	First60=0.00	PredHel=0	Topology=o		MOUSE_Q61897	len=404	ExpAA=0.00	First60=0.00	PredHel=0	Topology=o		MOUSE_Q61897	len=404	ExpAA=0.00	First60=0.00	PredHel=0	Topology=o		MOUSE_Q61897	len=404	ExpAA=0.00	First60=0.00	PredHel=0	Topology=o		MOUSE_Q61897	len=404	ExpAA=0.00	First60=0.00	PredHel=0	Topology=o
BAC_6-3_GL0116019	len=540	ExpAA=0.00	First60=0.00	PredHel=0	Topology=o		BAC_6-2_GL0027220	len=225	ExpAA=0.42	First60=0.00	PredHel=0	Topology=o		BAC_6-2_GL0027220	len=225	ExpAA=0.42	First60=0.00	PredHel=0	Topology=o		BAC_6-2_GL0027220	len=225	ExpAA=0.42	First60=0.00	PredHel=0	Topology=o		BAC_6-2_GL0027220	len=225	ExpAA=0.42	First60=0.00	PredHel=0	Topology=o		BAC_6-2_GL0027220	len=225	ExpAA=0.42	First60=0.00	PredHel=0	Topology=o
BAC_2-2_GL0075096	len=326	ExpAA=0.00	First60=0.00	PredHel=0	Topology=o		BAC_1A-dyr2-07_GL0068242	len=264	ExpAA=8.99	First60=8.01	PredHel=0	Topology=o		BAC_1A-dyr2-07_GL0068242	len=264	ExpAA=8.99	First60=8.01	PredHel=0	Topology=o		BAC_1A-dyr2-07_GL0068242	len=264	ExpAA=8.99	First60=8.01	PredHel=0	Topology=o		BAC_1A-dyr2-07_GL0068242	len=264	ExpAA=8.99	First60=8.01	PredHel=0	Topology=o		BAC_1A-dyr2-07_GL0068242	len=264	ExpAA=8.99	First60=8.01	PredHel=0	Topology=o
BAC_2A-dyr14-07_GL0061336	len=167	ExpAA=0.11	First60=0.00	PredHel=0	Topology=o		BAC_11_GL0091526	len=503	ExpAA=0.02	First60=0.01	PredHel=0	Topology=o		BAC_11_GL0091526	len=503	ExpAA=0.02	First60=0.01	PredHel=0	Topology=o		BAC_11_GL0091526	len=503	ExpAA=0.02	First60=0.01	PredHel=0	Topology=o		BAC_11_GL0091526	len=503	ExpAA=0.02	First60=0.01	PredHel=0	Topology=o		BAC_11_GL0091526	len=503	ExpAA=0.02	First60=0.01	PredHel=0	Topology=o
BAC_17_GL0063811	len=395	ExpAA=0.11	First60=0.00	PredHel=0	Topology=o		BAC_11_GL0085539	len=258	ExpAA=0.01	First60=0.01	PredHel=0	Topology=o		BAC_11_GL0085539	len=258	ExpAA=0.01	First60=0.01	PredHel=0	Topology=o		BAC_11_GL0085539	len=258	ExpAA=0.01	First60=0.01	PredHel=0	Topology=o		BAC_11_GL0085539	len=258	ExpAA=0.01	First60=0.01	PredHel=0	Topology=o		BAC_11_GL0085539	len=258	ExpAA=0.01	First60=0.01	PredHel=0	Topology=o
BAC_2_GL0025466	len=370	ExpAA=0.01	First60=0.00	PredHel=0	Topology=o		BAC_6-7_GL0060671	len=494	ExpAA=0.63	First60=0.00	PredHel=0	Topology=o		BAC_6-7_GL0060671	len=494	ExpAA=0.63	First60=0.00	PredHel=0	Topology=o		BAC_6-7_GL0060671	len=494	ExpAA=0.63	First60=0.00	PredHel=0	Topology=o		BAC_6-7_GL0060671	len=494	ExpAA=0.63	First60=0.00	PredHel=0	Topology=o		BAC_6-7_GL0060671	len=494	ExpAA=0.63	First60=0.00	PredHel=0	Topology=o
BAC_S-Fe9_GL0238019	len=347	ExpAA=0.02	First60=0.00	PredHel=0	Topology=o		BAC_7-1_GL0023143	len=314	ExpAA=0.02	First60=0.00	PredHel=0	Topology=o		BAC_7-1_GL0023143	len=314	ExpAA=0.02	First60=0.00	PredHel=0	Topology=o		BAC_7-1_GL0023143	len=314	ExpAA=0.02	First60=0.00	PredHel=0	Topology=o		BAC_7-1_GL0023143	len=314	ExpAA=0.02	First60=0.00	PredHel=0	Topology=o		BAC_7-1_GL0023143	len=314	ExpAA=0.02	First60=0.00	PredHel=0	Topology=o
BAC_4-2_GL0031967	len=448	ExpAA=0.44	First60=0.00	PredHel=0	Topology=o		BAC_1A-dyr4-07_GL0076389	len=348	ExpAA=0.04	First60=0.03	PredHel=0	Topology=o		BAC_1A-dyr4-07_GL0076389	len=348	ExpAA=0.04	First60=0.03	PredHel=0	Topology=o		BAC_1A-dyr4-07_GL0076389	len=348	ExpAA=0.04	First60=0.03	PredHel=0	Topology=o		BAC_1A-dyr4-07_GL0076389	len=348	ExpAA=0.04	First60=0.03	PredHel=0	Topology=o		BAC_1A-dyr4-07_GL0076389	len=348	ExpAA=0.04	First60=0.03	PredHel=0	Topology=o
BAC_1-2_GL0005357	len=1179	ExpAA=6.08	First60=2.32	PredHel=0	Topology=o		MOUSE_Q9D646	len=392	ExpAA=0.00	First60=0.00	PredHel=0	Topology=o		MOUSE_Q9D646	len=392	ExpAA=0.00	First60=0.00	PredHel=0	Topology=o		MOUSE_Q9D646	len=392	ExpAA=0.00	First60=0.00	PredHel=0	Topology=o		MOUSE_Q9D646	len=392	ExpAA=0.00	First60=0.00	PredHel=0	Topology=o		MOUSE_Q9D646	len=392	ExpAA=0.00	First60=0.00	PredHel=0	Topology=o
BAC_11_GL0045768	len=415	ExpAA=0.24	First60=0.24	PredHel=0	Topology=o		BAC_1-1_GL0023432	len=564	ExpAA=0.83	First60=0.82	PredHel=0	Topology=o		BAC_1-1_GL0023432	len=564	ExpAA=0.83	First60=0.82	PredHel=0	Topology=o		BAC_1-1_GL0023432	len=564	ExpAA=0.83	First60=0.82	PredHel=0	Topology=o		BAC_1-1_GL0023432	len=564	ExpAA=0.83	First60=0.82	PredHel=0	Topology=o		BAC_1-1_GL0023432	len=564	ExpAA=0.83	First60=0.82	PredHel=0	Topology=o
BAC_G1-5A_GL0094021	len=432	ExpAA=2.33	First60=2.29	PredHel=0	Topology=o		BAC_S-Fe20_GL0004199	len=1365	ExpAA=18.10	First60=18.02	PredHel=1	Topology=i5-27o		BAC_S-Fe20_GL0004199	len=1365	ExpAA=18.10	First60=18.02	PredHel=1	Topology=i5-27o		BAC_S-Fe20_GL0004199	len=1365	ExpAA=18.10	First60=18.02	PredHel=1	Topology=i5-27o		BAC_S-Fe20_GL0004199	len=1365	ExpAA=18.10	First60=18.02	PredHel=1	Topology=i5-27o		BAC_S-Fe20_GL0004199	len=1365	ExpAA=18.10	First60=18.02	PredHel=1	Topology=i5-27o
BAC_6-3_GL0056201	len=747	ExpAA=0.01	First60=0.00	PredHel=0	Topology=o		BAC_S-Fe9_GL0049261	len=135	ExpAA=0.13	First60=0.00	PredHel=0	Topology=o		BAC_S-Fe9_GL0049261	len=135	ExpAA=0.13	First60=0.00	PredHel=0	Topology=o		BAC_S-Fe9_GL0049261	len=135	ExpAA=0.13	First60=0.00	PredHel=0	Topology=o		BAC_S-Fe9_GL0049261	len=135	ExpAA=0.13	First60=0.00	PredHel=0	Topology=o		BAC_S-Fe9_GL0049261	len=135	ExpAA=0.13	First60=0.00	PredHel=0	Topology=o
BAC_11_GL0021745	len=501	ExpAA=0.01	First60=0.00	PredHel=0	Topology=o		BAC_S-Fe2_GL0057236	len=480	ExpAA=2.14	First60=2.13	PredHel=0	Topology=o		BAC_S-Fe2_GL0057236	len=480	ExpAA=2.14	First60=2.13	PredHel=0	Topology=o		BAC_S-Fe2_GL0057236	len=480	ExpAA=2.14	First60=2.13	PredHel=0	Topology=o		BAC_S-Fe2_GL0057236	len=480	ExpAA=2.14	First60=2.13	PredHel=0	Topology=o		BAC_S-Fe2_GL0057236	len=480	ExpAA=2.14	First60=2.13	PredHel=0	Topology=o
BAC_20_GL0074054	len=534	ExpAA=0.01	First60=0.00	PredHel=0	Topology=o		BAC_17_GL0048352	len=305	ExpAA=0.01	First60=0.00	PredHel=0	Topology=o		BAC_17_GL0048352	len=305	ExpAA=0.01	First60=0.00	PredHel=0	Topology=o		BAC_17_GL0048352	len=305	ExpAA=0.01	First60=0.00	PredHel=0	Topology=o		BAC_17_GL0048352	len=305	ExpAA=0.01	First60=0.00	PredHel=0	Topology=o		BAC_17_GL0048352	len=305	ExpAA=0.01	First60=0.00	PredHel=0	Topology=o
BAC_3-5_GL0028913	len=351	ExpAA=0.13	First60=0.00	PredHel=0	Topology=o		BAC_S-Fe6_GL0231981	len=348	ExpAA=0.01	First60=0.00	PredHel=0	Topology=o		BAC_S-Fe6_GL0231981	len=348	ExpAA=0.01	First60=0.00	PredHel=0	Topology=o		BAC_S-Fe6_GL0231981	len=348	ExpAA=0.01	First60=0.00	PredHel=0	Topology=o		BAC_S-Fe6_GL0231981	len=348	ExpAA=0.01	First60=0.00	PredHel=0	Topology=o		BAC_S-Fe6_GL0231981	len=348	ExpAA=0.01	First60=0.00	PredHel=0	Topology=o
BAC_1A-dyr2-07_GL0016499	len=408	ExpAA=0.03	First60=0.00	PredHel=0	Topology=o		BAC_6-7_GL0054514	len=713	ExpAA=0.94	First60=0.00	PredHel=0	Topology=o		BAC_6-7_GL0054514	len=713	ExpAA=0.94	First60=0.00	PredHel=0	Topology=o		BAC_6-7_GL0054514	len=713	ExpAA=0.94	First60=0.00	PredHel=0	Topology=o		BAC_6-7_GL0054514	len=713	ExpAA=0.94	First60=0.00	PredHel=0	Topology=o		BAC_6-7_GL0054514	len=713	ExpAA=0.94	First60=0.00	PredHel=0	Topology=o
BAC_S-Fe2_GL0137955	len=305	ExpAA=3.39	First60=2.93	PredHel=0	Topology=o		BAC_2-4_GL0102460	len=1221	ExpAA=5.17	First60=4.76	PredHel=0	Topology=o		BAC_2-4_GL0102460	len=1221	ExpAA=5.17	First60=4.76	PredHel=0	Topology=o		BAC_2-4_GL0102460	len=1221	ExpAA=5.17	First60=4.76	PredHel=0	Topology=o		BAC_2-4_GL0102460	len=1221	ExpAA=5.17	First60=4.76	PredHel=0	Topology=o		BAC_2-4_GL0102460	len=1221	ExpAA=5.17	First60=4.76	PredHel=0	Topology=o
BAC_4-1_GL0026384	len=218	ExpAA=0.10	First60=0.00	PredHel=0	Topology=o		BAC_S-Fe9_GL0112037	len=204	ExpAA=0.00	First60=0.00	PredHel=0	Topology=o		BAC_S-Fe9_GL0112037	len=204	ExpAA=0.00	First60=0.00	PredHel=0	Topology=o		BAC_S-Fe9_GL0112037	len=204	ExpAA=0.00	First60=0.00	PredHel=0	Topology=o		BAC_S-Fe9_GL0112037	len=204	ExpAA=0.00	First60=0.00	PredHel=0	Topology=o		BAC_S-Fe9_GL0112037	len=204	ExpAA=0.00	First60=0.00	PredHel=0	Topology=o
BAC_G1-5A_GL0008401	len=1175	ExpAA=1.98	First60=1.48	PredHel=0	Topology=o		BAC_G1-5A_GL0013167	len=245	ExpAA=0.01	First60=0.00	PredHel=0	Topology=o		BAC_G1-5A_GL0013167	len=245	ExpAA=0.01	First60=0.00	PredHel=0	Topology=o		BAC_G1-5A_GL0013167	len=245	ExpAA=0.01	First60=0.00	PredHel=0	Topology=o		BAC_G1-5A_GL0013167	len=245	ExpAA=0.01	First60=0.00	PredHel=0	Topology=o		BAC_G1-5A_GL0013167	len=245	ExpAA=0.01	First60=0.00	PredHel=0	Topology=o
BAC_S-Fe20_GL0077349	len=266	ExpAA=0.00	First60=0.00	PredHel=0	Topology=o		BAC_1-8_GL0016906	len=543	ExpAA=0.01	First60=0.00	PredHel=0	Topology=o		BAC_1-8_GL0016906	len=543	ExpAA=0.01	First60=0.00	PredHel=0	Topology=o		BAC_1-8_GL0016906	len=543	ExpAA=0.01	First60=0.00	PredHel=0	Topology=o		BAC_1-8_GL0016906	len=543	ExpAA=0.01	First60=0.00	PredHel=0	Topology=o		BAC_1-8_GL0016906	len=543	ExpAA=0.01	First60=0.00	PredHel=0	Topology=o
BAC_17_GL0011230	len=544	ExpAA=0.01	First60=0.00	PredHel=0	Topology=o		BAC_11_GL0031901	len=438	ExpAA=2.06	First60=1.10	PredHel=0	Topology=o		BAC_11_GL0031901	len=438	ExpAA=2.06	First60=1.10	PredHel=0	Topology=o		BAC_11_GL0031901	len=438	ExpAA=2.06	First60=1.10	PredHel=0	Topology=o		BAC_11_GL0031901	len=438	ExpAA=2.06	First60=1.10	PredHel=0	Topology=o		BAC_11_GL0031901	len=438	ExpAA=2.06	First60=1.10	PredHel=0	Topology=o
BAC_3-3_GL0097933	len=908	ExpAA=0.02	First60=0.00	PredHel=0	Topology=o		BAC_S-Fe7_GL0116096	len=472	ExpAA=6.06	First60=6.06	PredHel=0	Topology=o		BAC_S-Fe7_GL0116096	len=472	ExpAA=6.06	First60=6.06	PredHel=0	Topology=o		BAC_S-Fe7_GL0116096	len=472	ExpAA=6.06	First60=6.06	PredHel=0	Topology=o		BAC_S-Fe7_GL0116096	len=472	ExpAA=6.06	First60=6.06	PredHel=0	Topology=o		BAC_S-Fe7_GL0116096	len=472	ExpAA=6.06	First60=6.06	PredHel=0	Topology=o
BAC_4-2_GL0072444	len=706	ExpAA=0.00	First60=0.00	PredHel=0	Topology=o		BAC_4-1_GL0033101	len=541	ExpAA=0.00	First60=0.00	PredHel=0	Topology=o		BAC_4-1_GL0033101	len=541	ExpAA=0.00	First60=0.00	PredHel=0	Topology=o		BAC_4-1_GL0033101	len=541	ExpAA=0.00	First60=0.00	PredHel=0	Topology=o		BAC_4-1_GL0033101	len=541	ExpAA=0.00	First60=0.00	PredHel=0	Topology=o		BAC_4-1_GL0033101	len=541	ExpAA=0.00	First60=0.00	PredHel=0	Topology=o
BAC_2-1_GL0000922	len=343	ExpAA=0.03	First60=0.01	PredHel=0	Topology=o		BAC_8-4_GL0056649	len=410	ExpAA=0.04	First60=0.00	PredHel=0	Topology=o		BAC_8-4_GL0056649	len=410	ExpAA=0.04	First60=0.00	PredHel=0	Topology=o		BAC_8-4_GL0056649	len=410	ExpAA=0.04	First60=0.00	PredHel=0	Topology=o		BAC_8-4_GL0056649	len=410	ExpAA=0.04	First60=0.00	PredHel=0	Topology=o		BAC_8-4_GL0056649	len=410	ExpAA=0.04	First60=0.00	PredHel=0	Topology=o
BAC_S-Fe6_GL0134222	len=168	ExpAA=0.01	First60=0.01	PredHel=0	Topology=o		BAC_2-2_GL0064056	len=427	ExpAA=0.00	First60=0.00	PredHel=0	Topology=o		BAC_2-2_GL0064056	len=427	ExpAA=0.00	First60=0.00	PredHel=0	Topology=o		BAC_2-2_GL0064056	len=427	ExpAA=0.00	First60=0.00	PredHel=0	Topology=o		BAC_2-2_GL0064056	len=427	ExpAA=0.00	First60=0.00	PredHel=0	Topology=o		BAC_2-2_GL0064056	len=427	ExpAA=0.00	First60=0.00	PredHel=0	Topology=o
BAC_17_GL0131562	len=386	ExpAA=0.02	First60=0.00	PredHel=0	Topology=o		BAC_6-3_GL0116019	len=540	ExpAA=0.00	First60=0.00	PredHel=0	Topology=o		BAC_6-3_GL0116019	len=540	ExpAA=0.00	First60=0.00	PredHel=0	Topology=o		BAC_6-3_GL0116019	len=540	ExpAA=0.00	First60=0.00	PredHel=0	Topology=o		BAC_6-3_GL0116019	len=540	ExpAA=0.00	First60=0.00	PredHel=0	Topology=o		BAC_6-3_GL0116019	len=540	ExpAA=0.00	First60=0.00	PredHel=0	Topology=o
BAC_17_GL0022478	len=357	ExpAA=0.32	First60=0.00	PredHel=0	Topology=o		BAC_8-2_GL0002152	len=447	ExpAA=43.63	First60=33.53	PredHel=2	Topology=o10-28i49-71o		BAC_8-2_GL0002152	len=447	ExpAA=43.63	First60=33.53	PredHel=2	Topology=o10-28i49-71o		BAC_8-2_GL0002152	len=447	ExpAA=43.63	First60=33.53	PredHel=2	Topology=o10-28i49-71o		BAC_8-2_GL0002152	len=447	ExpAA=43.63	First60=33.53	PredHel=2	Topology=o10-28i49-71o		BAC_8-2_GL0002152	len=447	ExpAA=43.63	First60=33.53	PredHel=2	Topology=o10-28i49-71o
BAC_1A-dyr4-07_GL0111623	len=287	ExpAA=0.00	First60=0.00	PredHel=0	Topology=o		BAC_2-2_GL0075096	len=326	ExpAA=0.00	First60=0.00	PredHel=0	Topology=o		BAC_2-2_GL0075096	len=326	ExpAA=0.00	First60=0.00	PredHel=0	Topology=o		BAC_2-2_GL0075096	len=326	ExpAA=0.00	First60=0.00	PredHel=0	Topology=o		BAC_2-2_GL0075096	len=326	ExpAA=0.00	First60=0.00	PredHel=0	Topology=o		BAC_2-2_GL0075096	len=326	ExpAA=0.00	First60=0.00	PredHel=0	Topology=o
BAC_11_GL0026529	len=197	ExpAA=0.00	First60=0.00	PredHel=0	Topology=o		BAC_2A-dyr14-07_GL0061336	len=167	ExpAA=0.11	First60=0.00	PredHel=0	Topology=o		BAC_2A-dyr14-07_GL0061336	len=167	ExpAA=0.11	First60=0.00	PredHel=0	Topology=o		BAC_2A-dyr14-07_GL0061336	len=167	ExpAA=0.11	First60=0.00	PredHel=0	Topology=o		BAC_2A-dyr14-07_GL0061336	len=167	ExpAA=0.11	First60=0.00	PredHel=0	Topology=o		BAC_2A-dyr14-07_GL0061336	len=167	ExpAA=0.11	First60=0.00	PredHel=0	Topology=o
BAC_Group2-3A_GL0196621	len=561	ExpAA=0.51	First60=0.16	PredHel=0	Topology=o		BAC_17_GL0063811	len=395	ExpAA=0.11	First60=0.00	PredHel=0	Topology=o		BAC_17_GL0063811	len=395	ExpAA=0.11	First60=0.00	PredHel=0	Topology=o		BAC_17_GL0063811	len=395	ExpAA=0.11	First60=0.00	PredHel=0	Topology=o		BAC_17_GL0063811	len=395	ExpAA=0.11	First60=0.00	PredHel=0	Topology=o		BAC_17_GL0063811	len=395	ExpAA=0.11	First60=0.00	PredHel=0	Topology=o
BAC_1-7_GL0092975	len=378	ExpAA=4.85	First60=4.82	PredHel=0	Topology=o		BAC_1A-dyr1-07_GL0024567	len=478	ExpAA=18.30	First60=17.92	PredHel=1	Topology=i7-29o		BAC_1A-dyr1-07_GL0024567	len=478	ExpAA=18.30	First60=17.92	PredHel=1	Topology=i7-29o		BAC_1A-dyr1-07_GL0024567	len=478	ExpAA=18.30	First60=17.92	PredHel=1	Topology=i7-29o		BAC_1A-dyr1-07_GL0024567	len=478	ExpAA=18.30	First60=17.92	PredHel=1	Topology=i7-29o		BAC_1A-dyr1-07_GL0024567	len=478	ExpAA=18.30	First60=17.92	PredHel=1	Topology=i7-29o
BAC_S-Fe6_GL0048583	len=113	ExpAA=0.00	First60=0.00	PredHel=0	Topology=o		BAC_2_GL0025466	len=370	ExpAA=0.01	First60=0.00	PredHel=0	Topology=o		BAC_2_GL0025466	len=370	ExpAA=0.01	First60=0.00	PredHel=0	Topology=o		BAC_2_GL0025466	len=370	ExpAA=0.01	First60=0.00	PredHel=0	Topology=o		BAC_2_GL0025466	len=370	ExpAA=0.01	First60=0.00	PredHel=0	Topology=o		BAC_2_GL0025466	len=370	ExpAA=0.01	First60=0.00	PredHel=0	Topology=o
BAC_G1-5A_GL0064704	len=478	ExpAA=2.88	First60=0.01	PredHel=0	Topology=o		BAC_S-Fe9_GL0238019	len=347	ExpAA=0.02	First60=0.00	PredHel=0	Topology=o		BAC_S-Fe9_GL0238019	len=347	ExpAA=0.02	First60=0.00	PredHel=0	Topology=o		BAC_S-Fe9_GL0238019	len=347	ExpAA=0.02	First60=0.00	PredHel=0	Topology=o		BAC_S-Fe9_GL0238019	len=347	ExpAA=0.02	First60=0.00	PredHel=0	Topology=o		BAC_S-Fe9_GL0238019	len=347	ExpAA=0.02	First60=0.00	PredHel=0	Topology=o
BAC_11_GL0015288	len=448	ExpAA=3.75	First60=0.00	PredHel=0	Topology=o		BAC_4-2_GL0031967	len=448	ExpAA=0.44	First60=0.00	PredHel=0	Topology=o		BAC_4-2_GL0031967	len=448	ExpAA=0.44	First60=0.00	PredHel=0	Topology=o		BAC_4-2_GL0031967	len=448	ExpAA=0.44	First60=0.00	PredHel=0	Topology=o		BAC_4-2_GL0031967	len=448	ExpAA=0.44	First60=0.00	PredHel=0	Topology=o		BAC_4-2_GL0031967	len=448	ExpAA=0.44	First60=0.00	PredHel=0	Topology=o
BAC_8-1_GL0030476	len=1179	ExpAA=1.63	First60=0.27	PredHel=0	Topology=o		BAC_1-2_GL0005357	len=1179	ExpAA=6.08	First60=2.32	PredHel=0	Topology=o		BAC_1-2_GL0005357	len=1179	ExpAA=6.08	First60=2.32	PredHel=0	Topology=o		BAC_1-2_GL0005357	len=1179	ExpAA=6.08	First60=2.32	PredHel=0	Topology=o		BAC_1-2_GL0005357	len=1179	ExpAA=6.08	First60=2.32	PredHel=0	Topology=o		BAC_1-2_GL0005357	len=1179	ExpAA=6.08	First60=2.32	PredHel=0	Topology=o
BAC_3-5_GL0005950	len=397	ExpAA=0.14	First60=0.00	PredHel=0	Topology=o		BAC_11_GL0045768	len=415	ExpAA=0.24	First60=0.24	PredHel=0	Topology=o		BAC_11_GL0045768	len=415	ExpAA=0.24	First60=0.24	PredHel=0	Topology=o		BAC_11_GL0045768	len=415	ExpAA=0.24	First60=0.24	PredHel=0	Topology=o		BAC_11_GL0045768	len=415	ExpAA=0.24	First60=0.24	PredHel=0	Topology=o		BAC_11_GL0045768	len=415	ExpAA=0.24	First60=0.24	PredHel=0	Topology=o
BAC_4-1_GL0017830	len=570	ExpAA=0.03	First60=0.00	PredHel=0	Topology=o		BAC_G1-5A_GL0094021	len=432	ExpAA=2.33	First60=2.29	PredHel=0	Topology=o		BAC_G1-5A_GL0094021	len=432	ExpAA=2.33	First60=2.29	PredHel=0	Topology=o		BAC_G1-5A_GL0094021	len=432	ExpAA=2.33	First60=2.29	PredHel=0	Topology=o		BAC_G1-5A_GL0094021	len=432	ExpAA=2.33	First60=2.29	PredHel=0	Topology=o		BAC_G1-5A_GL0094021	len=432	ExpAA=2.33	First60=2.29	PredHel=0	Topology=o
BAC_2-3_GL0062071	len=460	ExpAA=0.00	First60=0.00	PredHel=0	Topology=o		BAC_6-3_GL0056201	len=747	ExpAA=0.01	First60=0.00	PredHel=0	Topology=o		BAC_6-3_GL0056201	len=747	ExpAA=0.01	First60=0.00	PredHel=0	Topology=o		BAC_6-3_GL0056201	len=747	ExpAA=0.01	First60=0.00	PredHel=0	Topology=o		BAC_6-3_GL0056201	len=747	ExpAA=0.01	First60=0.00	PredHel=0	Topology=o		BAC_6-3_GL0056201	len=747	ExpAA=0.01	First60=0.00	PredHel=0	Topology=o
BAC_S-Fe20_GL0182065	len=275	ExpAA=1.86	First60=0.00	PredHel=0	Topology=o		BAC_11_GL0021745	len=501	ExpAA=0.01	First60=0.00	PredHel=0	Topology=o		BAC_11_GL0021745	len=501	ExpAA=0.01	First60=0.00	PredHel=0	Topology=o		BAC_11_GL0021745	len=501	ExpAA=0.01	First60=0.00	PredHel=0	Topology=o		BAC_11_GL0021745	len=501	ExpAA=0.01	First60=0.00	PredHel=0	Topology=o		BAC_11_GL0021745	len=501	ExpAA=0.01	First60=0.00	PredHel=0	Topology=o
BAC_2-3_GL0000090	len=369	ExpAA=0.02	First60=0.00	PredHel=0	Topology=o		BAC_20_GL0074054	len=534	ExpAA=0.01	First60=0.00	PredHel=0	Topology=o		BAC_20_GL0074054	len=534	ExpAA=0.01	First60=0.00	PredHel=0	Topology=o		BAC_20_GL0074054	len=534	ExpAA=0.01	First60=0.00	PredHel=0	Topology=o		BAC_20_GL0074054	len=534	ExpAA=0.01	First60=0.00	PredHel=0	Topology=o		BAC_20_GL0074054	len=534	ExpAA=0.01	First60=0.00	PredHel=0	Topology=o
BAC_11_GL0072892	len=342	ExpAA=0.10	First60=0.02	PredHel=0	Topology=o		BAC_3-5_GL0028913	len=351	ExpAA=0.13	First60=0.00	PredHel=0	Topology=o		BAC_3-5_GL0028913	len=351	ExpAA=0.13	First60=0.00	PredHel=0	Topology=o		BAC_3-5_GL0028913	len=351	ExpAA=0.13	First60=0.00	PredHel=0	Topology=o		BAC_3-5_GL0028913	len=351	ExpAA=0.13	First60=0.00	PredHel=0	Topology=o		BAC_3-5_GL0028913	len=351	ExpAA=0.13	First60=0.00	PredHel=0	Topology=o
BAC_1-3_GL0064412	len=347	ExpAA=0.01	First60=0.00	PredHel=0	Topology=o		BAC_1A-dyr2-07_GL0016499	len=408	ExpAA=0.03	First60=0.00	PredHel=0	Topology=o		BAC_1A-dyr2-07_GL0016499	len=408	ExpAA=0.03	First60=0.00	PredHel=0	Topology=o		BAC_1A-dyr2-07_GL0016499	len=408	ExpAA=0.03	First60=0.00	PredHel=0	Topology=o		BAC_1A-dyr2-07_GL0016499	len=408	ExpAA=0.03	First60=0.00	PredHel=0	Topology=o		BAC_1A-dyr2-07_GL0016499	len=408	ExpAA=0.03	First60=0.00	PredHel=0	Topology=o
BAC_2_GL0089318	len=617	ExpAA=7.93	First60=7.87	PredHel=0	Topology=o		BAC_S-Fe2_GL0137955	len=305	ExpAA=3.39	First60=2.93	PredHel=0	Topology=o		BAC_S-Fe2_GL0137955	len=305	ExpAA=3.39	First60=2.93	PredHel=0	Topology=o		BAC_S-Fe2_GL0137955	len=305	ExpAA=3.39	First60=2.93	PredHel=0	Topology=o		BAC_S-Fe2_GL0137955	len=305	ExpAA=3.39	First60=2.93	PredHel=0	Topology=o		BAC_S-Fe2_GL0137955	len=305	ExpAA=3.39	First60=2.93	PredHel=0	Topology=o
BAC_Group2-2A_GL0107676	len=596	ExpAA=0.57	First60=0.46	PredHel=0	Topology=o		BAC_4-1_GL0026384	len=218	ExpAA=0.10	First60=0.00	PredHel=0	Topology=o		BAC_4-1_GL0026384	len=218	ExpAA=0.10	First60=0.00	PredHel=0	Topology=o		BAC_4-1_GL0026384	len=218	ExpAA=0.10	First60=0.00	PredHel=0	Topology=o		BAC_4-1_GL0026384	len=218	ExpAA=0.10	First60=0.00	PredHel=0	Topology=o		BAC_4-1_GL0026384	len=218	ExpAA=0.10	First60=0.00	PredHel=0	Topology=o
BAC_S-Fe9_GL0025602	len=548	ExpAA=0.02	First60=0.01	PredHel=0	Topology=o		BAC_G1-5A_GL0008401	len=1175	ExpAA=1.98	First60=1.48	PredHel=0	Topology=o		BAC_G1-5A_GL0008401	len=1175	ExpAA=1.98	First60=1.48	PredHel=0	Topology=o		BAC_G1-5A_GL0008401	len=1175	ExpAA=1.98	First60=1.48	PredHel=0	Topology=o		BAC_G1-5A_GL0008401	len=1175	ExpAA=1.98	First60=1.48	PredHel=0	Topology=o		BAC_G1-5A_GL0008401	len=1175	ExpAA=1.98	First60=1.48	PredHel=0	Topology=o
BAC_2-6_GL0069942	len=313	ExpAA=4.34	First60=0.00	PredHel=0	Topology=o		BAC_S-Fe20_GL0077349	len=266	ExpAA=0.00	First60=0.00	PredHel=0	Topology=o		BAC_S-Fe20_GL0077349	len=266	ExpAA=0.00	First60=0.00	PredHel=0	Topology=o		BAC_S-Fe20_GL0077349	len=266	ExpAA=0.00	First60=0.00	PredHel=0	Topology=o		BAC_S-Fe20_GL0077349	len=266	ExpAA=0.00	First60=0.00	PredHel=0	Topology=o		BAC_S-Fe20_GL0077349	len=266	ExpAA=0.00	First60=0.00	PredHel=0	Topology=o
BAC_1-7_GL0037612	len=283	ExpAA=0.65	First60=0.65	PredHel=0	Topology=o		BAC_17_GL0011230	len=544	ExpAA=0.01	First60=0.00	PredHel=0	Topology=o		BAC_17_GL0011230	len=544	ExpAA=0.01	First60=0.00	PredHel=0	Topology=o		BAC_17_GL0011230	len=544	ExpAA=0.01	First60=0.00	PredHel=0	Topology=o		BAC_17_GL0011230	len=544	ExpAA=0.01	First60=0.00	PredHel=0	Topology=o		BAC_17_GL0011230	len=544	ExpAA=0.01	First60=0.00	PredHel=0	Topology=o
BAC_7-4_GL0131059	len=692	ExpAA=2.86	First60=2.81	PredHel=0	Topology=o		BAC_3-3_GL0097933	len=908	ExpAA=0.02	First60=0.00	PredHel=0	Topology=o		BAC_3-3_GL0097933	len=908	ExpAA=0.02	First60=0.00	PredHel=0	Topology=o		BAC_3-3_GL0097933	len=908	ExpAA=0.02	First60=0.00	PredHel=0	Topology=o		BAC_3-3_GL0097933	len=908	ExpAA=0.02	First60=0.00	PredHel=0	Topology=o		BAC_3-3_GL0097933	len=908	ExpAA=0.02	First60=0.00	PredHel=0	Topology=o
MOUSE_P07146	len=246	ExpAA=0.10	First60=0.10	PredHel=0	Topology=o		BAC_4-2_GL0072444	len=706	ExpAA=0.00	First60=0.00	PredHel=0	Topology=o		BAC_4-2_GL0072444	len=706	ExpAA=0.00	First60=0.00	PredHel=0	Topology=o		BAC_4-2_GL0072444	len=706	ExpAA=0.00	First60=0.00	PredHel=0	Topology=o		BAC_4-2_GL0072444	len=706	ExpAA=0.00	First60=0.00	PredHel=0	Topology=o		BAC_4-2_GL0072444	len=706	ExpAA=0.00	First60=0.00	PredHel=0	Topology=o
BAC_26_GL0027692	len=392	ExpAA=0.07	First60=0.03	PredHel=0	Topology=o		BAC_2-1_GL0000922	len=343	ExpAA=0.03	First60=0.01	PredHel=0	Topology=o		BAC_2-1_GL0000922	len=343	ExpAA=0.03	First60=0.01	PredHel=0	Topology=o		BAC_2-1_GL0000922	len=343	ExpAA=0.03	First60=0.01	PredHel=0	Topology=o		BAC_2-1_GL0000922	len=343	ExpAA=0.03	First60=0.01	PredHel=0	Topology=o		BAC_2-1_GL0000922	len=343	ExpAA=0.03	First60=0.01	PredHel=0	Topology=o
BAC_6-3_GL0073361	len=395	ExpAA=0.03	First60=0.00	PredHel=0	Topology=o		BAC_S-Fe6_GL0134222	len=168	ExpAA=0.01	First60=0.01	PredHel=0	Topology=o		BAC_S-Fe6_GL0134222	len=168	ExpAA=0.01	First60=0.01	PredHel=0	Topology=o		BAC_S-Fe6_GL0134222	len=168	ExpAA=0.01	First60=0.01	PredHel=0	Topology=o		BAC_S-Fe6_GL0134222	len=168	ExpAA=0.01	First60=0.01	PredHel=0	Topology=o		BAC_S-Fe6_GL0134222	len=168	ExpAA=0.01	First60=0.01	PredHel=0	Topology=o
BAC_4-3_GL0003053	len=250	ExpAA=0.01	First60=0.00	PredHel=0	Topology=o		BAC_17_GL0131562	len=386	ExpAA=0.02	First60=0.00	PredHel=0	Topology=o		BAC_17_GL0131562	len=386	ExpAA=0.02	First60=0.00	PredHel=0	Topology=o		BAC_17_GL0131562	len=386	ExpAA=0.02	First60=0.00	PredHel=0	Topology=o		BAC_17_GL0131562	len=386	ExpAA=0.02	First60=0.00	PredHel=0	Topology=o		BAC_17_GL0131562	len=386	ExpAA=0.02	First60=0.00	PredHel=0	Topology=o
MOUSE_Q9Z2T6	len=507	ExpAA=0.00	First60=0.00	PredHel=0	Topology=o		BAC_17_GL0022478	len=357	ExpAA=0.32	First60=0.00	PredHel=0	Topology=o		BAC_17_GL0022478	len=357	ExpAA=0.32	First60=0.00	PredHel=0	Topology=o		BAC_17_GL0022478	len=357	ExpAA=0.32	First60=0.00	PredHel=0	Topology=o		BAC_17_GL0022478	len=357	ExpAA=0.32	First60=0.00	PredHel=0	Topology=o		BAC_17_GL0022478	len=357	ExpAA=0.32	First60=0.00	PredHel=0	Topology=o
BAC_4-4_GL0048641	len=125	ExpAA=0.58	First60=0.00	PredHel=0	Topology=i		BAC_1A-dyr4-07_GL0111623	len=287	ExpAA=0.00	First60=0.00	PredHel=0	Topology=o		BAC_1A-dyr4-07_GL0111623	len=287	ExpAA=0.00	First60=0.00	PredHel=0	Topology=o		BAC_1A-dyr4-07_GL0111623	len=287	ExpAA=0.00	First60=0.00	PredHel=0	Topology=o		BAC_1A-dyr4-07_GL0111623	len=287	ExpAA=0.00	First60=0.00	PredHel=0	Topology=o		BAC_1A-dyr4-07_GL0111623	len=287	ExpAA=0.00	First60=0.00	PredHel=0	Topology=o
BAC_3-5_GL0075863	len=538	ExpAA=0.05	First60=0.00	PredHel=0	Topology=o		BAC_11_GL0026529	len=197	ExpAA=0.00	First60=0.00	PredHel=0	Topology=o		BAC_11_GL0026529	len=197	ExpAA=0.00	First60=0.00	PredHel=0	Topology=o		BAC_11_GL0026529	len=197	ExpAA=0.00	First60=0.00	PredHel=0	Topology=o		BAC_11_GL0026529	len=197	ExpAA=0.00	First60=0.00	PredHel=0	Topology=o		BAC_11_GL0026529	len=197	ExpAA=0.00	First60=0.00	PredHel=0	Topology=o
BAC_1_GL0074632	len=876	ExpAA=0.00	First60=0.00	PredHel=0	Topology=o		BAC_Group2-3A_GL0196621	len=561	ExpAA=0.51	First60=0.16	PredHel=0	Topology=o		BAC_Group2-3A_GL0196621	len=561	ExpAA=0.51	First60=0.16	PredHel=0	Topology=o		BAC_Group2-3A_GL0196621	len=561	ExpAA=0.51	First60=0.16	PredHel=0	Topology=o		BAC_Group2-3A_GL0196621	len=561	ExpAA=0.51	First60=0.16	PredHel=0	Topology=o		BAC_Group2-3A_GL0196621	len=561	ExpAA=0.51	First60=0.16	PredHel=0	Topology=o
BAC_4_GL0050679	len=343	ExpAA=1.40	First60=0.00	PredHel=0	Topology=o		BAC_1-7_GL0092975	len=378	ExpAA=4.85	First60=4.82	PredHel=0	Topology=o		BAC_1-7_GL0092975	len=378	ExpAA=4.85	First60=4.82	PredHel=0	Topology=o		BAC_1-7_GL0092975	len=378	ExpAA=4.85	First60=4.82	PredHel=0	Topology=o		BAC_1-7_GL0092975	len=378	ExpAA=4.85	First60=4.82	PredHel=0	Topology=o		BAC_1-7_GL0092975	len=378	ExpAA=4.85	First60=4.82	PredHel=0	Topology=o
BAC_S-Fe6_GL0007886	len=184	ExpAA=0.01	First60=0.00	PredHel=0	Topology=o		BAC_S-Fe6_GL0048583	len=113	ExpAA=0.00	First60=0.00	PredHel=0	Topology=o		BAC_S-Fe6_GL0048583	len=113	ExpAA=0.00	First60=0.00	PredHel=0	Topology=o		BAC_S-Fe6_GL0048583	len=113	ExpAA=0.00	First60=0.00	PredHel=0	Topology=o		BAC_S-Fe6_GL0048583	len=113	ExpAA=0.00	First60=0.00	PredHel=0	Topology=o		BAC_S-Fe6_GL0048583	len=113	ExpAA=0.00	First60=0.00	PredHel=0	Topology=o
BAC_3-5_GL0000013	len=866	ExpAA=0.07	First60=0.00	PredHel=0	Topology=o		BAC_G1-5A_GL0064704	len=478	ExpAA=2.88	First60=0.01	PredHel=0	Topology=o		BAC_G1-5A_GL0064704	len=478	ExpAA=2.88	First60=0.01	PredHel=0	Topology=o		BAC_G1-5A_GL0064704	len=478	ExpAA=2.88	First60=0.01	PredHel=0	Topology=o		BAC_G1-5A_GL0064704	len=478	ExpAA=2.88	First60=0.01	PredHel=0	Topology=o		BAC_G1-5A_GL0064704	len=478	ExpAA=2.88	First60=0.01	PredHel=0	Topology=o
BAC_3-5_GL0063638	len=370	ExpAA=0.02	First60=0.00	PredHel=0	Topology=o		BAC_11_GL0015288	len=448	ExpAA=3.75	First60=0.00	PredHel=0	Topology=o		BAC_11_GL0015288	len=448	ExpAA=3.75	First60=0.00	PredHel=0	Topology=o		BAC_11_GL0015288	len=448	ExpAA=3.75	First60=0.00	PredHel=0	Topology=o		BAC_11_GL0015288	len=448	ExpAA=3.75	First60=0.00	PredHel=0	Topology=o		BAC_11_GL0015288	len=448	ExpAA=3.75	First60=0.00	PredHel=0	Topology=o
BAC_26_GL0036060	len=588	ExpAA=0.01	First60=0.00	PredHel=0	Topology=o		BAC_8-1_GL0030476	len=1179	ExpAA=1.63	First60=0.27	PredHel=0	Topology=o		BAC_8-1_GL0030476	len=1179	ExpAA=1.63	First60=0.27	PredHel=0	Topology=o		BAC_8-1_GL0030476	len=1179	ExpAA=1.63	First60=0.27	PredHel=0	Topology=o		BAC_8-1_GL0030476	len=1179	ExpAA=1.63	First60=0.27	PredHel=0	Topology=o		BAC_8-1_GL0030476	len=1179	ExpAA=1.63	First60=0.27	PredHel=0	Topology=o
BAC_5-2_GL0077684	len=398	ExpAA=1.40	First60=1.40	PredHel=0	Topology=o		BAC_3-5_GL0005950	len=397	ExpAA=0.14	First60=0.00	PredHel=0	Topology=o		BAC_3-5_GL0005950	len=397	ExpAA=0.14	First60=0.00	PredHel=0	Topology=o		BAC_3-5_GL0005950	len=397	ExpAA=0.14	First60=0.00	PredHel=0	Topology=o		BAC_3-5_GL0005950	len=397	ExpAA=0.14	First60=0.00	PredHel=0	Topology=o		BAC_3-5_GL0005950	len=397	ExpAA=0.14	First60=0.00	PredHel=0	Topology=o
BAC_11_GL0053374	len=369	ExpAA=0.03	First60=0.00	PredHel=0	Topology=o		BAC_3-8_GL0040129	len=333	ExpAA=19.09	First60=19.09	PredHel=1	Topology=i7-29o		BAC_3-8_GL0040129	len=333	ExpAA=19.09	First60=19.09	PredHel=1	Topology=i7-29o		BAC_3-8_GL0040129	len=333	ExpAA=19.09	First60=19.09	PredHel=1	Topology=i7-29o		BAC_3-8_GL0040129	len=333	ExpAA=19.09	First60=19.09	PredHel=1	Topology=i7-29o		BAC_3-8_GL0040129	len=333	ExpAA=19.09	First60=19.09	PredHel=1	Topology=i7-29o
BAC_Group2-1A_GL0086987	len=298	ExpAA=0.01	First60=0.00	PredHel=0	Topology=o		BAC_4-1_GL0017830	len=570	ExpAA=0.03	First60=0.00	PredHel=0	Topology=o		BAC_4-1_GL0017830	len=570	ExpAA=0.03	First60=0.00	PredHel=0	Topology=o		BAC_4-1_GL0017830	len=570	ExpAA=0.03	First60=0.00	PredHel=0	Topology=o		BAC_4-1_GL0017830	len=570	ExpAA=0.03	First60=0.00	PredHel=0	Topology=o		BAC_4-1_GL0017830	len=570	ExpAA=0.03	First60=0.00	PredHel=0	Topology=o
BAC_4-8_GL0060722	len=419	ExpAA=0.00	First60=0.00	PredHel=0	Topology=o		BAC_2-3_GL0062071	len=460	ExpAA=0.00	First60=0.00	PredHel=0	Topology=o		BAC_2-3_GL0062071	len=460	ExpAA=0.00	First60=0.00	PredHel=0	Topology=o		BAC_2-3_GL0062071	len=460	ExpAA=0.00	First60=0.00	PredHel=0	Topology=o		BAC_2-3_GL0062071	len=460	ExpAA=0.00	First60=0.00	PredHel=0	Topology=o		BAC_2-3_GL0062071	len=460	ExpAA=0.00	First60=0.00	PredHel=0	Topology=o
BAC_11_GL0086074	len=541	ExpAA=0.01	First60=0.00	PredHel=0	Topology=o		BAC_S-Fe20_GL0182065	len=275	ExpAA=1.86	First60=0.00	PredHel=0	Topology=o		BAC_S-Fe20_GL0182065	len=275	ExpAA=1.86	First60=0.00	PredHel=0	Topology=o		BAC_S-Fe20_GL0182065	len=275	ExpAA=1.86	First60=0.00	PredHel=0	Topology=o		BAC_S-Fe20_GL0182065	len=275	ExpAA=1.86	First60=0.00	PredHel=0	Topology=o		BAC_S-Fe20_GL0182065	len=275	ExpAA=1.86	First60=0.00	PredHel=0	Topology=o
BAC_S-Fe9_GL0214151	len=294	ExpAA=0.04	First60=0.00	PredHel=0	Topology=o		BAC_2-3_GL0000090	len=369	ExpAA=0.02	First60=0.00	PredHel=0	Topology=o		BAC_2-3_GL0000090	len=369	ExpAA=0.02	First60=0.00	PredHel=0	Topology=o		BAC_2-3_GL0000090	len=369	ExpAA=0.02	First60=0.00	PredHel=0	Topology=o		BAC_2-3_GL0000090	len=369	ExpAA=0.02	First60=0.00	PredHel=0	Topology=o		BAC_2-3_GL0000090	len=369	ExpAA=0.02	First60=0.00	PredHel=0	Topology=o
BAC_S-Fe7_GL0152054	len=401	ExpAA=0.33	First60=0.00	PredHel=0	Topology=o		BAC_11_GL0072892	len=342	ExpAA=0.10	First60=0.02	PredHel=0	Topology=o		BAC_11_GL0072892	len=342	ExpAA=0.10	First60=0.02	PredHel=0	Topology=o		BAC_11_GL0072892	len=342	ExpAA=0.10	First60=0.02	PredHel=0	Topology=o		BAC_11_GL0072892	len=342	ExpAA=0.10	First60=0.02	PredHel=0	Topology=o		BAC_11_GL0072892	len=342	ExpAA=0.10	First60=0.02	PredHel=0	Topology=o
BAC_1A-dyr3-07_GL0005166	len=910	ExpAA=0.01	First60=0.01	PredHel=0	Topology=o		BAC_1-3_GL0064412	len=347	ExpAA=0.01	First60=0.00	PredHel=0	Topology=o		BAC_1-3_GL0064412	len=347	ExpAA=0.01	First60=0.00	PredHel=0	Topology=o		BAC_1-3_GL0064412	len=347	ExpAA=0.01	First60=0.00	PredHel=0	Topology=o		BAC_1-3_GL0064412	len=347	ExpAA=0.01	First60=0.00	PredHel=0	Topology=o		BAC_1-3_GL0064412	len=347	ExpAA=0.01	First60=0.00	PredHel=0	Topology=o
BAC_3-8_GL0052563	len=347	ExpAA=0.15	First60=0.01	PredHel=0	Topology=o		BAC_2_GL0089318	len=617	ExpAA=7.93	First60=7.87	PredHel=0	Topology=o		BAC_2_GL0089318	len=617	ExpAA=7.93	First60=7.87	PredHel=0	Topology=o		BAC_2_GL0089318	len=617	ExpAA=7.93	First60=7.87	PredHel=0	Topology=o		BAC_2_GL0089318	len=617	ExpAA=7.93	First60=7.87	PredHel=0	Topology=o		BAC_2_GL0089318	len=617	ExpAA=7.93	First60=7.87	PredHel=0	Topology=o
BAC_S-Fe6_GL0098967	len=219	ExpAA=0.00	First60=0.00	PredHel=0	Topology=o		BAC_Group2-2A_GL0107676	len=596	ExpAA=0.57	First60=0.46	PredHel=0	Topology=o		BAC_Group2-2A_GL0107676	len=596	ExpAA=0.57	First60=0.46	PredHel=0	Topology=o		BAC_Group2-2A_GL0107676	len=596	ExpAA=0.57	First60=0.46	PredHel=0	Topology=o		BAC_Group2-2A_GL0107676	len=596	ExpAA=0.57	First60=0.46	PredHel=0	Topology=o		BAC_Group2-2A_GL0107676	len=596	ExpAA=0.57	First60=0.46	PredHel=0	Topology=o
BAC_MC-6-2_GL0196925	len=541	ExpAA=0.01	First60=0.00	PredHel=0	Topology=o		BAC_47_GL0138919	len=1206	ExpAA=18.25	First60=18.02	PredHel=1	Topology=i5-27o		BAC_47_GL0138919	len=1206	ExpAA=18.25	First60=18.02	PredHel=1	Topology=i5-27o		BAC_47_GL0138919	len=1206	ExpAA=18.25	First60=18.02	PredHel=1	Topology=i5-27o		BAC_47_GL0138919	len=1206	ExpAA=18.25	First60=18.02	PredHel=1	Topology=i5-27o		BAC_47_GL0138919	len=1206	ExpAA=18.25	First60=18.02	PredHel=1	Topology=i5-27o
BAC_S-Fe6_GL0062586	len=112	ExpAA=0.62	First60=0.00	PredHel=0	Topology=o		BAC_S-Fe9_GL0025602	len=548	ExpAA=0.02	First60=0.01	PredHel=0	Topology=o		BAC_S-Fe9_GL0025602	len=548	ExpAA=0.02	First60=0.01	PredHel=0	Topology=o		BAC_S-Fe9_GL0025602	len=548	ExpAA=0.02	First60=0.01	PredHel=0	Topology=o		BAC_S-Fe9_GL0025602	len=548	ExpAA=0.02	First60=0.01	PredHel=0	Topology=o		BAC_S-Fe9_GL0025602	len=548	ExpAA=0.02	First60=0.01	PredHel=0	Topology=o
MOUSE_Q9ER05	len=264	ExpAA=3.54	First60=3.51	PredHel=0	Topology=o		BAC_2-6_GL0069942	len=313	ExpAA=4.34	First60=0.00	PredHel=0	Topology=o		BAC_2-6_GL0069942	len=313	ExpAA=4.34	First60=0.00	PredHel=0	Topology=o		BAC_2-6_GL0069942	len=313	ExpAA=4.34	First60=0.00	PredHel=0	Topology=o		BAC_2-6_GL0069942	len=313	ExpAA=4.34	First60=0.00	PredHel=0	Topology=o		BAC_2-6_GL0069942	len=313	ExpAA=4.34	First60=0.00	PredHel=0	Topology=o
BAC_11_GL0030405	len=696	ExpAA=3.95	First60=3.91	PredHel=0	Topology=o		BAC_1-7_GL0037612	len=283	ExpAA=0.65	First60=0.65	PredHel=0	Topology=o		BAC_1-7_GL0037612	len=283	ExpAA=0.65	First60=0.65	PredHel=0	Topology=o		BAC_1-7_GL0037612	len=283	ExpAA=0.65	First60=0.65	PredHel=0	Topology=o		BAC_1-7_GL0037612	len=283	ExpAA=0.65	First60=0.65	PredHel=0	Topology=o		BAC_1-7_GL0037612	len=283	ExpAA=0.65	First60=0.65	PredHel=0	Topology=o
BAC_2-2_GL0058857	len=191	ExpAA=0.01	First60=0.01	PredHel=0	Topology=o		BAC_S-Fe7_GL0040994	len=128	ExpAA=20.80	First60=20.40	PredHel=1	Topology=o38-60i		BAC_S-Fe7_GL0040994	len=128	ExpAA=20.80	First60=20.40	PredHel=1	Topology=o38-60i		BAC_S-Fe7_GL0040994	len=128	ExpAA=20.80	First60=20.40	PredHel=1	Topology=o38-60i		BAC_S-Fe7_GL0040994	len=128	ExpAA=20.80	First60=20.40	PredHel=1	Topology=o38-60i		BAC_S-Fe7_GL0040994	len=128	ExpAA=20.80	First60=20.40	PredHel=1	Topology=o38-60i
BAC_20_GL0105377	len=618	ExpAA=5.36	First60=0.00	PredHel=0	Topology=o		BAC_7-4_GL0131059	len=692	ExpAA=2.86	First60=2.81	PredHel=0	Topology=o		BAC_7-4_GL0131059	len=692	ExpAA=2.86	First60=2.81	PredHel=0	Topology=o		BAC_7-4_GL0131059	len=692	ExpAA=2.86	First60=2.81	PredHel=0	Topology=o		BAC_7-4_GL0131059	len=692	ExpAA=2.86	First60=2.81	PredHel=0	Topology=o		BAC_7-4_GL0131059	len=692	ExpAA=2.86	First60=2.81	PredHel=0	Topology=o
BAC_8-2_GL0009262	len=482	ExpAA=11.57	First60=0.00	PredHel=0	Topology=o		MOUSE_P07146	len=246	ExpAA=0.10	First60=0.10	PredHel=0	Topology=o		MOUSE_P07146	len=246	ExpAA=0.10	First60=0.10	PredHel=0	Topology=o		MOUSE_P07146	len=246	ExpAA=0.10	First60=0.10	PredHel=0	Topology=o		MOUSE_P07146	len=246	ExpAA=0.10	First60=0.10	PredHel=0	Topology=o		MOUSE_P07146	len=246	ExpAA=0.10	First60=0.10	PredHel=0	Topology=o
BAC_8-2_GL0138290	len=696	ExpAA=16.53	First60=16.53	PredHel=0	Topology=o		BAC_26_GL0027692	len=392	ExpAA=0.07	First60=0.03	PredHel=0	Topology=o		BAC_26_GL0027692	len=392	ExpAA=0.07	First60=0.03	PredHel=0	Topology=o		BAC_26_GL0027692	len=392	ExpAA=0.07	First60=0.03	PredHel=0	Topology=o		BAC_26_GL0027692	len=392	ExpAA=0.07	First60=0.03	PredHel=0	Topology=o		BAC_26_GL0027692	len=392	ExpAA=0.07	First60=0.03	PredHel=0	Topology=o
BAC_17_GL0041884	len=439	ExpAA=4.68	First60=4.68	PredHel=0	Topology=o		BAC_6-3_GL0073361	len=395	ExpAA=0.03	First60=0.00	PredHel=0	Topology=o		BAC_6-3_GL0073361	len=395	ExpAA=0.03	First60=0.00	PredHel=0	Topology=o		BAC_6-3_GL0073361	len=395	ExpAA=0.03	First60=0.00	PredHel=0	Topology=o		BAC_6-3_GL0073361	len=395	ExpAA=0.03	First60=0.00	PredHel=0	Topology=o		BAC_6-3_GL0073361	len=395	ExpAA=0.03	First60=0.00	PredHel=0	Topology=o
BAC_S-Fe2_GL0132020	len=260	ExpAA=0.00	First60=0.00	PredHel=0	Topology=o		BAC_4-3_GL0003053	len=250	ExpAA=0.01	First60=0.00	PredHel=0	Topology=o		BAC_4-3_GL0003053	len=250	ExpAA=0.01	First60=0.00	PredHel=0	Topology=o		BAC_4-3_GL0003053	len=250	ExpAA=0.01	First60=0.00	PredHel=0	Topology=o		BAC_4-3_GL0003053	len=250	ExpAA=0.01	First60=0.00	PredHel=0	Topology=o		BAC_4-3_GL0003053	len=250	ExpAA=0.01	First60=0.00	PredHel=0	Topology=o
BAC_G1-7A_GL0029138	len=393	ExpAA=0.01	First60=0.00	PredHel=0	Topology=o		MOUSE_Q9Z2T6	len=507	ExpAA=0.00	First60=0.00	PredHel=0	Topology=o		MOUSE_Q9Z2T6	len=507	ExpAA=0.00	First60=0.00	PredHel=0	Topology=o		MOUSE_Q9Z2T6	len=507	ExpAA=0.00	First60=0.00	PredHel=0	Topology=o		MOUSE_Q9Z2T6	len=507	ExpAA=0.00	First60=0.00	PredHel=0	Topology=o		MOUSE_Q9Z2T6	len=507	ExpAA=0.00	First60=0.00	PredHel=0	Topology=o
MOUSE_P08228	len=154	ExpAA=0.00	First60=0.00	PredHel=0	Topology=o		BAC_4-4_GL0048641	len=125	ExpAA=0.58	First60=0.00	PredHel=0	Topology=i		BAC_4-4_GL0048641	len=125	ExpAA=0.58	First60=0.00	PredHel=0	Topology=i		BAC_4-4_GL0048641	len=125	ExpAA=0.58	First60=0.00	PredHel=0	Topology=i		BAC_4-4_GL0048641	len=125	ExpAA=0.58	First60=0.00	PredHel=0	Topology=i		BAC_4-4_GL0048641	len=125	ExpAA=0.58	First60=0.00	PredHel=0	Topology=i
BAC_S-Fe9_GL0020962	len=216	ExpAA=6.41	First60=1.30	PredHel=0	Topology=o		BAC_3-5_GL0075863	len=538	ExpAA=0.05	First60=0.00	PredHel=0	Topology=o		BAC_3-5_GL0075863	len=538	ExpAA=0.05	First60=0.00	PredHel=0	Topology=o		BAC_3-5_GL0075863	len=538	ExpAA=0.05	First60=0.00	PredHel=0	Topology=o		BAC_3-5_GL0075863	len=538	ExpAA=0.05	First60=0.00	PredHel=0	Topology=o		BAC_3-5_GL0075863	len=538	ExpAA=0.05	First60=0.00	PredHel=0	Topology=o
BAC_S-Fe20_GL0082565	len=360	ExpAA=7.80	First60=7.80	PredHel=0	Topology=o		BAC_1_GL0074632	len=876	ExpAA=0.00	First60=0.00	PredHel=0	Topology=o		BAC_1_GL0074632	len=876	ExpAA=0.00	First60=0.00	PredHel=0	Topology=o		BAC_1_GL0074632	len=876	ExpAA=0.00	First60=0.00	PredHel=0	Topology=o		BAC_1_GL0074632	len=876	ExpAA=0.00	First60=0.00	PredHel=0	Topology=o		BAC_1_GL0074632	len=876	ExpAA=0.00	First60=0.00	PredHel=0	Topology=o
BAC_3-3_GL0040372	len=476	ExpAA=0.02	First60=0.00	PredHel=0	Topology=o		BAC_4_GL0050679	len=343	ExpAA=1.40	First60=0.00	PredHel=0	Topology=o		BAC_4_GL0050679	len=343	ExpAA=1.40	First60=0.00	PredHel=0	Topology=o		BAC_4_GL0050679	len=343	ExpAA=1.40	First60=0.00	PredHel=0	Topology=o		BAC_4_GL0050679	len=343	ExpAA=1.40	First60=0.00	PredHel=0	Topology=o		BAC_4_GL0050679	len=343	ExpAA=1.40	First60=0.00	PredHel=0	Topology=o
BAC_4-1_GL0030766	len=388	ExpAA=0.02	First60=0.00	PredHel=0	Topology=o		BAC_S-Fe6_GL0007886	len=184	ExpAA=0.01	First60=0.00	PredHel=0	Topology=o		BAC_S-Fe6_GL0007886	len=184	ExpAA=0.01	First60=0.00	PredHel=0	Topology=o		BAC_S-Fe6_GL0007886	len=184	ExpAA=0.01	First60=0.00	PredHel=0	Topology=o		BAC_S-Fe6_GL0007886	len=184	ExpAA=0.01	First60=0.00	PredHel=0	Topology=o		BAC_S-Fe6_GL0007886	len=184	ExpAA=0.01	First60=0.00	PredHel=0	Topology=o
BAC_S-Fe8_GL0076265	len=342	ExpAA=0.01	First60=0.01	PredHel=0	Topology=o		BAC_3-5_GL0000013	len=866	ExpAA=0.07	First60=0.00	PredHel=0	Topology=o		BAC_3-5_GL0000013	len=866	ExpAA=0.07	First60=0.00	PredHel=0	Topology=o		BAC_3-5_GL0000013	len=866	ExpAA=0.07	First60=0.00	PredHel=0	Topology=o		BAC_3-5_GL0000013	len=866	ExpAA=0.07	First60=0.00	PredHel=0	Topology=o		BAC_3-5_GL0000013	len=866	ExpAA=0.07	First60=0.00	PredHel=0	Topology=o
BAC_5-6_GL0012253	len=400	ExpAA=0.01	First60=0.00	PredHel=0	Topology=o		BAC_1-1_GL0069134	len=338	ExpAA=16.57	First60=16.54	PredHel=1	Topology=i7-24o		BAC_1-1_GL0069134	len=338	ExpAA=16.57	First60=16.54	PredHel=1	Topology=i7-24o		BAC_1-1_GL0069134	len=338	ExpAA=16.57	First60=16.54	PredHel=1	Topology=i7-24o		BAC_1-1_GL0069134	len=338	ExpAA=16.57	First60=16.54	PredHel=1	Topology=i7-24o		BAC_1-1_GL0069134	len=338	ExpAA=16.57	First60=16.54	PredHel=1	Topology=i7-24o
MOUSE_Q8K0Y2	len=404	ExpAA=0.00	First60=0.00	PredHel=0	Topology=o		BAC_1-1_GL0100152	len=364	ExpAA=20.95	First60=20.90	PredHel=1	Topology=i7-29o		BAC_1-1_GL0100152	len=364	ExpAA=20.95	First60=20.90	PredHel=1	Topology=i7-29o		BAC_1-1_GL0100152	len=364	ExpAA=20.95	First60=20.90	PredHel=1	Topology=i7-29o		BAC_1-1_GL0100152	len=364	ExpAA=20.95	First60=20.90	PredHel=1	Topology=i7-29o		BAC_1-1_GL0100152	len=364	ExpAA=20.95	First60=20.90	PredHel=1	Topology=i7-29o
BAC_8-5_GL0038899	len=449	ExpAA=0.01	First60=0.00	PredHel=0	Topology=o		BAC_3-5_GL0063638	len=370	ExpAA=0.02	First60=0.00	PredHel=0	Topology=o		BAC_3-5_GL0063638	len=370	ExpAA=0.02	First60=0.00	PredHel=0	Topology=o		BAC_3-5_GL0063638	len=370	ExpAA=0.02	First60=0.00	PredHel=0	Topology=o		BAC_3-5_GL0063638	len=370	ExpAA=0.02	First60=0.00	PredHel=0	Topology=o		BAC_3-5_GL0063638	len=370	ExpAA=0.02	First60=0.00	PredHel=0	Topology=o
BAC_Group2-2A_GL0037231	len=490	ExpAA=0.06	First60=0.05	PredHel=0	Topology=o		BAC_26_GL0036060	len=588	ExpAA=0.01	First60=0.00	PredHel=0	Topology=o		BAC_26_GL0036060	len=588	ExpAA=0.01	First60=0.00	PredHel=0	Topology=o		BAC_26_GL0036060	len=588	ExpAA=0.01	First60=0.00	PredHel=0	Topology=o		BAC_26_GL0036060	len=588	ExpAA=0.01	First60=0.00	PredHel=0	Topology=o		BAC_26_GL0036060	len=588	ExpAA=0.01	First60=0.00	PredHel=0	Topology=o
BAC_7-5_GL0120767	len=471	ExpAA=0.50	First60=0.50	PredHel=0	Topology=o		BAC_5-2_GL0077684	len=398	ExpAA=1.40	First60=1.40	PredHel=0	Topology=o		BAC_5-2_GL0077684	len=398	ExpAA=1.40	First60=1.40	PredHel=0	Topology=o		BAC_5-2_GL0077684	len=398	ExpAA=1.40	First60=1.40	PredHel=0	Topology=o		BAC_5-2_GL0077684	len=398	ExpAA=1.40	First60=1.40	PredHel=0	Topology=o		BAC_5-2_GL0077684	len=398	ExpAA=1.40	First60=1.40	PredHel=0	Topology=o
BAC_7-5_GL0140136	len=343	ExpAA=0.55	First60=0.00	PredHel=0	Topology=o		BAC_11_GL0053374	len=369	ExpAA=0.03	First60=0.00	PredHel=0	Topology=o		BAC_11_GL0053374	len=369	ExpAA=0.03	First60=0.00	PredHel=0	Topology=o		BAC_11_GL0053374	len=369	ExpAA=0.03	First60=0.00	PredHel=0	Topology=o		BAC_11_GL0053374	len=369	ExpAA=0.03	First60=0.00	PredHel=0	Topology=o		BAC_11_GL0053374	len=369	ExpAA=0.03	First60=0.00	PredHel=0	Topology=o
BAC_2-2_GL0150380	len=542	ExpAA=0.02	First60=0.00	PredHel=0	Topology=o		BAC_5-2_GL0055401	len=1117	ExpAA=21.42	First60=20.61	PredHel=1	Topology=i33-55o		BAC_5-2_GL0055401	len=1117	ExpAA=21.42	First60=20.61	PredHel=1	Topology=i33-55o		BAC_5-2_GL0055401	len=1117	ExpAA=21.42	First60=20.61	PredHel=1	Topology=i33-55o		BAC_5-2_GL0055401	len=1117	ExpAA=21.42	First60=20.61	PredHel=1	Topology=i33-55o		BAC_5-2_GL0055401	len=1117	ExpAA=21.42	First60=20.61	PredHel=1	Topology=i33-55o
BAC_8-2_GL0110219	len=296	ExpAA=0.15	First60=0.14	PredHel=0	Topology=o		BAC_Group2-1A_GL0086987	len=298	ExpAA=0.01	First60=0.00	PredHel=0	Topology=o		BAC_Group2-1A_GL0086987	len=298	ExpAA=0.01	First60=0.00	PredHel=0	Topology=o		BAC_Group2-1A_GL0086987	len=298	ExpAA=0.01	First60=0.00	PredHel=0	Topology=o		BAC_Group2-1A_GL0086987	len=298	ExpAA=0.01	First60=0.00	PredHel=0	Topology=o		BAC_Group2-1A_GL0086987	len=298	ExpAA=0.01	First60=0.00	PredHel=0	Topology=o
MOUSE_Q80Z19	len=2680	ExpAA=0.02	First60=0.01	PredHel=0	Topology=o		BAC_4-8_GL0060722	len=419	ExpAA=0.00	First60=0.00	PredHel=0	Topology=o		BAC_4-8_GL0060722	len=419	ExpAA=0.00	First60=0.00	PredHel=0	Topology=o		BAC_4-8_GL0060722	len=419	ExpAA=0.00	First60=0.00	PredHel=0	Topology=o		BAC_4-8_GL0060722	len=419	ExpAA=0.00	First60=0.00	PredHel=0	Topology=o		BAC_4-8_GL0060722	len=419	ExpAA=0.00	First60=0.00	PredHel=0	Topology=o
BAC_2-2_GL0048774	len=395	ExpAA=0.09	First60=0.00	PredHel=0	Topology=o		BAC_11_GL0086074	len=541	ExpAA=0.01	First60=0.00	PredHel=0	Topology=o		BAC_11_GL0086074	len=541	ExpAA=0.01	First60=0.00	PredHel=0	Topology=o		BAC_11_GL0086074	len=541	ExpAA=0.01	First60=0.00	PredHel=0	Topology=o		BAC_11_GL0086074	len=541	ExpAA=0.01	First60=0.00	PredHel=0	Topology=o		BAC_11_GL0086074	len=541	ExpAA=0.01	First60=0.00	PredHel=0	Topology=o
BAC_Group2-1A_GL0100580	len=217	ExpAA=0.00	First60=0.00	PredHel=0	Topology=o		BAC_S-Fe9_GL0214151	len=294	ExpAA=0.04	First60=0.00	PredHel=0	Topology=o		BAC_S-Fe9_GL0214151	len=294	ExpAA=0.04	First60=0.00	PredHel=0	Topology=o		BAC_S-Fe9_GL0214151	len=294	ExpAA=0.04	First60=0.00	PredHel=0	Topology=o		BAC_S-Fe9_GL0214151	len=294	ExpAA=0.04	First60=0.00	PredHel=0	Topology=o		BAC_S-Fe9_GL0214151	len=294	ExpAA=0.04	First60=0.00	PredHel=0	Topology=o
BAC_S-Fe2_GL0105703	len=673	ExpAA=0.06	First60=0.04	PredHel=0	Topology=o		BAC_S-Fe7_GL0152054	len=401	ExpAA=0.33	First60=0.00	PredHel=0	Topology=o		BAC_S-Fe7_GL0152054	len=401	ExpAA=0.33	First60=0.00	PredHel=0	Topology=o		BAC_S-Fe7_GL0152054	len=401	ExpAA=0.33	First60=0.00	PredHel=0	Topology=o		BAC_S-Fe7_GL0152054	len=401	ExpAA=0.33	First60=0.00	PredHel=0	Topology=o		BAC_S-Fe7_GL0152054	len=401	ExpAA=0.33	First60=0.00	PredHel=0	Topology=o
BAC_MH-6-5_GL0042008	len=179	ExpAA=0.10	First60=0.00	PredHel=0	Topology=o		BAC_1A-dyr3-07_GL0005166	len=910	ExpAA=0.01	First60=0.01	PredHel=0	Topology=o		BAC_1A-dyr3-07_GL0005166	len=910	ExpAA=0.01	First60=0.01	PredHel=0	Topology=o		BAC_1A-dyr3-07_GL0005166	len=910	ExpAA=0.01	First60=0.01	PredHel=0	Topology=o		BAC_1A-dyr3-07_GL0005166	len=910	ExpAA=0.01	First60=0.01	PredHel=0	Topology=o		BAC_1A-dyr3-07_GL0005166	len=910	ExpAA=0.01	First60=0.01	PredHel=0	Topology=o
BAC_2-2_GL0061203	len=400	ExpAA=0.02	First60=0.01	PredHel=0	Topology=o		BAC_3-8_GL0052563	len=347	ExpAA=0.15	First60=0.01	PredHel=0	Topology=o		BAC_3-8_GL0052563	len=347	ExpAA=0.15	First60=0.01	PredHel=0	Topology=o		BAC_3-8_GL0052563	len=347	ExpAA=0.15	First60=0.01	PredHel=0	Topology=o		BAC_3-8_GL0052563	len=347	ExpAA=0.15	First60=0.01	PredHel=0	Topology=o		BAC_3-8_GL0052563	len=347	ExpAA=0.15	First60=0.01	PredHel=0	Topology=o
BAC_2-2_GL0039627	len=372	ExpAA=0.02	First60=0.00	PredHel=0	Topology=o		BAC_S-Fe6_GL0098967	len=219	ExpAA=0.00	First60=0.00	PredHel=0	Topology=o		BAC_S-Fe6_GL0098967	len=219	ExpAA=0.00	First60=0.00	PredHel=0	Topology=o		BAC_S-Fe6_GL0098967	len=219	ExpAA=0.00	First60=0.00	PredHel=0	Topology=o		BAC_S-Fe6_GL0098967	len=219	ExpAA=0.00	First60=0.00	PredHel=0	Topology=o		BAC_S-Fe6_GL0098967	len=219	ExpAA=0.00	First60=0.00	PredHel=0	Topology=o
BAC_S-Fe7_GL0269140	len=100	ExpAA=0.00	First60=0.00	PredHel=0	Topology=o		BAC_MC-6-2_GL0196925	len=541	ExpAA=0.01	First60=0.00	PredHel=0	Topology=o		BAC_MC-6-2_GL0196925	len=541	ExpAA=0.01	First60=0.00	PredHel=0	Topology=o		BAC_MC-6-2_GL0196925	len=541	ExpAA=0.01	First60=0.00	PredHel=0	Topology=o		BAC_MC-6-2_GL0196925	len=541	ExpAA=0.01	First60=0.00	PredHel=0	Topology=o		BAC_MC-6-2_GL0196925	len=541	ExpAA=0.01	First60=0.00	PredHel=0	Topology=o
BAC_8-2_GL0069709	len=169	ExpAA=0.00	First60=0.00	PredHel=0	Topology=o		BAC_S-Fe6_GL0062586	len=112	ExpAA=0.62	First60=0.00	PredHel=0	Topology=o		BAC_S-Fe6_GL0062586	len=112	ExpAA=0.62	First60=0.00	PredHel=0	Topology=o		BAC_S-Fe6_GL0062586	len=112	ExpAA=0.62	First60=0.00	PredHel=0	Topology=o		BAC_S-Fe6_GL0062586	len=112	ExpAA=0.62	First60=0.00	PredHel=0	Topology=o		BAC_S-Fe6_GL0062586	len=112	ExpAA=0.62	First60=0.00	PredHel=0	Topology=o
BAC_S-Fe20_GL0193569	len=541	ExpAA=0.00	First60=0.00	PredHel=0	Topology=o		MOUSE_Q9ER05	len=264	ExpAA=3.54	First60=3.51	PredHel=0	Topology=o		MOUSE_Q9ER05	len=264	ExpAA=3.54	First60=3.51	PredHel=0	Topology=o		MOUSE_Q9ER05	len=264	ExpAA=3.54	First60=3.51	PredHel=0	Topology=o		MOUSE_Q9ER05	len=264	ExpAA=3.54	First60=3.51	PredHel=0	Topology=o		MOUSE_Q9ER05	len=264	ExpAA=3.54	First60=3.51	PredHel=0	Topology=o
BAC_S-Fe9_GL0203552	len=246	ExpAA=0.09	First60=0.00	PredHel=0	Topology=o		BAC_11_GL0030405	len=696	ExpAA=3.95	First60=3.91	PredHel=0	Topology=o		BAC_11_GL0030405	len=696	ExpAA=3.95	First60=3.91	PredHel=0	Topology=o		BAC_11_GL0030405	len=696	ExpAA=3.95	First60=3.91	PredHel=0	Topology=o		BAC_11_GL0030405	len=696	ExpAA=3.95	First60=3.91	PredHel=0	Topology=o		BAC_11_GL0030405	len=696	ExpAA=3.95	First60=3.91	PredHel=0	Topology=o
BAC_S-Fe2_GL0116757	len=420	ExpAA=0.01	First60=0.00	PredHel=0	Topology=o		BAC_2-2_GL0058857	len=191	ExpAA=0.01	First60=0.01	PredHel=0	Topology=o		BAC_2-2_GL0058857	len=191	ExpAA=0.01	First60=0.01	PredHel=0	Topology=o		BAC_2-2_GL0058857	len=191	ExpAA=0.01	First60=0.01	PredHel=0	Topology=o		BAC_2-2_GL0058857	len=191	ExpAA=0.01	First60=0.01	PredHel=0	Topology=o		BAC_2-2_GL0058857	len=191	ExpAA=0.01	First60=0.01	PredHel=0	Topology=o
BAC_6-2_GL0066525	len=264	ExpAA=0.96	First60=0.00	PredHel=0	Topology=o		BAC_20_GL0105377	len=618	ExpAA=5.36	First60=0.00	PredHel=0	Topology=o		BAC_20_GL0105377	len=618	ExpAA=5.36	First60=0.00	PredHel=0	Topology=o		BAC_20_GL0105377	len=618	ExpAA=5.36	First60=0.00	PredHel=0	Topology=o		BAC_20_GL0105377	len=618	ExpAA=5.36	First60=0.00	PredHel=0	Topology=o		BAC_20_GL0105377	len=618	ExpAA=5.36	First60=0.00	PredHel=0	Topology=o
BAC_S-Fe9_GL0044725	len=401	ExpAA=0.02	First60=0.00	PredHel=0	Topology=o		BAC_8-2_GL0009262	len=482	ExpAA=11.57	First60=0.00	PredHel=0	Topology=o		BAC_8-2_GL0009262	len=482	ExpAA=11.57	First60=0.00	PredHel=0	Topology=o		BAC_8-2_GL0009262	len=482	ExpAA=11.57	First60=0.00	PredHel=0	Topology=o		BAC_8-2_GL0009262	len=482	ExpAA=11.57	First60=0.00	PredHel=0	Topology=o		BAC_8-2_GL0009262	len=482	ExpAA=11.57	First60=0.00	PredHel=0	Topology=o
BAC_S-Fe7_GL0021575	len=159	ExpAA=0.00	First60=0.00	PredHel=0	Topology=o		BAC_8-2_GL0138290	len=696	ExpAA=16.53	First60=16.53	PredHel=0	Topology=o		BAC_8-2_GL0138290	len=696	ExpAA=16.53	First60=16.53	PredHel=0	Topology=o		BAC_8-2_GL0138290	len=696	ExpAA=16.53	First60=16.53	PredHel=0	Topology=o		BAC_8-2_GL0138290	len=696	ExpAA=16.53	First60=16.53	PredHel=0	Topology=o		BAC_8-2_GL0138290	len=696	ExpAA=16.53	First60=16.53	PredHel=0	Topology=o
BAC_2-2_GL0114153	len=397	ExpAA=0.15	First60=0.00	PredHel=0	Topology=o		BAC_17_GL0041884	len=439	ExpAA=4.68	First60=4.68	PredHel=0	Topology=o		BAC_17_GL0041884	len=439	ExpAA=4.68	First60=4.68	PredHel=0	Topology=o		BAC_17_GL0041884	len=439	ExpAA=4.68	First60=4.68	PredHel=0	Topology=o		BAC_17_GL0041884	len=439	ExpAA=4.68	First60=4.68	PredHel=0	Topology=o		BAC_17_GL0041884	len=439	ExpAA=4.68	First60=4.68	PredHel=0	Topology=o
BAC_S-Fe20_GL0101053	len=812	ExpAA=0.00	First60=0.00	PredHel=0	Topology=o		BAC_S-Fe2_GL0132020	len=260	ExpAA=0.00	First60=0.00	PredHel=0	Topology=o		BAC_S-Fe2_GL0132020	len=260	ExpAA=0.00	First60=0.00	PredHel=0	Topology=o		BAC_S-Fe2_GL0132020	len=260	ExpAA=0.00	First60=0.00	PredHel=0	Topology=o		BAC_S-Fe2_GL0132020	len=260	ExpAA=0.00	First60=0.00	PredHel=0	Topology=o		BAC_S-Fe2_GL0132020	len=260	ExpAA=0.00	First60=0.00	PredHel=0	Topology=o
BAC_1-2_GL0045795	len=540	ExpAA=0.01	First60=0.00	PredHel=0	Topology=o		BAC_G1-7A_GL0029138	len=393	ExpAA=0.01	First60=0.00	PredHel=0	Topology=o		BAC_G1-7A_GL0029138	len=393	ExpAA=0.01	First60=0.00	PredHel=0	Topology=o		BAC_G1-7A_GL0029138	len=393	ExpAA=0.01	First60=0.00	PredHel=0	Topology=o		BAC_G1-7A_GL0029138	len=393	ExpAA=0.01	First60=0.00	PredHel=0	Topology=o		BAC_G1-7A_GL0029138	len=393	ExpAA=0.01	First60=0.00	PredHel=0	Topology=o
BAC_Group2-1A_GL0012657	len=488	ExpAA=0.68	First60=0.00	PredHel=0	Topology=o		MOUSE_P08228	len=154	ExpAA=0.00	First60=0.00	PredHel=0	Topology=o		MOUSE_P08228	len=154	ExpAA=0.00	First60=0.00	PredHel=0	Topology=o		MOUSE_P08228	len=154	ExpAA=0.00	First60=0.00	PredHel=0	Topology=o		MOUSE_P08228	len=154	ExpAA=0.00	First60=0.00	PredHel=0	Topology=o		MOUSE_P08228	len=154	ExpAA=0.00	First60=0.00	PredHel=0	Topology=o
BAC_S-Fe20_GL0020060	len=338	ExpAA=0.00	First60=0.00	PredHel=0	Topology=o		BAC_S-Fe9_GL0020962	len=216	ExpAA=6.41	First60=1.30	PredHel=0	Topology=o		BAC_S-Fe9_GL0020962	len=216	ExpAA=6.41	First60=1.30	PredHel=0	Topology=o		BAC_S-Fe9_GL0020962	len=216	ExpAA=6.41	First60=1.30	PredHel=0	Topology=o		BAC_S-Fe9_GL0020962	len=216	ExpAA=6.41	First60=1.30	PredHel=0	Topology=o		BAC_S-Fe9_GL0020962	len=216	ExpAA=6.41	First60=1.30	PredHel=0	Topology=o
BAC_4-2_GL0058682	len=371	ExpAA=0.07	First60=0.05	PredHel=0	Topology=o		BAC_S-Fe20_GL0082565	len=360	ExpAA=7.80	First60=7.80	PredHel=0	Topology=o		BAC_S-Fe20_GL0082565	len=360	ExpAA=7.80	First60=7.80	PredHel=0	Topology=o		BAC_S-Fe20_GL0082565	len=360	ExpAA=7.80	First60=7.80	PredHel=0	Topology=o		BAC_S-Fe20_GL0082565	len=360	ExpAA=7.80	First60=7.80	PredHel=0	Topology=o		BAC_S-Fe20_GL0082565	len=360	ExpAA=7.80	First60=7.80	PredHel=0	Topology=o
BAC_G1-7A_GL0084495	len=717	ExpAA=1.99	First60=1.95	PredHel=0	Topology=o		BAC_3-3_GL0040372	len=476	ExpAA=0.02	First60=0.00	PredHel=0	Topology=o		BAC_3-3_GL0040372	len=476	ExpAA=0.02	First60=0.00	PredHel=0	Topology=o		BAC_3-3_GL0040372	len=476	ExpAA=0.02	First60=0.00	PredHel=0	Topology=o		BAC_3-3_GL0040372	len=476	ExpAA=0.02	First60=0.00	PredHel=0	Topology=o		BAC_3-3_GL0040372	len=476	ExpAA=0.02	First60=0.00	PredHel=0	Topology=o
BAC_S-Fe2_GL0122098	len=403	ExpAA=0.03	First60=0.00	PredHel=0	Topology=o		BAC_4-1_GL0030766	len=388	ExpAA=0.02	First60=0.00	PredHel=0	Topology=o		BAC_4-1_GL0030766	len=388	ExpAA=0.02	First60=0.00	PredHel=0	Topology=o		BAC_4-1_GL0030766	len=388	ExpAA=0.02	First60=0.00	PredHel=0	Topology=o		BAC_4-1_GL0030766	len=388	ExpAA=0.02	First60=0.00	PredHel=0	Topology=o		BAC_4-1_GL0030766	len=388	ExpAA=0.02	First60=0.00	PredHel=0	Topology=o
BAC_4-1_GL0012891	len=261	ExpAA=0.01	First60=0.00	PredHel=0	Topology=o		BAC_S-Fe8_GL0076265	len=342	ExpAA=0.01	First60=0.01	PredHel=0	Topology=o		BAC_S-Fe8_GL0076265	len=342	ExpAA=0.01	First60=0.01	PredHel=0	Topology=o		BAC_S-Fe8_GL0076265	len=342	ExpAA=0.01	First60=0.01	PredHel=0	Topology=o		BAC_S-Fe8_GL0076265	len=342	ExpAA=0.01	First60=0.01	PredHel=0	Topology=o		BAC_S-Fe8_GL0076265	len=342	ExpAA=0.01	First60=0.01	PredHel=0	Topology=o
BAC_1-7_GL0120747	len=404	ExpAA=0.02	First60=0.00	PredHel=0	Topology=o		BAC_5-6_GL0012253	len=400	ExpAA=0.01	First60=0.00	PredHel=0	Topology=o		BAC_5-6_GL0012253	len=400	ExpAA=0.01	First60=0.00	PredHel=0	Topology=o		BAC_5-6_GL0012253	len=400	ExpAA=0.01	First60=0.00	PredHel=0	Topology=o		BAC_5-6_GL0012253	len=400	ExpAA=0.01	First60=0.00	PredHel=0	Topology=o		BAC_5-6_GL0012253	len=400	ExpAA=0.01	First60=0.00	PredHel=0	Topology=o
BAC_6-6_GL0100400	len=242	ExpAA=0.00	First60=0.00	PredHel=0	Topology=o		MOUSE_Q8K0Y2	len=404	ExpAA=0.00	First60=0.00	PredHel=0	Topology=o		MOUSE_Q8K0Y2	len=404	ExpAA=0.00	First60=0.00	PredHel=0	Topology=o		MOUSE_Q8K0Y2	len=404	ExpAA=0.00	First60=0.00	PredHel=0	Topology=o		MOUSE_Q8K0Y2	len=404	ExpAA=0.00	First60=0.00	PredHel=0	Topology=o		MOUSE_Q8K0Y2	len=404	ExpAA=0.00	First60=0.00	PredHel=0	Topology=o
BAC_1-2_GL0125480	len=316	ExpAA=0.00	First60=0.00	PredHel=0	Topology=o		BAC_8-5_GL0038899	len=449	ExpAA=0.01	First60=0.00	PredHel=0	Topology=o		BAC_8-5_GL0038899	len=449	ExpAA=0.01	First60=0.00	PredHel=0	Topology=o		BAC_8-5_GL0038899	len=449	ExpAA=0.01	First60=0.00	PredHel=0	Topology=o		BAC_8-5_GL0038899	len=449	ExpAA=0.01	First60=0.00	PredHel=0	Topology=o		BAC_8-5_GL0038899	len=449	ExpAA=0.01	First60=0.00	PredHel=0	Topology=o
BAC_Group2-4A_GL0024508	len=446	ExpAA=11.05	First60=11.05	PredHel=0	Topology=o		BAC_Group2-2A_GL0037231	len=490	ExpAA=0.06	First60=0.05	PredHel=0	Topology=o		BAC_Group2-2A_GL0037231	len=490	ExpAA=0.06	First60=0.05	PredHel=0	Topology=o		BAC_Group2-2A_GL0037231	len=490	ExpAA=0.06	First60=0.05	PredHel=0	Topology=o		BAC_Group2-2A_GL0037231	len=490	ExpAA=0.06	First60=0.05	PredHel=0	Topology=o		BAC_Group2-2A_GL0037231	len=490	ExpAA=0.06	First60=0.05	PredHel=0	Topology=o
BAC_Group2-8A_GL0215687	len=371	ExpAA=0.01	First60=0.00	PredHel=0	Topology=o		BAC_7-5_GL0120767	len=471	ExpAA=0.50	First60=0.50	PredHel=0	Topology=o		BAC_7-5_GL0120767	len=471	ExpAA=0.50	First60=0.50	PredHel=0	Topology=o		BAC_7-5_GL0120767	len=471	ExpAA=0.50	First60=0.50	PredHel=0	Topology=o		BAC_7-5_GL0120767	len=471	ExpAA=0.50	First60=0.50	PredHel=0	Topology=o		BAC_7-5_GL0120767	len=471	ExpAA=0.50	First60=0.50	PredHel=0	Topology=o
BAC_S-Fe12_GL0027102	len=648	ExpAA=0.01	First60=0.01	PredHel=0	Topology=o		BAC_7-5_GL0140136	len=343	ExpAA=0.55	First60=0.00	PredHel=0	Topology=o		BAC_7-5_GL0140136	len=343	ExpAA=0.55	First60=0.00	PredHel=0	Topology=o		BAC_7-5_GL0140136	len=343	ExpAA=0.55	First60=0.00	PredHel=0	Topology=o		BAC_7-5_GL0140136	len=343	ExpAA=0.55	First60=0.00	PredHel=0	Topology=o		BAC_7-5_GL0140136	len=343	ExpAA=0.55	First60=0.00	PredHel=0	Topology=o
BAC_S-Fe9_GL0287695	len=691	ExpAA=0.03	First60=0.00	PredHel=0	Topology=o		BAC_2-2_GL0150380	len=542	ExpAA=0.02	First60=0.00	PredHel=0	Topology=o		BAC_2-2_GL0150380	len=542	ExpAA=0.02	First60=0.00	PredHel=0	Topology=o		BAC_2-2_GL0150380	len=542	ExpAA=0.02	First60=0.00	PredHel=0	Topology=o		BAC_2-2_GL0150380	len=542	ExpAA=0.02	First60=0.00	PredHel=0	Topology=o		BAC_2-2_GL0150380	len=542	ExpAA=0.02	First60=0.00	PredHel=0	Topology=o
BAC_G1-5A_GL0161583	len=213	ExpAA=0.00	First60=0.00	PredHel=0	Topology=o		BAC_8-2_GL0110219	len=296	ExpAA=0.15	First60=0.14	PredHel=0	Topology=o		BAC_8-2_GL0110219	len=296	ExpAA=0.15	First60=0.14	PredHel=0	Topology=o		BAC_8-2_GL0110219	len=296	ExpAA=0.15	First60=0.14	PredHel=0	Topology=o		BAC_8-2_GL0110219	len=296	ExpAA=0.15	First60=0.14	PredHel=0	Topology=o		BAC_8-2_GL0110219	len=296	ExpAA=0.15	First60=0.14	PredHel=0	Topology=o
BAC_4-1_GL0005066	len=275	ExpAA=12.40	First60=0.00	PredHel=0	Topology=o		MOUSE_Q80Z19	len=2680	ExpAA=0.02	First60=0.01	PredHel=0	Topology=o		MOUSE_Q80Z19	len=2680	ExpAA=0.02	First60=0.01	PredHel=0	Topology=o		MOUSE_Q80Z19	len=2680	ExpAA=0.02	First60=0.01	PredHel=0	Topology=o		MOUSE_Q80Z19	len=2680	ExpAA=0.02	First60=0.01	PredHel=0	Topology=o		MOUSE_Q80Z19	len=2680	ExpAA=0.02	First60=0.01	PredHel=0	Topology=o
BAC_11_GL0056694	len=515	ExpAA=0.01	First60=0.00	PredHel=0	Topology=o		BAC_2-2_GL0048774	len=395	ExpAA=0.09	First60=0.00	PredHel=0	Topology=o		BAC_2-2_GL0048774	len=395	ExpAA=0.09	First60=0.00	PredHel=0	Topology=o		BAC_2-2_GL0048774	len=395	ExpAA=0.09	First60=0.00	PredHel=0	Topology=o		BAC_2-2_GL0048774	len=395	ExpAA=0.09	First60=0.00	PredHel=0	Topology=o		BAC_2-2_GL0048774	len=395	ExpAA=0.09	First60=0.00	PredHel=0	Topology=o
BAC_6-7_GL0038685	len=352	ExpAA=0.02	First60=0.00	PredHel=0	Topology=o		BAC_6-6_GL0056895	len=1137	ExpAA=20.67	First60=15.39	PredHel=1	Topology=i46-65o		BAC_6-6_GL0056895	len=1137	ExpAA=20.67	First60=15.39	PredHel=1	Topology=i46-65o		BAC_6-6_GL0056895	len=1137	ExpAA=20.67	First60=15.39	PredHel=1	Topology=i46-65o		BAC_6-6_GL0056895	len=1137	ExpAA=20.67	First60=15.39	PredHel=1	Topology=i46-65o		BAC_6-6_GL0056895	len=1137	ExpAA=20.67	First60=15.39	PredHel=1	Topology=i46-65o
BAC_41_GL0027206	len=133	ExpAA=0.47	First60=0.00	PredHel=0	Topology=o		BAC_Group2-1A_GL0100580	len=217	ExpAA=0.00	First60=0.00	PredHel=0	Topology=o		BAC_Group2-1A_GL0100580	len=217	ExpAA=0.00	First60=0.00	PredHel=0	Topology=o		BAC_Group2-1A_GL0100580	len=217	ExpAA=0.00	First60=0.00	PredHel=0	Topology=o		BAC_Group2-1A_GL0100580	len=217	ExpAA=0.00	First60=0.00	PredHel=0	Topology=o		BAC_Group2-1A_GL0100580	len=217	ExpAA=0.00	First60=0.00	PredHel=0	Topology=o
BAC_2_GL0073695	len=330	ExpAA=0.14	First60=0.00	PredHel=0	Topology=o		BAC_S-Fe2_GL0105703	len=673	ExpAA=0.06	First60=0.04	PredHel=0	Topology=o		BAC_S-Fe2_GL0105703	len=673	ExpAA=0.06	First60=0.04	PredHel=0	Topology=o		BAC_S-Fe2_GL0105703	len=673	ExpAA=0.06	First60=0.04	PredHel=0	Topology=o		BAC_S-Fe2_GL0105703	len=673	ExpAA=0.06	First60=0.04	PredHel=0	Topology=o		BAC_S-Fe2_GL0105703	len=673	ExpAA=0.06	First60=0.04	PredHel=0	Topology=o
BAC_1-1_GL0085334	len=388	ExpAA=5.88	First60=5.86	PredHel=0	Topology=o		BAC_MH-6-5_GL0042008	len=179	ExpAA=0.10	First60=0.00	PredHel=0	Topology=o		BAC_MH-6-5_GL0042008	len=179	ExpAA=0.10	First60=0.00	PredHel=0	Topology=o		BAC_MH-6-5_GL0042008	len=179	ExpAA=0.10	First60=0.00	PredHel=0	Topology=o		BAC_MH-6-5_GL0042008	len=179	ExpAA=0.10	First60=0.00	PredHel=0	Topology=o		BAC_MH-6-5_GL0042008	len=179	ExpAA=0.10	First60=0.00	PredHel=0	Topology=o
BAC_S-Fe9_GL0104918	len=362	ExpAA=0.09	First60=0.00	PredHel=0	Topology=o		BAC_2-2_GL0061203	len=400	ExpAA=0.02	First60=0.01	PredHel=0	Topology=o		BAC_2-2_GL0061203	len=400	ExpAA=0.02	First60=0.01	PredHel=0	Topology=o		BAC_2-2_GL0061203	len=400	ExpAA=0.02	First60=0.01	PredHel=0	Topology=o		BAC_2-2_GL0061203	len=400	ExpAA=0.02	First60=0.01	PredHel=0	Topology=o		BAC_2-2_GL0061203	len=400	ExpAA=0.02	First60=0.01	PredHel=0	Topology=o
BAC_G1-5A_GL0188543	len=457	ExpAA=0.00	First60=0.00	PredHel=0	Topology=o		BAC_2-2_GL0039627	len=372	ExpAA=0.02	First60=0.00	PredHel=0	Topology=o		BAC_2-2_GL0039627	len=372	ExpAA=0.02	First60=0.00	PredHel=0	Topology=o		BAC_2-2_GL0039627	len=372	ExpAA=0.02	First60=0.00	PredHel=0	Topology=o		BAC_2-2_GL0039627	len=372	ExpAA=0.02	First60=0.00	PredHel=0	Topology=o		BAC_2-2_GL0039627	len=372	ExpAA=0.02	First60=0.00	PredHel=0	Topology=o
BAC_G1-3A_GL0140387	len=250	ExpAA=0.53	First60=0.27	PredHel=0	Topology=o		BAC_S-Fe7_GL0269140	len=100	ExpAA=0.00	First60=0.00	PredHel=0	Topology=o		BAC_S-Fe7_GL0269140	len=100	ExpAA=0.00	First60=0.00	PredHel=0	Topology=o		BAC_S-Fe7_GL0269140	len=100	ExpAA=0.00	First60=0.00	PredHel=0	Topology=o		BAC_S-Fe7_GL0269140	len=100	ExpAA=0.00	First60=0.00	PredHel=0	Topology=o		BAC_S-Fe7_GL0269140	len=100	ExpAA=0.00	First60=0.00	PredHel=0	Topology=o
BAC_G1-8A_GL0042005	len=422	ExpAA=0.55	First60=0.55	PredHel=0	Topology=o		BAC_8-2_GL0069709	len=169	ExpAA=0.00	First60=0.00	PredHel=0	Topology=o		BAC_8-2_GL0069709	len=169	ExpAA=0.00	First60=0.00	PredHel=0	Topology=o		BAC_8-2_GL0069709	len=169	ExpAA=0.00	First60=0.00	PredHel=0	Topology=o		BAC_8-2_GL0069709	len=169	ExpAA=0.00	First60=0.00	PredHel=0	Topology=o		BAC_8-2_GL0069709	len=169	ExpAA=0.00	First60=0.00	PredHel=0	Topology=o
BAC_Group2-5A_GL0118816	len=476	ExpAA=0.00	First60=0.00	PredHel=0	Topology=o		BAC_S-Fe20_GL0193569	len=541	ExpAA=0.00	First60=0.00	PredHel=0	Topology=o		BAC_S-Fe20_GL0193569	len=541	ExpAA=0.00	First60=0.00	PredHel=0	Topology=o		BAC_S-Fe20_GL0193569	len=541	ExpAA=0.00	First60=0.00	PredHel=0	Topology=o		BAC_S-Fe20_GL0193569	len=541	ExpAA=0.00	First60=0.00	PredHel=0	Topology=o		BAC_S-Fe20_GL0193569	len=541	ExpAA=0.00	First60=0.00	PredHel=0	Topology=o
BAC_4-6_GL0099736	len=328	ExpAA=0.01	First60=0.01	PredHel=0	Topology=o		BAC_S-Fe9_GL0203552	len=246	ExpAA=0.09	First60=0.00	PredHel=0	Topology=o		BAC_S-Fe9_GL0203552	len=246	ExpAA=0.09	First60=0.00	PredHel=0	Topology=o		BAC_S-Fe9_GL0203552	len=246	ExpAA=0.09	First60=0.00	PredHel=0	Topology=o		BAC_S-Fe9_GL0203552	len=246	ExpAA=0.09	First60=0.00	PredHel=0	Topology=o		BAC_S-Fe9_GL0203552	len=246	ExpAA=0.09	First60=0.00	PredHel=0	Topology=o
BAC_S-Fe6_GL0084364	len=63	ExpAA=0.01	First60=0.01	PredHel=0	Topology=o		BAC_S-Fe2_GL0116757	len=420	ExpAA=0.01	First60=0.00	PredHel=0	Topology=o		BAC_S-Fe2_GL0116757	len=420	ExpAA=0.01	First60=0.00	PredHel=0	Topology=o		BAC_S-Fe2_GL0116757	len=420	ExpAA=0.01	First60=0.00	PredHel=0	Topology=o		BAC_S-Fe2_GL0116757	len=420	ExpAA=0.01	First60=0.00	PredHel=0	Topology=o		BAC_S-Fe2_GL0116757	len=420	ExpAA=0.01	First60=0.00	PredHel=0	Topology=o
BAC_1A-dyr1-07_GL0017448	len=464	ExpAA=1.12	First60=1.10	PredHel=0	Topology=o		BAC_6-2_GL0066525	len=264	ExpAA=0.96	First60=0.00	PredHel=0	Topology=o		BAC_6-2_GL0066525	len=264	ExpAA=0.96	First60=0.00	PredHel=0	Topology=o		BAC_6-2_GL0066525	len=264	ExpAA=0.96	First60=0.00	PredHel=0	Topology=o		BAC_6-2_GL0066525	len=264	ExpAA=0.96	First60=0.00	PredHel=0	Topology=o		BAC_6-2_GL0066525	len=264	ExpAA=0.96	First60=0.00	PredHel=0	Topology=o
BAC_29_GL0023124	len=356	ExpAA=0.56	First60=0.00	PredHel=0	Topology=o		BAC_S-Fe9_GL0044725	len=401	ExpAA=0.02	First60=0.00	PredHel=0	Topology=o		BAC_S-Fe9_GL0044725	len=401	ExpAA=0.02	First60=0.00	PredHel=0	Topology=o		BAC_S-Fe9_GL0044725	len=401	ExpAA=0.02	First60=0.00	PredHel=0	Topology=o		BAC_S-Fe9_GL0044725	len=401	ExpAA=0.02	First60=0.00	PredHel=0	Topology=o		BAC_S-Fe9_GL0044725	len=401	ExpAA=0.02	First60=0.00	PredHel=0	Topology=o
MOUSE_A0A0R4J0I1	len=418	ExpAA=27.25	First60=14.50	PredHel=0	Topology=o		BAC_S-Fe7_GL0021575	len=159	ExpAA=0.00	First60=0.00	PredHel=0	Topology=o		BAC_S-Fe7_GL0021575	len=159	ExpAA=0.00	First60=0.00	PredHel=0	Topology=o		BAC_S-Fe7_GL0021575	len=159	ExpAA=0.00	First60=0.00	PredHel=0	Topology=o		BAC_S-Fe7_GL0021575	len=159	ExpAA=0.00	First60=0.00	PredHel=0	Topology=o		BAC_S-Fe7_GL0021575	len=159	ExpAA=0.00	First60=0.00	PredHel=0	Topology=o
BAC_6-5_GL0071937	len=332	ExpAA=0.00	First60=0.00	PredHel=0	Topology=o		BAC_2-2_GL0114153	len=397	ExpAA=0.15	First60=0.00	PredHel=0	Topology=o		BAC_2-2_GL0114153	len=397	ExpAA=0.15	First60=0.00	PredHel=0	Topology=o		BAC_2-2_GL0114153	len=397	ExpAA=0.15	First60=0.00	PredHel=0	Topology=o		BAC_2-2_GL0114153	len=397	ExpAA=0.15	First60=0.00	PredHel=0	Topology=o		BAC_2-2_GL0114153	len=397	ExpAA=0.15	First60=0.00	PredHel=0	Topology=o
BAC_2-7_GL0091106	len=373	ExpAA=15.75	First60=15.53	PredHel=0	Topology=o		BAC_S-Fe20_GL0101053	len=812	ExpAA=0.00	First60=0.00	PredHel=0	Topology=o		BAC_S-Fe20_GL0101053	len=812	ExpAA=0.00	First60=0.00	PredHel=0	Topology=o		BAC_S-Fe20_GL0101053	len=812	ExpAA=0.00	First60=0.00	PredHel=0	Topology=o		BAC_S-Fe20_GL0101053	len=812	ExpAA=0.00	First60=0.00	PredHel=0	Topology=o		BAC_S-Fe20_GL0101053	len=812	ExpAA=0.00	First60=0.00	PredHel=0	Topology=o
BAC_5-2_GL0060441	len=289	ExpAA=8.50	First60=7.38	PredHel=0	Topology=o		BAC_1-2_GL0045795	len=540	ExpAA=0.01	First60=0.00	PredHel=0	Topology=o		BAC_1-2_GL0045795	len=540	ExpAA=0.01	First60=0.00	PredHel=0	Topology=o		BAC_1-2_GL0045795	len=540	ExpAA=0.01	First60=0.00	PredHel=0	Topology=o		BAC_1-2_GL0045795	len=540	ExpAA=0.01	First60=0.00	PredHel=0	Topology=o		BAC_1-2_GL0045795	len=540	ExpAA=0.01	First60=0.00	PredHel=0	Topology=o
BAC_Group2-8A_GL0192917	len=1020	ExpAA=0.00	First60=0.00	PredHel=0	Topology=o		BAC_Group2-1A_GL0012657	len=488	ExpAA=0.68	First60=0.00	PredHel=0	Topology=o		BAC_Group2-1A_GL0012657	len=488	ExpAA=0.68	First60=0.00	PredHel=0	Topology=o		BAC_Group2-1A_GL0012657	len=488	ExpAA=0.68	First60=0.00	PredHel=0	Topology=o		BAC_Group2-1A_GL0012657	len=488	ExpAA=0.68	First60=0.00	PredHel=0	Topology=o		BAC_Group2-1A_GL0012657	len=488	ExpAA=0.68	First60=0.00	PredHel=0	Topology=o
BAC_1A-dyr2-07_GL0018407	len=1177	ExpAA=5.30	First60=0.27	PredHel=0	Topology=o		BAC_S-Fe20_GL0020060	len=338	ExpAA=0.00	First60=0.00	PredHel=0	Topology=o		BAC_S-Fe20_GL0020060	len=338	ExpAA=0.00	First60=0.00	PredHel=0	Topology=o		BAC_S-Fe20_GL0020060	len=338	ExpAA=0.00	First60=0.00	PredHel=0	Topology=o		BAC_S-Fe20_GL0020060	len=338	ExpAA=0.00	First60=0.00	PredHel=0	Topology=o		BAC_S-Fe20_GL0020060	len=338	ExpAA=0.00	First60=0.00	PredHel=0	Topology=o
BAC_4-3_GL0039584	len=540	ExpAA=0.06	First60=0.00	PredHel=0	Topology=o		BAC_4-2_GL0058682	len=371	ExpAA=0.07	First60=0.05	PredHel=0	Topology=o		BAC_4-2_GL0058682	len=371	ExpAA=0.07	First60=0.05	PredHel=0	Topology=o		BAC_4-2_GL0058682	len=371	ExpAA=0.07	First60=0.05	PredHel=0	Topology=o		BAC_4-2_GL0058682	len=371	ExpAA=0.07	First60=0.05	PredHel=0	Topology=o		BAC_4-2_GL0058682	len=371	ExpAA=0.07	First60=0.05	PredHel=0	Topology=o
BAC_MC-6-5_GL0094458	len=449	ExpAA=0.03	First60=0.02	PredHel=0	Topology=o		BAC_1-3_GL0005317	len=373	ExpAA=15.77	First60=15.76	PredHel=1	Topology=i9-28o		BAC_1-3_GL0005317	len=373	ExpAA=15.77	First60=15.76	PredHel=1	Topology=i9-28o		BAC_1-3_GL0005317	len=373	ExpAA=15.77	First60=15.76	PredHel=1	Topology=i9-28o		BAC_1-3_GL0005317	len=373	ExpAA=15.77	First60=15.76	PredHel=1	Topology=i9-28o		BAC_1-3_GL0005317	len=373	ExpAA=15.77	First60=15.76	PredHel=1	Topology=i9-28o
BAC_26_GL0118993	len=339	ExpAA=0.09	First60=0.06	PredHel=0	Topology=o		BAC_G1-7A_GL0084495	len=717	ExpAA=1.99	First60=1.95	PredHel=0	Topology=o		BAC_G1-7A_GL0084495	len=717	ExpAA=1.99	First60=1.95	PredHel=0	Topology=o		BAC_G1-7A_GL0084495	len=717	ExpAA=1.99	First60=1.95	PredHel=0	Topology=o		BAC_G1-7A_GL0084495	len=717	ExpAA=1.99	First60=1.95	PredHel=0	Topology=o		BAC_G1-7A_GL0084495	len=717	ExpAA=1.99	First60=1.95	PredHel=0	Topology=o
BAC_S-Fe9_GL0009220	len=275	ExpAA=0.14	First60=0.01	PredHel=0	Topology=o		BAC_3-3_GL0014675	len=436	ExpAA=44.73	First60=44.29	PredHel=2	Topology=o5-27i39-61o		BAC_3-3_GL0014675	len=436	ExpAA=44.73	First60=44.29	PredHel=2	Topology=o5-27i39-61o		BAC_3-3_GL0014675	len=436	ExpAA=44.73	First60=44.29	PredHel=2	Topology=o5-27i39-61o		BAC_3-3_GL0014675	len=436	ExpAA=44.73	First60=44.29	PredHel=2	Topology=o5-27i39-61o		BAC_3-3_GL0014675	len=436	ExpAA=44.73	First60=44.29	PredHel=2	Topology=o5-27i39-61o
BAC_S-Fe20_GL0094122	len=380	ExpAA=0.88	First60=0.00	PredHel=0	Topology=o		BAC_S-Fe2_GL0122098	len=403	ExpAA=0.03	First60=0.00	PredHel=0	Topology=o		BAC_S-Fe2_GL0122098	len=403	ExpAA=0.03	First60=0.00	PredHel=0	Topology=o		BAC_S-Fe2_GL0122098	len=403	ExpAA=0.03	First60=0.00	PredHel=0	Topology=o		BAC_S-Fe2_GL0122098	len=403	ExpAA=0.03	First60=0.00	PredHel=0	Topology=o		BAC_S-Fe2_GL0122098	len=403	ExpAA=0.03	First60=0.00	PredHel=0	Topology=o
BAC_7-5_GL0007166	len=759	ExpAA=0.02	First60=0.00	PredHel=0	Topology=o		BAC_4-1_GL0012891	len=261	ExpAA=0.01	First60=0.00	PredHel=0	Topology=o		BAC_4-1_GL0012891	len=261	ExpAA=0.01	First60=0.00	PredHel=0	Topology=o		BAC_4-1_GL0012891	len=261	ExpAA=0.01	First60=0.00	PredHel=0	Topology=o		BAC_4-1_GL0012891	len=261	ExpAA=0.01	First60=0.00	PredHel=0	Topology=o		BAC_4-1_GL0012891	len=261	ExpAA=0.01	First60=0.00	PredHel=0	Topology=o
BAC_6-4_GL0072087	len=327	ExpAA=10.24	First60=8.58	PredHel=0	Topology=o		BAC_1-7_GL0120747	len=404	ExpAA=0.02	First60=0.00	PredHel=0	Topology=o		BAC_1-7_GL0120747	len=404	ExpAA=0.02	First60=0.00	PredHel=0	Topology=o		BAC_1-7_GL0120747	len=404	ExpAA=0.02	First60=0.00	PredHel=0	Topology=o		BAC_1-7_GL0120747	len=404	ExpAA=0.02	First60=0.00	PredHel=0	Topology=o		BAC_1-7_GL0120747	len=404	ExpAA=0.02	First60=0.00	PredHel=0	Topology=o
MOUSE_Q8K0C5	len=167	ExpAA=0.06	First60=0.06	PredHel=0	Topology=o		BAC_6-6_GL0100400	len=242	ExpAA=0.00	First60=0.00	PredHel=0	Topology=o		BAC_6-6_GL0100400	len=242	ExpAA=0.00	First60=0.00	PredHel=0	Topology=o		BAC_6-6_GL0100400	len=242	ExpAA=0.00	First60=0.00	PredHel=0	Topology=o		BAC_6-6_GL0100400	len=242	ExpAA=0.00	First60=0.00	PredHel=0	Topology=o		BAC_6-6_GL0100400	len=242	ExpAA=0.00	First60=0.00	PredHel=0	Topology=o
BAC_6-6_GL0089718	len=411	ExpAA=0.02	First60=0.00	PredHel=0	Topology=o		BAC_1-2_GL0125480	len=316	ExpAA=0.00	First60=0.00	PredHel=0	Topology=o		BAC_1-2_GL0125480	len=316	ExpAA=0.00	First60=0.00	PredHel=0	Topology=o		BAC_1-2_GL0125480	len=316	ExpAA=0.00	First60=0.00	PredHel=0	Topology=o		BAC_1-2_GL0125480	len=316	ExpAA=0.00	First60=0.00	PredHel=0	Topology=o		BAC_1-2_GL0125480	len=316	ExpAA=0.00	First60=0.00	PredHel=0	Topology=o
BAC_2-1_GL0001188	len=347	ExpAA=12.98	First60=12.98	PredHel=0	Topology=o		BAC_Group2-4A_GL0024508	len=446	ExpAA=11.05	First60=11.05	PredHel=0	Topology=o		BAC_Group2-4A_GL0024508	len=446	ExpAA=11.05	First60=11.05	PredHel=0	Topology=o		BAC_Group2-4A_GL0024508	len=446	ExpAA=11.05	First60=11.05	PredHel=0	Topology=o		BAC_Group2-4A_GL0024508	len=446	ExpAA=11.05	First60=11.05	PredHel=0	Topology=o		BAC_Group2-4A_GL0024508	len=446	ExpAA=11.05	First60=11.05	PredHel=0	Topology=o
BAC_8-2_GL0073909	len=179	ExpAA=0.00	First60=0.00	PredHel=0	Topology=o		BAC_Group2-8A_GL0215687	len=371	ExpAA=0.01	First60=0.00	PredHel=0	Topology=o		BAC_Group2-8A_GL0215687	len=371	ExpAA=0.01	First60=0.00	PredHel=0	Topology=o		BAC_Group2-8A_GL0215687	len=371	ExpAA=0.01	First60=0.00	PredHel=0	Topology=o		BAC_Group2-8A_GL0215687	len=371	ExpAA=0.01	First60=0.00	PredHel=0	Topology=o		BAC_Group2-8A_GL0215687	len=371	ExpAA=0.01	First60=0.00	PredHel=0	Topology=o
BAC_7-4_GL0025874	len=416	ExpAA=0.05	First60=0.00	PredHel=0	Topology=o		BAC_S-Fe12_GL0027102	len=648	ExpAA=0.01	First60=0.01	PredHel=0	Topology=o		BAC_S-Fe12_GL0027102	len=648	ExpAA=0.01	First60=0.01	PredHel=0	Topology=o		BAC_S-Fe12_GL0027102	len=648	ExpAA=0.01	First60=0.01	PredHel=0	Topology=o		BAC_S-Fe12_GL0027102	len=648	ExpAA=0.01	First60=0.01	PredHel=0	Topology=o		BAC_S-Fe12_GL0027102	len=648	ExpAA=0.01	First60=0.01	PredHel=0	Topology=o
BAC_6-3_GL0099331	len=344	ExpAA=0.05	First60=0.03	PredHel=0	Topology=o		BAC_S-Fe9_GL0287695	len=691	ExpAA=0.03	First60=0.00	PredHel=0	Topology=o		BAC_S-Fe9_GL0287695	len=691	ExpAA=0.03	First60=0.00	PredHel=0	Topology=o		BAC_S-Fe9_GL0287695	len=691	ExpAA=0.03	First60=0.00	PredHel=0	Topology=o		BAC_S-Fe9_GL0287695	len=691	ExpAA=0.03	First60=0.00	PredHel=0	Topology=o		BAC_S-Fe9_GL0287695	len=691	ExpAA=0.03	First60=0.00	PredHel=0	Topology=o
BAC_5-7_GL0089061	len=453	ExpAA=0.03	First60=0.00	PredHel=0	Topology=o		BAC_G1-5A_GL0161583	len=213	ExpAA=0.00	First60=0.00	PredHel=0	Topology=o		BAC_G1-5A_GL0161583	len=213	ExpAA=0.00	First60=0.00	PredHel=0	Topology=o		BAC_G1-5A_GL0161583	len=213	ExpAA=0.00	First60=0.00	PredHel=0	Topology=o		BAC_G1-5A_GL0161583	len=213	ExpAA=0.00	First60=0.00	PredHel=0	Topology=o		BAC_G1-5A_GL0161583	len=213	ExpAA=0.00	First60=0.00	PredHel=0	Topology=o
BAC_16_GL0050117	len=336	ExpAA=0.03	First60=0.00	PredHel=0	Topology=o		BAC_4-1_GL0005066	len=275	ExpAA=12.40	First60=0.00	PredHel=0	Topology=o		BAC_4-1_GL0005066	len=275	ExpAA=12.40	First60=0.00	PredHel=0	Topology=o		BAC_4-1_GL0005066	len=275	ExpAA=12.40	First60=0.00	PredHel=0	Topology=o		BAC_4-1_GL0005066	len=275	ExpAA=12.40	First60=0.00	PredHel=0	Topology=o		BAC_4-1_GL0005066	len=275	ExpAA=12.40	First60=0.00	PredHel=0	Topology=o
BAC_1-2_GL0062479	len=290	ExpAA=0.06	First60=0.01	PredHel=0	Topology=o		BAC_11_GL0056694	len=515	ExpAA=0.01	First60=0.00	PredHel=0	Topology=o		BAC_11_GL0056694	len=515	ExpAA=0.01	First60=0.00	PredHel=0	Topology=o		BAC_11_GL0056694	len=515	ExpAA=0.01	First60=0.00	PredHel=0	Topology=o		BAC_11_GL0056694	len=515	ExpAA=0.01	First60=0.00	PredHel=0	Topology=o		BAC_11_GL0056694	len=515	ExpAA=0.01	First60=0.00	PredHel=0	Topology=o
BAC_G1-5A_GL0000829	len=167	ExpAA=0.00	First60=0.00	PredHel=0	Topology=o		BAC_6-7_GL0038685	len=352	ExpAA=0.02	First60=0.00	PredHel=0	Topology=o		BAC_6-7_GL0038685	len=352	ExpAA=0.02	First60=0.00	PredHel=0	Topology=o		BAC_6-7_GL0038685	len=352	ExpAA=0.02	First60=0.00	PredHel=0	Topology=o		BAC_6-7_GL0038685	len=352	ExpAA=0.02	First60=0.00	PredHel=0	Topology=o		BAC_6-7_GL0038685	len=352	ExpAA=0.02	First60=0.00	PredHel=0	Topology=o
BAC_1-6_GL0007650	len=433	ExpAA=1.21	First60=0.00	PredHel=0	Topology=o		BAC_41_GL0027206	len=133	ExpAA=0.47	First60=0.00	PredHel=0	Topology=o		BAC_41_GL0027206	len=133	ExpAA=0.47	First60=0.00	PredHel=0	Topology=o		BAC_41_GL0027206	len=133	ExpAA=0.47	First60=0.00	PredHel=0	Topology=o		BAC_41_GL0027206	len=133	ExpAA=0.47	First60=0.00	PredHel=0	Topology=o		BAC_41_GL0027206	len=133	ExpAA=0.47	First60=0.00	PredHel=0	Topology=o
BAC_1A-dyr1-07_GL0044123	len=401	ExpAA=3.14	First60=3.14	PredHel=0	Topology=o		BAC_2_GL0073695	len=330	ExpAA=0.14	First60=0.00	PredHel=0	Topology=o		BAC_2_GL0073695	len=330	ExpAA=0.14	First60=0.00	PredHel=0	Topology=o		BAC_2_GL0073695	len=330	ExpAA=0.14	First60=0.00	PredHel=0	Topology=o		BAC_2_GL0073695	len=330	ExpAA=0.14	First60=0.00	PredHel=0	Topology=o		BAC_2_GL0073695	len=330	ExpAA=0.14	First60=0.00	PredHel=0	Topology=o
BAC_S-Fe3_GL0101545	len=427	ExpAA=0.02	First60=0.00	PredHel=0	Topology=o		BAC_1-1_GL0085334	len=388	ExpAA=5.88	First60=5.86	PredHel=0	Topology=o		BAC_1-1_GL0085334	len=388	ExpAA=5.88	First60=5.86	PredHel=0	Topology=o		BAC_1-1_GL0085334	len=388	ExpAA=5.88	First60=5.86	PredHel=0	Topology=o		BAC_1-1_GL0085334	len=388	ExpAA=5.88	First60=5.86	PredHel=0	Topology=o		BAC_1-1_GL0085334	len=388	ExpAA=5.88	First60=5.86	PredHel=0	Topology=o
BAC_3-3_GL0067279	len=876	ExpAA=0.07	First60=0.00	PredHel=0	Topology=o		BAC_S-Fe9_GL0104918	len=362	ExpAA=0.09	First60=0.00	PredHel=0	Topology=o		BAC_S-Fe9_GL0104918	len=362	ExpAA=0.09	First60=0.00	PredHel=0	Topology=o		BAC_S-Fe9_GL0104918	len=362	ExpAA=0.09	First60=0.00	PredHel=0	Topology=o		BAC_S-Fe9_GL0104918	len=362	ExpAA=0.09	First60=0.00	PredHel=0	Topology=o		BAC_S-Fe9_GL0104918	len=362	ExpAA=0.09	First60=0.00	PredHel=0	Topology=o
BAC_8-5_GL0135920	len=615	ExpAA=0.01	First60=0.00	PredHel=0	Topology=o		BAC_G1-5A_GL0188543	len=457	ExpAA=0.00	First60=0.00	PredHel=0	Topology=o		BAC_G1-5A_GL0188543	len=457	ExpAA=0.00	First60=0.00	PredHel=0	Topology=o		BAC_G1-5A_GL0188543	len=457	ExpAA=0.00	First60=0.00	PredHel=0	Topology=o		BAC_G1-5A_GL0188543	len=457	ExpAA=0.00	First60=0.00	PredHel=0	Topology=o		BAC_G1-5A_GL0188543	len=457	ExpAA=0.00	First60=0.00	PredHel=0	Topology=o
BAC_8-7_GL0038932	len=544	ExpAA=0.00	First60=0.00	PredHel=0	Topology=o		BAC_G1-3A_GL0140387	len=250	ExpAA=0.53	First60=0.27	PredHel=0	Topology=o		BAC_G1-3A_GL0140387	len=250	ExpAA=0.53	First60=0.27	PredHel=0	Topology=o		BAC_G1-3A_GL0140387	len=250	ExpAA=0.53	First60=0.27	PredHel=0	Topology=o		BAC_G1-3A_GL0140387	len=250	ExpAA=0.53	First60=0.27	PredHel=0	Topology=o		BAC_G1-3A_GL0140387	len=250	ExpAA=0.53	First60=0.27	PredHel=0	Topology=o
BAC_S-Fe6_GL0254811	len=321	ExpAA=0.14	First60=0.07	PredHel=0	Topology=o		BAC_G1-8A_GL0042005	len=422	ExpAA=0.55	First60=0.55	PredHel=0	Topology=o		BAC_G1-8A_GL0042005	len=422	ExpAA=0.55	First60=0.55	PredHel=0	Topology=o		BAC_G1-8A_GL0042005	len=422	ExpAA=0.55	First60=0.55	PredHel=0	Topology=o		BAC_G1-8A_GL0042005	len=422	ExpAA=0.55	First60=0.55	PredHel=0	Topology=o		BAC_G1-8A_GL0042005	len=422	ExpAA=0.55	First60=0.55	PredHel=0	Topology=o
BAC_2-5_GL0005061	len=401	ExpAA=0.04	First60=0.00	PredHel=0	Topology=o		BAC_Group2-5A_GL0118816	len=476	ExpAA=0.00	First60=0.00	PredHel=0	Topology=o		BAC_Group2-5A_GL0118816	len=476	ExpAA=0.00	First60=0.00	PredHel=0	Topology=o		BAC_Group2-5A_GL0118816	len=476	ExpAA=0.00	First60=0.00	PredHel=0	Topology=o		BAC_Group2-5A_GL0118816	len=476	ExpAA=0.00	First60=0.00	PredHel=0	Topology=o		BAC_Group2-5A_GL0118816	len=476	ExpAA=0.00	First60=0.00	PredHel=0	Topology=o
MOUSE_Q6P8U6	len=465	ExpAA=0.05	First60=0.03	PredHel=0	Topology=o		BAC_4-6_GL0099736	len=328	ExpAA=0.01	First60=0.01	PredHel=0	Topology=o		BAC_4-6_GL0099736	len=328	ExpAA=0.01	First60=0.01	PredHel=0	Topology=o		BAC_4-6_GL0099736	len=328	ExpAA=0.01	First60=0.01	PredHel=0	Topology=o		BAC_4-6_GL0099736	len=328	ExpAA=0.01	First60=0.01	PredHel=0	Topology=o		BAC_4-6_GL0099736	len=328	ExpAA=0.01	First60=0.01	PredHel=0	Topology=o
BAC_G1-5A_GL0049890	len=139	ExpAA=0.01	First60=0.00	PredHel=0	Topology=o		BAC_S-Fe6_GL0084364	len=63	ExpAA=0.01	First60=0.01	PredHel=0	Topology=o		BAC_S-Fe6_GL0084364	len=63	ExpAA=0.01	First60=0.01	PredHel=0	Topology=o		BAC_S-Fe6_GL0084364	len=63	ExpAA=0.01	First60=0.01	PredHel=0	Topology=o		BAC_S-Fe6_GL0084364	len=63	ExpAA=0.01	First60=0.01	PredHel=0	Topology=o		BAC_S-Fe6_GL0084364	len=63	ExpAA=0.01	First60=0.01	PredHel=0	Topology=o
BAC_S-Fe6_GL0138616	len=186	ExpAA=0.04	First60=0.00	PredHel=0	Topology=o		BAC_1A-dyr1-07_GL0017448	len=464	ExpAA=1.12	First60=1.10	PredHel=0	Topology=o		BAC_1A-dyr1-07_GL0017448	len=464	ExpAA=1.12	First60=1.10	PredHel=0	Topology=o		BAC_1A-dyr1-07_GL0017448	len=464	ExpAA=1.12	First60=1.10	PredHel=0	Topology=o		BAC_1A-dyr1-07_GL0017448	len=464	ExpAA=1.12	First60=1.10	PredHel=0	Topology=o		BAC_1A-dyr1-07_GL0017448	len=464	ExpAA=1.12	First60=1.10	PredHel=0	Topology=o
BAC_6-2_GL0094322	len=480	ExpAA=1.09	First60=1.09	PredHel=0	Topology=o		BAC_29_GL0023124	len=356	ExpAA=0.56	First60=0.00	PredHel=0	Topology=o		BAC_29_GL0023124	len=356	ExpAA=0.56	First60=0.00	PredHel=0	Topology=o		BAC_29_GL0023124	len=356	ExpAA=0.56	First60=0.00	PredHel=0	Topology=o		BAC_29_GL0023124	len=356	ExpAA=0.56	First60=0.00	PredHel=0	Topology=o		BAC_29_GL0023124	len=356	ExpAA=0.56	First60=0.00	PredHel=0	Topology=o
BAC_47_GL0055399	len=541	ExpAA=0.02	First60=0.00	PredHel=0	Topology=o		MOUSE_A0A0R4J0I1	len=418	ExpAA=27.25	First60=14.50	PredHel=0	Topology=o		MOUSE_A0A0R4J0I1	len=418	ExpAA=27.25	First60=14.50	PredHel=0	Topology=o		MOUSE_A0A0R4J0I1	len=418	ExpAA=27.25	First60=14.50	PredHel=0	Topology=o		MOUSE_A0A0R4J0I1	len=418	ExpAA=27.25	First60=14.50	PredHel=0	Topology=o		MOUSE_A0A0R4J0I1	len=418	ExpAA=27.25	First60=14.50	PredHel=0	Topology=o
BAC_5-4_GL0121871	len=349	ExpAA=0.02	First60=0.00	PredHel=0	Topology=o		BAC_6-5_GL0071937	len=332	ExpAA=0.00	First60=0.00	PredHel=0	Topology=o		BAC_6-5_GL0071937	len=332	ExpAA=0.00	First60=0.00	PredHel=0	Topology=o		BAC_6-5_GL0071937	len=332	ExpAA=0.00	First60=0.00	PredHel=0	Topology=o		BAC_6-5_GL0071937	len=332	ExpAA=0.00	First60=0.00	PredHel=0	Topology=o		BAC_6-5_GL0071937	len=332	ExpAA=0.00	First60=0.00	PredHel=0	Topology=o
BAC_5-8_GL0101777	len=359	ExpAA=0.02	First60=0.01	PredHel=0	Topology=o		BAC_2-7_GL0091106	len=373	ExpAA=15.75	First60=15.53	PredHel=0	Topology=o		BAC_2-7_GL0091106	len=373	ExpAA=15.75	First60=15.53	PredHel=0	Topology=o		BAC_2-7_GL0091106	len=373	ExpAA=15.75	First60=15.53	PredHel=0	Topology=o		BAC_2-7_GL0091106	len=373	ExpAA=15.75	First60=15.53	PredHel=0	Topology=o		BAC_2-7_GL0091106	len=373	ExpAA=15.75	First60=15.53	PredHel=0	Topology=o
BAC_7-8_GL0045670	len=390	ExpAA=0.02	First60=0.00	PredHel=0	Topology=o		BAC_5-2_GL0060441	len=289	ExpAA=8.50	First60=7.38	PredHel=0	Topology=o		BAC_5-2_GL0060441	len=289	ExpAA=8.50	First60=7.38	PredHel=0	Topology=o		BAC_5-2_GL0060441	len=289	ExpAA=8.50	First60=7.38	PredHel=0	Topology=o		BAC_5-2_GL0060441	len=289	ExpAA=8.50	First60=7.38	PredHel=0	Topology=o		BAC_5-2_GL0060441	len=289	ExpAA=8.50	First60=7.38	PredHel=0	Topology=o
BAC_Group2-3A_GL0004642	len=240	ExpAA=2.32	First60=0.00	PredHel=0	Topology=o		BAC_Group2-8A_GL0192917	len=1020	ExpAA=0.00	First60=0.00	PredHel=0	Topology=o		BAC_Group2-8A_GL0192917	len=1020	ExpAA=0.00	First60=0.00	PredHel=0	Topology=o		BAC_Group2-8A_GL0192917	len=1020	ExpAA=0.00	First60=0.00	PredHel=0	Topology=o		BAC_Group2-8A_GL0192917	len=1020	ExpAA=0.00	First60=0.00	PredHel=0	Topology=o		BAC_Group2-8A_GL0192917	len=1020	ExpAA=0.00	First60=0.00	PredHel=0	Topology=o
BAC_2A-dyr14-06_GL0054569	len=877	ExpAA=0.63	First60=0.00	PredHel=0	Topology=o		BAC_1A-dyr2-07_GL0018407	len=1177	ExpAA=5.30	First60=0.27	PredHel=0	Topology=o		BAC_1A-dyr2-07_GL0018407	len=1177	ExpAA=5.30	First60=0.27	PredHel=0	Topology=o		BAC_1A-dyr2-07_GL0018407	len=1177	ExpAA=5.30	First60=0.27	PredHel=0	Topology=o		BAC_1A-dyr2-07_GL0018407	len=1177	ExpAA=5.30	First60=0.27	PredHel=0	Topology=o		BAC_1A-dyr2-07_GL0018407	len=1177	ExpAA=5.30	First60=0.27	PredHel=0	Topology=o
BAC_7_GL0014629	len=400	ExpAA=0.08	First60=0.00	PredHel=0	Topology=o		BAC_4-3_GL0039584	len=540	ExpAA=0.06	First60=0.00	PredHel=0	Topology=o		BAC_4-3_GL0039584	len=540	ExpAA=0.06	First60=0.00	PredHel=0	Topology=o		BAC_4-3_GL0039584	len=540	ExpAA=0.06	First60=0.00	PredHel=0	Topology=o		BAC_4-3_GL0039584	len=540	ExpAA=0.06	First60=0.00	PredHel=0	Topology=o		BAC_4-3_GL0039584	len=540	ExpAA=0.06	First60=0.00	PredHel=0	Topology=o
BAC_8-2_GL0057662	len=270	ExpAA=1.69	First60=0.01	PredHel=0	Topology=o		BAC_MC-6-5_GL0094458	len=449	ExpAA=0.03	First60=0.02	PredHel=0	Topology=o		BAC_MC-6-5_GL0094458	len=449	ExpAA=0.03	First60=0.02	PredHel=0	Topology=o		BAC_MC-6-5_GL0094458	len=449	ExpAA=0.03	First60=0.02	PredHel=0	Topology=o		BAC_MC-6-5_GL0094458	len=449	ExpAA=0.03	First60=0.02	PredHel=0	Topology=o		BAC_MC-6-5_GL0094458	len=449	ExpAA=0.03	First60=0.02	PredHel=0	Topology=o
BAC_14_GL0022104	len=560	ExpAA=0.08	First60=0.00	PredHel=0	Topology=o		BAC_26_GL0118993	len=339	ExpAA=0.09	First60=0.06	PredHel=0	Topology=o		BAC_26_GL0118993	len=339	ExpAA=0.09	First60=0.06	PredHel=0	Topology=o		BAC_26_GL0118993	len=339	ExpAA=0.09	First60=0.06	PredHel=0	Topology=o		BAC_26_GL0118993	len=339	ExpAA=0.09	First60=0.06	PredHel=0	Topology=o		BAC_26_GL0118993	len=339	ExpAA=0.09	First60=0.06	PredHel=0	Topology=o
BAC_MC-6-1_GL0078746	len=453	ExpAA=7.88	First60=7.87	PredHel=0	Topology=o		BAC_S-Fe9_GL0009220	len=275	ExpAA=0.14	First60=0.01	PredHel=0	Topology=o		BAC_S-Fe9_GL0009220	len=275	ExpAA=0.14	First60=0.01	PredHel=0	Topology=o		BAC_S-Fe9_GL0009220	len=275	ExpAA=0.14	First60=0.01	PredHel=0	Topology=o		BAC_S-Fe9_GL0009220	len=275	ExpAA=0.14	First60=0.01	PredHel=0	Topology=o		BAC_S-Fe9_GL0009220	len=275	ExpAA=0.14	First60=0.01	PredHel=0	Topology=o
BAC_4-4_GL0081307	len=428	ExpAA=0.07	First60=0.00	PredHel=0	Topology=o		BAC_S-Fe20_GL0094122	len=380	ExpAA=0.88	First60=0.00	PredHel=0	Topology=o		BAC_S-Fe20_GL0094122	len=380	ExpAA=0.88	First60=0.00	PredHel=0	Topology=o		BAC_S-Fe20_GL0094122	len=380	ExpAA=0.88	First60=0.00	PredHel=0	Topology=o		BAC_S-Fe20_GL0094122	len=380	ExpAA=0.88	First60=0.00	PredHel=0	Topology=o		BAC_S-Fe20_GL0094122	len=380	ExpAA=0.88	First60=0.00	PredHel=0	Topology=o
BAC_6-7_GL0041391	len=468	ExpAA=1.15	First60=1.15	PredHel=0	Topology=o		BAC_7-5_GL0007166	len=759	ExpAA=0.02	First60=0.00	PredHel=0	Topology=o		BAC_7-5_GL0007166	len=759	ExpAA=0.02	First60=0.00	PredHel=0	Topology=o		BAC_7-5_GL0007166	len=759	ExpAA=0.02	First60=0.00	PredHel=0	Topology=o		BAC_7-5_GL0007166	len=759	ExpAA=0.02	First60=0.00	PredHel=0	Topology=o		BAC_7-5_GL0007166	len=759	ExpAA=0.02	First60=0.00	PredHel=0	Topology=o
BAC_S-Fe6_GL0067413	len=221	ExpAA=0.00	First60=0.00	PredHel=0	Topology=o		BAC_6-4_GL0072087	len=327	ExpAA=10.24	First60=8.58	PredHel=0	Topology=o		BAC_6-4_GL0072087	len=327	ExpAA=10.24	First60=8.58	PredHel=0	Topology=o		BAC_6-4_GL0072087	len=327	ExpAA=10.24	First60=8.58	PredHel=0	Topology=o		BAC_6-4_GL0072087	len=327	ExpAA=10.24	First60=8.58	PredHel=0	Topology=o		BAC_6-4_GL0072087	len=327	ExpAA=10.24	First60=8.58	PredHel=0	Topology=o
BAC_11_GL0036313	len=265	ExpAA=0.00	First60=0.00	PredHel=0	Topology=o		MOUSE_Q8K0C5	len=167	ExpAA=0.06	First60=0.06	PredHel=0	Topology=o		MOUSE_Q8K0C5	len=167	ExpAA=0.06	First60=0.06	PredHel=0	Topology=o		MOUSE_Q8K0C5	len=167	ExpAA=0.06	First60=0.06	PredHel=0	Topology=o		MOUSE_Q8K0C5	len=167	ExpAA=0.06	First60=0.06	PredHel=0	Topology=o		MOUSE_Q8K0C5	len=167	ExpAA=0.06	First60=0.06	PredHel=0	Topology=o
BAC_1A-dyr4-07_GL0070793	len=264	ExpAA=1.08	First60=0.00	PredHel=0	Topology=o		BAC_6-6_GL0089718	len=411	ExpAA=0.02	First60=0.00	PredHel=0	Topology=o		BAC_6-6_GL0089718	len=411	ExpAA=0.02	First60=0.00	PredHel=0	Topology=o		BAC_6-6_GL0089718	len=411	ExpAA=0.02	First60=0.00	PredHel=0	Topology=o		BAC_6-6_GL0089718	len=411	ExpAA=0.02	First60=0.00	PredHel=0	Topology=o		BAC_6-6_GL0089718	len=411	ExpAA=0.02	First60=0.00	PredHel=0	Topology=o
BAC_6-7_GL0051200	len=437	ExpAA=0.33	First60=0.00	PredHel=0	Topology=o		BAC_2-1_GL0001188	len=347	ExpAA=12.98	First60=12.98	PredHel=0	Topology=o		BAC_2-1_GL0001188	len=347	ExpAA=12.98	First60=12.98	PredHel=0	Topology=o		BAC_2-1_GL0001188	len=347	ExpAA=12.98	First60=12.98	PredHel=0	Topology=o		BAC_2-1_GL0001188	len=347	ExpAA=12.98	First60=12.98	PredHel=0	Topology=o		BAC_2-1_GL0001188	len=347	ExpAA=12.98	First60=12.98	PredHel=0	Topology=o
BAC_10_GL0038117	len=395	ExpAA=4.23	First60=1.38	PredHel=0	Topology=o		BAC_8-2_GL0073909	len=179	ExpAA=0.00	First60=0.00	PredHel=0	Topology=o		BAC_8-2_GL0073909	len=179	ExpAA=0.00	First60=0.00	PredHel=0	Topology=o		BAC_8-2_GL0073909	len=179	ExpAA=0.00	First60=0.00	PredHel=0	Topology=o		BAC_8-2_GL0073909	len=179	ExpAA=0.00	First60=0.00	PredHel=0	Topology=o		BAC_8-2_GL0073909	len=179	ExpAA=0.00	First60=0.00	PredHel=0	Topology=o
BAC_4-3_GL0067745	len=397	ExpAA=0.01	First60=0.00	PredHel=0	Topology=o		BAC_7-4_GL0025874	len=416	ExpAA=0.05	First60=0.00	PredHel=0	Topology=o		BAC_7-4_GL0025874	len=416	ExpAA=0.05	First60=0.00	PredHel=0	Topology=o		BAC_7-4_GL0025874	len=416	ExpAA=0.05	First60=0.00	PredHel=0	Topology=o		BAC_7-4_GL0025874	len=416	ExpAA=0.05	First60=0.00	PredHel=0	Topology=o		BAC_7-4_GL0025874	len=416	ExpAA=0.05	First60=0.00	PredHel=0	Topology=o
BAC_2B-dyr23-07_GL0007711	len=593	ExpAA=0.88	First60=0.00	PredHel=0	Topology=o		BAC_6-3_GL0099331	len=344	ExpAA=0.05	First60=0.03	PredHel=0	Topology=o		BAC_6-3_GL0099331	len=344	ExpAA=0.05	First60=0.03	PredHel=0	Topology=o		BAC_6-3_GL0099331	len=344	ExpAA=0.05	First60=0.03	PredHel=0	Topology=o		BAC_6-3_GL0099331	len=344	ExpAA=0.05	First60=0.03	PredHel=0	Topology=o		BAC_6-3_GL0099331	len=344	ExpAA=0.05	First60=0.03	PredHel=0	Topology=o
BAC_11_GL0048662	len=196	ExpAA=0.00	First60=0.00	PredHel=0	Topology=o		BAC_5-7_GL0089061	len=453	ExpAA=0.03	First60=0.00	PredHel=0	Topology=o		BAC_5-7_GL0089061	len=453	ExpAA=0.03	First60=0.00	PredHel=0	Topology=o		BAC_5-7_GL0089061	len=453	ExpAA=0.03	First60=0.00	PredHel=0	Topology=o		BAC_5-7_GL0089061	len=453	ExpAA=0.03	First60=0.00	PredHel=0	Topology=o		BAC_5-7_GL0089061	len=453	ExpAA=0.03	First60=0.00	PredHel=0	Topology=o
BAC_2-8_GL0071465	len=349	ExpAA=0.02	First60=0.00	PredHel=0	Topology=o		BAC_16_GL0050117	len=336	ExpAA=0.03	First60=0.00	PredHel=0	Topology=o		BAC_16_GL0050117	len=336	ExpAA=0.03	First60=0.00	PredHel=0	Topology=o		BAC_16_GL0050117	len=336	ExpAA=0.03	First60=0.00	PredHel=0	Topology=o		BAC_16_GL0050117	len=336	ExpAA=0.03	First60=0.00	PredHel=0	Topology=o		BAC_16_GL0050117	len=336	ExpAA=0.03	First60=0.00	PredHel=0	Topology=o
BAC_2-2_GL0119299	len=449	ExpAA=10.65	First60=0.00	PredHel=0	Topology=o		BAC_1-2_GL0062479	len=290	ExpAA=0.06	First60=0.01	PredHel=0	Topology=o		BAC_1-2_GL0062479	len=290	ExpAA=0.06	First60=0.01	PredHel=0	Topology=o		BAC_1-2_GL0062479	len=290	ExpAA=0.06	First60=0.01	PredHel=0	Topology=o		BAC_1-2_GL0062479	len=290	ExpAA=0.06	First60=0.01	PredHel=0	Topology=o		BAC_1-2_GL0062479	len=290	ExpAA=0.06	First60=0.01	PredHel=0	Topology=o
BAC_8-1_GL0088804	len=346	ExpAA=0.05	First60=0.01	PredHel=0	Topology=o		BAC_G1-5A_GL0000829	len=167	ExpAA=0.00	First60=0.00	PredHel=0	Topology=o		BAC_G1-5A_GL0000829	len=167	ExpAA=0.00	First60=0.00	PredHel=0	Topology=o		BAC_G1-5A_GL0000829	len=167	ExpAA=0.00	First60=0.00	PredHel=0	Topology=o		BAC_G1-5A_GL0000829	len=167	ExpAA=0.00	First60=0.00	PredHel=0	Topology=o		BAC_G1-5A_GL0000829	len=167	ExpAA=0.00	First60=0.00	PredHel=0	Topology=o
BAC_S-Fe12_GL0016128	len=393	ExpAA=8.71	First60=8.70	PredHel=0	Topology=o		BAC_1-6_GL0007650	len=433	ExpAA=1.21	First60=0.00	PredHel=0	Topology=o		BAC_1-6_GL0007650	len=433	ExpAA=1.21	First60=0.00	PredHel=0	Topology=o		BAC_1-6_GL0007650	len=433	ExpAA=1.21	First60=0.00	PredHel=0	Topology=o		BAC_1-6_GL0007650	len=433	ExpAA=1.21	First60=0.00	PredHel=0	Topology=o		BAC_1-6_GL0007650	len=433	ExpAA=1.21	First60=0.00	PredHel=0	Topology=o
BAC_1-7_GL0093973	len=1184	ExpAA=0.01	First60=0.00	PredHel=0	Topology=o		BAC_1A-dyr1-07_GL0044123	len=401	ExpAA=3.14	First60=3.14	PredHel=0	Topology=o		BAC_1A-dyr1-07_GL0044123	len=401	ExpAA=3.14	First60=3.14	PredHel=0	Topology=o		BAC_1A-dyr1-07_GL0044123	len=401	ExpAA=3.14	First60=3.14	PredHel=0	Topology=o		BAC_1A-dyr1-07_GL0044123	len=401	ExpAA=3.14	First60=3.14	PredHel=0	Topology=o		BAC_1A-dyr1-07_GL0044123	len=401	ExpAA=3.14	First60=3.14	PredHel=0	Topology=o
BAC_7-4_GL0117967	len=874	ExpAA=0.01	First60=0.00	PredHel=0	Topology=o		BAC_S-Fe3_GL0101545	len=427	ExpAA=0.02	First60=0.00	PredHel=0	Topology=o		BAC_S-Fe3_GL0101545	len=427	ExpAA=0.02	First60=0.00	PredHel=0	Topology=o		BAC_S-Fe3_GL0101545	len=427	ExpAA=0.02	First60=0.00	PredHel=0	Topology=o		BAC_S-Fe3_GL0101545	len=427	ExpAA=0.02	First60=0.00	PredHel=0	Topology=o		BAC_S-Fe3_GL0101545	len=427	ExpAA=0.02	First60=0.00	PredHel=0	Topology=o
BAC_7-5_GL0144179	len=286	ExpAA=0.00	First60=0.00	PredHel=0	Topology=o		BAC_3-3_GL0067279	len=876	ExpAA=0.07	First60=0.00	PredHel=0	Topology=o		BAC_3-3_GL0067279	len=876	ExpAA=0.07	First60=0.00	PredHel=0	Topology=o		BAC_3-3_GL0067279	len=876	ExpAA=0.07	First60=0.00	PredHel=0	Topology=o		BAC_3-3_GL0067279	len=876	ExpAA=0.07	First60=0.00	PredHel=0	Topology=o		BAC_3-3_GL0067279	len=876	ExpAA=0.07	First60=0.00	PredHel=0	Topology=o
BAC_6-7_GL0098750	len=382	ExpAA=0.40	First60=0.20	PredHel=0	Topology=o		BAC_8-5_GL0135920	len=615	ExpAA=0.01	First60=0.00	PredHel=0	Topology=o		BAC_8-5_GL0135920	len=615	ExpAA=0.01	First60=0.00	PredHel=0	Topology=o		BAC_8-5_GL0135920	len=615	ExpAA=0.01	First60=0.00	PredHel=0	Topology=o		BAC_8-5_GL0135920	len=615	ExpAA=0.01	First60=0.00	PredHel=0	Topology=o		BAC_8-5_GL0135920	len=615	ExpAA=0.01	First60=0.00	PredHel=0	Topology=o
BAC_S-Fe11_GL0035035	len=1182	ExpAA=5.32	First60=2.11	PredHel=0	Topology=o		BAC_8-7_GL0038932	len=544	ExpAA=0.00	First60=0.00	PredHel=0	Topology=o		BAC_8-7_GL0038932	len=544	ExpAA=0.00	First60=0.00	PredHel=0	Topology=o		BAC_8-7_GL0038932	len=544	ExpAA=0.00	First60=0.00	PredHel=0	Topology=o		BAC_8-7_GL0038932	len=544	ExpAA=0.00	First60=0.00	PredHel=0	Topology=o		BAC_8-7_GL0038932	len=544	ExpAA=0.00	First60=0.00	PredHel=0	Topology=o
BAC_S-Fe20_GL0019704	len=410	ExpAA=0.06	First60=0.00	PredHel=0	Topology=o		BAC_S-Fe6_GL0254811	len=321	ExpAA=0.14	First60=0.07	PredHel=0	Topology=o		BAC_S-Fe6_GL0254811	len=321	ExpAA=0.14	First60=0.07	PredHel=0	Topology=o		BAC_S-Fe6_GL0254811	len=321	ExpAA=0.14	First60=0.07	PredHel=0	Topology=o		BAC_S-Fe6_GL0254811	len=321	ExpAA=0.14	First60=0.07	PredHel=0	Topology=o		BAC_S-Fe6_GL0254811	len=321	ExpAA=0.14	First60=0.07	PredHel=0	Topology=o
BAC_47_GL0091423	len=652	ExpAA=0.02	First60=0.00	PredHel=0	Topology=o		BAC_2-5_GL0005061	len=401	ExpAA=0.04	First60=0.00	PredHel=0	Topology=o		BAC_2-5_GL0005061	len=401	ExpAA=0.04	First60=0.00	PredHel=0	Topology=o		BAC_2-5_GL0005061	len=401	ExpAA=0.04	First60=0.00	PredHel=0	Topology=o		BAC_2-5_GL0005061	len=401	ExpAA=0.04	First60=0.00	PredHel=0	Topology=o		BAC_2-5_GL0005061	len=401	ExpAA=0.04	First60=0.00	PredHel=0	Topology=o
BAC_S-Fe5_GL0119215	len=447	ExpAA=0.02	First60=0.00	PredHel=0	Topology=o		MOUSE_Q6P8U6	len=465	ExpAA=0.05	First60=0.03	PredHel=0	Topology=o		MOUSE_Q6P8U6	len=465	ExpAA=0.05	First60=0.03	PredHel=0	Topology=o		MOUSE_Q6P8U6	len=465	ExpAA=0.05	First60=0.03	PredHel=0	Topology=o		MOUSE_Q6P8U6	len=465	ExpAA=0.05	First60=0.03	PredHel=0	Topology=o		MOUSE_Q6P8U6	len=465	ExpAA=0.05	First60=0.03	PredHel=0	Topology=o
BAC_2-1_GL0015007	len=696	ExpAA=2.38	First60=2.33	PredHel=0	Topology=o		BAC_G1-5A_GL0049890	len=139	ExpAA=0.01	First60=0.00	PredHel=0	Topology=o		BAC_G1-5A_GL0049890	len=139	ExpAA=0.01	First60=0.00	PredHel=0	Topology=o		BAC_G1-5A_GL0049890	len=139	ExpAA=0.01	First60=0.00	PredHel=0	Topology=o		BAC_G1-5A_GL0049890	len=139	ExpAA=0.01	First60=0.00	PredHel=0	Topology=o		BAC_G1-5A_GL0049890	len=139	ExpAA=0.01	First60=0.00	PredHel=0	Topology=o
BAC_2-1_GL0060675	len=541	ExpAA=0.00	First60=0.00	PredHel=0	Topology=o		BAC_S-Fe6_GL0138616	len=186	ExpAA=0.04	First60=0.00	PredHel=0	Topology=o		BAC_S-Fe6_GL0138616	len=186	ExpAA=0.04	First60=0.00	PredHel=0	Topology=o		BAC_S-Fe6_GL0138616	len=186	ExpAA=0.04	First60=0.00	PredHel=0	Topology=o		BAC_S-Fe6_GL0138616	len=186	ExpAA=0.04	First60=0.00	PredHel=0	Topology=o		BAC_S-Fe6_GL0138616	len=186	ExpAA=0.04	First60=0.00	PredHel=0	Topology=o
BAC_1_GL0005256	len=348	ExpAA=0.01	First60=0.00	PredHel=0	Topology=o		BAC_6-2_GL0094322	len=480	ExpAA=1.09	First60=1.09	PredHel=0	Topology=o		BAC_6-2_GL0094322	len=480	ExpAA=1.09	First60=1.09	PredHel=0	Topology=o		BAC_6-2_GL0094322	len=480	ExpAA=1.09	First60=1.09	PredHel=0	Topology=o		BAC_6-2_GL0094322	len=480	ExpAA=1.09	First60=1.09	PredHel=0	Topology=o		BAC_6-2_GL0094322	len=480	ExpAA=1.09	First60=1.09	PredHel=0	Topology=o
BAC_MH-6-4_GL0031411	len=443	ExpAA=0.04	First60=0.00	PredHel=0	Topology=o		BAC_47_GL0055399	len=541	ExpAA=0.02	First60=0.00	PredHel=0	Topology=o		BAC_47_GL0055399	len=541	ExpAA=0.02	First60=0.00	PredHel=0	Topology=o		BAC_47_GL0055399	len=541	ExpAA=0.02	First60=0.00	PredHel=0	Topology=o		BAC_47_GL0055399	len=541	ExpAA=0.02	First60=0.00	PredHel=0	Topology=o		BAC_47_GL0055399	len=541	ExpAA=0.02	First60=0.00	PredHel=0	Topology=o
BAC_2_GL0043131	len=712	ExpAA=0.51	First60=0.00	PredHel=0	Topology=o		BAC_5-4_GL0121871	len=349	ExpAA=0.02	First60=0.00	PredHel=0	Topology=o		BAC_5-4_GL0121871	len=349	ExpAA=0.02	First60=0.00	PredHel=0	Topology=o		BAC_5-4_GL0121871	len=349	ExpAA=0.02	First60=0.00	PredHel=0	Topology=o		BAC_5-4_GL0121871	len=349	ExpAA=0.02	First60=0.00	PredHel=0	Topology=o		BAC_5-4_GL0121871	len=349	ExpAA=0.02	First60=0.00	PredHel=0	Topology=o
BAC_4-4_GL0034038	len=410	ExpAA=0.03	First60=0.00	PredHel=0	Topology=o		BAC_5-8_GL0101777	len=359	ExpAA=0.02	First60=0.01	PredHel=0	Topology=o		BAC_5-8_GL0101777	len=359	ExpAA=0.02	First60=0.01	PredHel=0	Topology=o		BAC_5-8_GL0101777	len=359	ExpAA=0.02	First60=0.01	PredHel=0	Topology=o		BAC_5-8_GL0101777	len=359	ExpAA=0.02	First60=0.01	PredHel=0	Topology=o		BAC_5-8_GL0101777	len=359	ExpAA=0.02	First60=0.01	PredHel=0	Topology=o
BAC_Group2-2A_GL0042463	len=183	ExpAA=0.01	First60=0.00	PredHel=0	Topology=o		BAC_7-8_GL0045670	len=390	ExpAA=0.02	First60=0.00	PredHel=0	Topology=o		BAC_7-8_GL0045670	len=390	ExpAA=0.02	First60=0.00	PredHel=0	Topology=o		BAC_7-8_GL0045670	len=390	ExpAA=0.02	First60=0.00	PredHel=0	Topology=o		BAC_7-8_GL0045670	len=390	ExpAA=0.02	First60=0.00	PredHel=0	Topology=o		BAC_7-8_GL0045670	len=390	ExpAA=0.02	First60=0.00	PredHel=0	Topology=o
BAC_2-2_GL0155161	len=541	ExpAA=0.01	First60=0.00	PredHel=0	Topology=o		BAC_Group2-3A_GL0004642	len=240	ExpAA=2.32	First60=0.00	PredHel=0	Topology=o		BAC_Group2-3A_GL0004642	len=240	ExpAA=2.32	First60=0.00	PredHel=0	Topology=o		BAC_Group2-3A_GL0004642	len=240	ExpAA=2.32	First60=0.00	PredHel=0	Topology=o		BAC_Group2-3A_GL0004642	len=240	ExpAA=2.32	First60=0.00	PredHel=0	Topology=o		BAC_Group2-3A_GL0004642	len=240	ExpAA=2.32	First60=0.00	PredHel=0	Topology=o
BAC_10_GL0019680	len=287	ExpAA=0.00	First60=0.00	PredHel=0	Topology=o		BAC_2A-dyr14-06_GL0054569	len=877	ExpAA=0.63	First60=0.00	PredHel=0	Topology=o		BAC_2A-dyr14-06_GL0054569	len=877	ExpAA=0.63	First60=0.00	PredHel=0	Topology=o		BAC_2A-dyr14-06_GL0054569	len=877	ExpAA=0.63	First60=0.00	PredHel=0	Topology=o		BAC_2A-dyr14-06_GL0054569	len=877	ExpAA=0.63	First60=0.00	PredHel=0	Topology=o		BAC_2A-dyr14-06_GL0054569	len=877	ExpAA=0.63	First60=0.00	PredHel=0	Topology=o
BAC_47_GL0111315	len=589	ExpAA=0.01	First60=0.00	PredHel=0	Topology=o		BAC_7_GL0014629	len=400	ExpAA=0.08	First60=0.00	PredHel=0	Topology=o		BAC_7_GL0014629	len=400	ExpAA=0.08	First60=0.00	PredHel=0	Topology=o		BAC_7_GL0014629	len=400	ExpAA=0.08	First60=0.00	PredHel=0	Topology=o		BAC_7_GL0014629	len=400	ExpAA=0.08	First60=0.00	PredHel=0	Topology=o		BAC_7_GL0014629	len=400	ExpAA=0.08	First60=0.00	PredHel=0	Topology=o
BAC_14_GL0098599	len=191	ExpAA=0.36	First60=0.36	PredHel=0	Topology=o		BAC_8-2_GL0057662	len=270	ExpAA=1.69	First60=0.01	PredHel=0	Topology=o		BAC_8-2_GL0057662	len=270	ExpAA=1.69	First60=0.01	PredHel=0	Topology=o		BAC_8-2_GL0057662	len=270	ExpAA=1.69	First60=0.01	PredHel=0	Topology=o		BAC_8-2_GL0057662	len=270	ExpAA=1.69	First60=0.01	PredHel=0	Topology=o		BAC_8-2_GL0057662	len=270	ExpAA=1.69	First60=0.01	PredHel=0	Topology=o
BAC_MH-6-4_GL0008749	len=348	ExpAA=0.05	First60=0.00	PredHel=0	Topology=o		BAC_14_GL0022104	len=560	ExpAA=0.08	First60=0.00	PredHel=0	Topology=o		BAC_14_GL0022104	len=560	ExpAA=0.08	First60=0.00	PredHel=0	Topology=o		BAC_14_GL0022104	len=560	ExpAA=0.08	First60=0.00	PredHel=0	Topology=o		BAC_14_GL0022104	len=560	ExpAA=0.08	First60=0.00	PredHel=0	Topology=o		BAC_14_GL0022104	len=560	ExpAA=0.08	First60=0.00	PredHel=0	Topology=o
BAC_2-1_GL0009760	len=565	ExpAA=0.00	First60=0.00	PredHel=0	Topology=o		BAC_MC-6-1_GL0078746	len=453	ExpAA=7.88	First60=7.87	PredHel=0	Topology=o		BAC_MC-6-1_GL0078746	len=453	ExpAA=7.88	First60=7.87	PredHel=0	Topology=o		BAC_MC-6-1_GL0078746	len=453	ExpAA=7.88	First60=7.87	PredHel=0	Topology=o		BAC_MC-6-1_GL0078746	len=453	ExpAA=7.88	First60=7.87	PredHel=0	Topology=o		BAC_MC-6-1_GL0078746	len=453	ExpAA=7.88	First60=7.87	PredHel=0	Topology=o
BAC_5-8_GL0060410	len=337	ExpAA=0.55	First60=0.08	PredHel=0	Topology=o		BAC_4-4_GL0081307	len=428	ExpAA=0.07	First60=0.00	PredHel=0	Topology=o		BAC_4-4_GL0081307	len=428	ExpAA=0.07	First60=0.00	PredHel=0	Topology=o		BAC_4-4_GL0081307	len=428	ExpAA=0.07	First60=0.00	PredHel=0	Topology=o		BAC_4-4_GL0081307	len=428	ExpAA=0.07	First60=0.00	PredHel=0	Topology=o		BAC_4-4_GL0081307	len=428	ExpAA=0.07	First60=0.00	PredHel=0	Topology=o
BAC_7_GL0033364	len=216	ExpAA=0.00	First60=0.00	PredHel=0	Topology=o		BAC_6-7_GL0041391	len=468	ExpAA=1.15	First60=1.15	PredHel=0	Topology=o		BAC_6-7_GL0041391	len=468	ExpAA=1.15	First60=1.15	PredHel=0	Topology=o		BAC_6-7_GL0041391	len=468	ExpAA=1.15	First60=1.15	PredHel=0	Topology=o		BAC_6-7_GL0041391	len=468	ExpAA=1.15	First60=1.15	PredHel=0	Topology=o		BAC_6-7_GL0041391	len=468	ExpAA=1.15	First60=1.15	PredHel=0	Topology=o
BAC_G1-7A_GL0131212	len=239	ExpAA=0.00	First60=0.00	PredHel=0	Topology=o		BAC_S-Fe6_GL0067413	len=221	ExpAA=0.00	First60=0.00	PredHel=0	Topology=o		BAC_S-Fe6_GL0067413	len=221	ExpAA=0.00	First60=0.00	PredHel=0	Topology=o		BAC_S-Fe6_GL0067413	len=221	ExpAA=0.00	First60=0.00	PredHel=0	Topology=o		BAC_S-Fe6_GL0067413	len=221	ExpAA=0.00	First60=0.00	PredHel=0	Topology=o		BAC_S-Fe6_GL0067413	len=221	ExpAA=0.00	First60=0.00	PredHel=0	Topology=o
BAC_7-5_GL0129318	len=349	ExpAA=0.34	First60=0.10	PredHel=0	Topology=o		BAC_11_GL0036313	len=265	ExpAA=0.00	First60=0.00	PredHel=0	Topology=o		BAC_11_GL0036313	len=265	ExpAA=0.00	First60=0.00	PredHel=0	Topology=o		BAC_11_GL0036313	len=265	ExpAA=0.00	First60=0.00	PredHel=0	Topology=o		BAC_11_GL0036313	len=265	ExpAA=0.00	First60=0.00	PredHel=0	Topology=o		BAC_11_GL0036313	len=265	ExpAA=0.00	First60=0.00	PredHel=0	Topology=o
BAC_Group2-7A_GL0157990	len=511	ExpAA=0.25	First60=0.14	PredHel=0	Topology=o		BAC_1A-dyr4-07_GL0070793	len=264	ExpAA=1.08	First60=0.00	PredHel=0	Topology=o		BAC_1A-dyr4-07_GL0070793	len=264	ExpAA=1.08	First60=0.00	PredHel=0	Topology=o		BAC_1A-dyr4-07_GL0070793	len=264	ExpAA=1.08	First60=0.00	PredHel=0	Topology=o		BAC_1A-dyr4-07_GL0070793	len=264	ExpAA=1.08	First60=0.00	PredHel=0	Topology=o		BAC_1A-dyr4-07_GL0070793	len=264	ExpAA=1.08	First60=0.00	PredHel=0	Topology=o
BAC_1-1_GL0135553	len=319	ExpAA=0.10	First60=0.00	PredHel=0	Topology=o		BAC_6-7_GL0051200	len=437	ExpAA=0.33	First60=0.00	PredHel=0	Topology=o		BAC_6-7_GL0051200	len=437	ExpAA=0.33	First60=0.00	PredHel=0	Topology=o		BAC_6-7_GL0051200	len=437	ExpAA=0.33	First60=0.00	PredHel=0	Topology=o		BAC_6-7_GL0051200	len=437	ExpAA=0.33	First60=0.00	PredHel=0	Topology=o		BAC_6-7_GL0051200	len=437	ExpAA=0.33	First60=0.00	PredHel=0	Topology=o
BAC_Group2-4A_GL0059224	len=316	ExpAA=0.00	First60=0.00	PredHel=0	Topology=o		BAC_10_GL0038117	len=395	ExpAA=4.23	First60=1.38	PredHel=0	Topology=o		BAC_10_GL0038117	len=395	ExpAA=4.23	First60=1.38	PredHel=0	Topology=o		BAC_10_GL0038117	len=395	ExpAA=4.23	First60=1.38	PredHel=0	Topology=o		BAC_10_GL0038117	len=395	ExpAA=4.23	First60=1.38	PredHel=0	Topology=o		BAC_10_GL0038117	len=395	ExpAA=4.23	First60=1.38	PredHel=0	Topology=o
BAC_2-2_GL0022365	len=188	ExpAA=0.00	First60=0.00	PredHel=0	Topology=o		BAC_4-3_GL0067745	len=397	ExpAA=0.01	First60=0.00	PredHel=0	Topology=o		BAC_4-3_GL0067745	len=397	ExpAA=0.01	First60=0.00	PredHel=0	Topology=o		BAC_4-3_GL0067745	len=397	ExpAA=0.01	First60=0.00	PredHel=0	Topology=o		BAC_4-3_GL0067745	len=397	ExpAA=0.01	First60=0.00	PredHel=0	Topology=o		BAC_4-3_GL0067745	len=397	ExpAA=0.01	First60=0.00	PredHel=0	Topology=o
BAC_3-1_GL0098988	len=572	ExpAA=0.01	First60=0.00	PredHel=0	Topology=o		BAC_2B-dyr23-07_GL0007711	len=593	ExpAA=0.88	First60=0.00	PredHel=0	Topology=o		BAC_2B-dyr23-07_GL0007711	len=593	ExpAA=0.88	First60=0.00	PredHel=0	Topology=o		BAC_2B-dyr23-07_GL0007711	len=593	ExpAA=0.88	First60=0.00	PredHel=0	Topology=o		BAC_2B-dyr23-07_GL0007711	len=593	ExpAA=0.88	First60=0.00	PredHel=0	Topology=o		BAC_2B-dyr23-07_GL0007711	len=593	ExpAA=0.88	First60=0.00	PredHel=0	Topology=o
BAC_1-5_GL0055570	len=353	ExpAA=0.01	First60=0.00	PredHel=0	Topology=o		BAC_11_GL0048662	len=196	ExpAA=0.00	First60=0.00	PredHel=0	Topology=o		BAC_11_GL0048662	len=196	ExpAA=0.00	First60=0.00	PredHel=0	Topology=o		BAC_11_GL0048662	len=196	ExpAA=0.00	First60=0.00	PredHel=0	Topology=o		BAC_11_GL0048662	len=196	ExpAA=0.00	First60=0.00	PredHel=0	Topology=o		BAC_11_GL0048662	len=196	ExpAA=0.00	First60=0.00	PredHel=0	Topology=o
BAC_6-7_GL0084762	len=595	ExpAA=0.00	First60=0.00	PredHel=0	Topology=o		BAC_2-8_GL0071465	len=349	ExpAA=0.02	First60=0.00	PredHel=0	Topology=o		BAC_2-8_GL0071465	len=349	ExpAA=0.02	First60=0.00	PredHel=0	Topology=o		BAC_2-8_GL0071465	len=349	ExpAA=0.02	First60=0.00	PredHel=0	Topology=o		BAC_2-8_GL0071465	len=349	ExpAA=0.02	First60=0.00	PredHel=0	Topology=o		BAC_2-8_GL0071465	len=349	ExpAA=0.02	First60=0.00	PredHel=0	Topology=o
BAC_2-7_GL0062923	len=345	ExpAA=0.01	First60=0.00	PredHel=0	Topology=o		BAC_2-2_GL0119299	len=449	ExpAA=10.65	First60=0.00	PredHel=0	Topology=o		BAC_2-2_GL0119299	len=449	ExpAA=10.65	First60=0.00	PredHel=0	Topology=o		BAC_2-2_GL0119299	len=449	ExpAA=10.65	First60=0.00	PredHel=0	Topology=o		BAC_2-2_GL0119299	len=449	ExpAA=10.65	First60=0.00	PredHel=0	Topology=o		BAC_2-2_GL0119299	len=449	ExpAA=10.65	First60=0.00	PredHel=0	Topology=o
BAC_MC-6-5_GL0018823	len=598	ExpAA=0.00	First60=0.00	PredHel=0	Topology=o		BAC_8-1_GL0088804	len=346	ExpAA=0.05	First60=0.01	PredHel=0	Topology=o		BAC_8-1_GL0088804	len=346	ExpAA=0.05	First60=0.01	PredHel=0	Topology=o		BAC_8-1_GL0088804	len=346	ExpAA=0.05	First60=0.01	PredHel=0	Topology=o		BAC_8-1_GL0088804	len=346	ExpAA=0.05	First60=0.01	PredHel=0	Topology=o		BAC_8-1_GL0088804	len=346	ExpAA=0.05	First60=0.01	PredHel=0	Topology=o
BAC_7-5_GL0057381	len=316	ExpAA=0.01	First60=0.00	PredHel=0	Topology=o		BAC_S-Fe12_GL0016128	len=393	ExpAA=8.71	First60=8.70	PredHel=0	Topology=o		BAC_S-Fe12_GL0016128	len=393	ExpAA=8.71	First60=8.70	PredHel=0	Topology=o		BAC_S-Fe12_GL0016128	len=393	ExpAA=8.71	First60=8.70	PredHel=0	Topology=o		BAC_S-Fe12_GL0016128	len=393	ExpAA=8.71	First60=8.70	PredHel=0	Topology=o		BAC_S-Fe12_GL0016128	len=393	ExpAA=8.71	First60=8.70	PredHel=0	Topology=o
BAC_S-Fe9_GL0063273	len=690	ExpAA=0.02	First60=0.00	PredHel=0	Topology=o		BAC_1-7_GL0093973	len=1184	ExpAA=0.01	First60=0.00	PredHel=0	Topology=o		BAC_1-7_GL0093973	len=1184	ExpAA=0.01	First60=0.00	PredHel=0	Topology=o		BAC_1-7_GL0093973	len=1184	ExpAA=0.01	First60=0.00	PredHel=0	Topology=o		BAC_1-7_GL0093973	len=1184	ExpAA=0.01	First60=0.00	PredHel=0	Topology=o		BAC_1-7_GL0093973	len=1184	ExpAA=0.01	First60=0.00	PredHel=0	Topology=o
BAC_2A-dyr14-06_GL0029501	len=701	ExpAA=1.03	First60=1.02	PredHel=0	Topology=o		BAC_7-4_GL0117967	len=874	ExpAA=0.01	First60=0.00	PredHel=0	Topology=o		BAC_7-4_GL0117967	len=874	ExpAA=0.01	First60=0.00	PredHel=0	Topology=o		BAC_7-4_GL0117967	len=874	ExpAA=0.01	First60=0.00	PredHel=0	Topology=o		BAC_7-4_GL0117967	len=874	ExpAA=0.01	First60=0.00	PredHel=0	Topology=o		BAC_7-4_GL0117967	len=874	ExpAA=0.01	First60=0.00	PredHel=0	Topology=o
BAC_Group2-3A_GL0070555	len=182	ExpAA=0.09	First60=0.09	PredHel=0	Topology=o		BAC_7-5_GL0144179	len=286	ExpAA=0.00	First60=0.00	PredHel=0	Topology=o		BAC_7-5_GL0144179	len=286	ExpAA=0.00	First60=0.00	PredHel=0	Topology=o		BAC_7-5_GL0144179	len=286	ExpAA=0.00	First60=0.00	PredHel=0	Topology=o		BAC_7-5_GL0144179	len=286	ExpAA=0.00	First60=0.00	PredHel=0	Topology=o		BAC_7-5_GL0144179	len=286	ExpAA=0.00	First60=0.00	PredHel=0	Topology=o
BAC_MH-6-5_GL0144016	len=215	ExpAA=0.00	First60=0.00	PredHel=0	Topology=o		BAC_6-7_GL0098750	len=382	ExpAA=0.40	First60=0.20	PredHel=0	Topology=o		BAC_6-7_GL0098750	len=382	ExpAA=0.40	First60=0.20	PredHel=0	Topology=o		BAC_6-7_GL0098750	len=382	ExpAA=0.40	First60=0.20	PredHel=0	Topology=o		BAC_6-7_GL0098750	len=382	ExpAA=0.40	First60=0.20	PredHel=0	Topology=o		BAC_6-7_GL0098750	len=382	ExpAA=0.40	First60=0.20	PredHel=0	Topology=o
BAC_1-1_GL0116982	len=280	ExpAA=0.47	First60=0.27	PredHel=0	Topology=o		BAC_S-Fe11_GL0035035	len=1182	ExpAA=5.32	First60=2.11	PredHel=0	Topology=o		BAC_S-Fe11_GL0035035	len=1182	ExpAA=5.32	First60=2.11	PredHel=0	Topology=o		BAC_S-Fe11_GL0035035	len=1182	ExpAA=5.32	First60=2.11	PredHel=0	Topology=o		BAC_S-Fe11_GL0035035	len=1182	ExpAA=5.32	First60=2.11	PredHel=0	Topology=o		BAC_S-Fe11_GL0035035	len=1182	ExpAA=5.32	First60=2.11	PredHel=0	Topology=o
BAC_S-Fe14_GL0031823	len=878	ExpAA=0.02	First60=0.02	PredHel=0	Topology=o		BAC_S-Fe20_GL0019704	len=410	ExpAA=0.06	First60=0.00	PredHel=0	Topology=o		BAC_S-Fe20_GL0019704	len=410	ExpAA=0.06	First60=0.00	PredHel=0	Topology=o		BAC_S-Fe20_GL0019704	len=410	ExpAA=0.06	First60=0.00	PredHel=0	Topology=o		BAC_S-Fe20_GL0019704	len=410	ExpAA=0.06	First60=0.00	PredHel=0	Topology=o		BAC_S-Fe20_GL0019704	len=410	ExpAA=0.06	First60=0.00	PredHel=0	Topology=o
BAC_S-Fe6_GL0239162	len=167	ExpAA=0.07	First60=0.01	PredHel=0	Topology=o		BAC_47_GL0091423	len=652	ExpAA=0.02	First60=0.00	PredHel=0	Topology=o		BAC_47_GL0091423	len=652	ExpAA=0.02	First60=0.00	PredHel=0	Topology=o		BAC_47_GL0091423	len=652	ExpAA=0.02	First60=0.00	PredHel=0	Topology=o		BAC_47_GL0091423	len=652	ExpAA=0.02	First60=0.00	PredHel=0	Topology=o		BAC_47_GL0091423	len=652	ExpAA=0.02	First60=0.00	PredHel=0	Topology=o
BAC_Group2-8A_GL0153889	len=287	ExpAA=0.19	First60=0.11	PredHel=0	Topology=o		BAC_S-Fe5_GL0119215	len=447	ExpAA=0.02	First60=0.00	PredHel=0	Topology=o		BAC_S-Fe5_GL0119215	len=447	ExpAA=0.02	First60=0.00	PredHel=0	Topology=o		BAC_S-Fe5_GL0119215	len=447	ExpAA=0.02	First60=0.00	PredHel=0	Topology=o		BAC_S-Fe5_GL0119215	len=447	ExpAA=0.02	First60=0.00	PredHel=0	Topology=o		BAC_S-Fe5_GL0119215	len=447	ExpAA=0.02	First60=0.00	PredHel=0	Topology=o
BAC_S-Fe1_GL0158256	len=513	ExpAA=0.03	First60=0.00	PredHel=0	Topology=o		BAC_2-1_GL0015007	len=696	ExpAA=2.38	First60=2.33	PredHel=0	Topology=o		BAC_2-1_GL0015007	len=696	ExpAA=2.38	First60=2.33	PredHel=0	Topology=o		BAC_2-1_GL0015007	len=696	ExpAA=2.38	First60=2.33	PredHel=0	Topology=o		BAC_2-1_GL0015007	len=696	ExpAA=2.38	First60=2.33	PredHel=0	Topology=o		BAC_2-1_GL0015007	len=696	ExpAA=2.38	First60=2.33	PredHel=0	Topology=o
BAC_S-Fe9_GL0001214	len=209	ExpAA=0.00	First60=0.00	PredHel=0	Topology=o		BAC_2-1_GL0060675	len=541	ExpAA=0.00	First60=0.00	PredHel=0	Topology=o		BAC_2-1_GL0060675	len=541	ExpAA=0.00	First60=0.00	PredHel=0	Topology=o		BAC_2-1_GL0060675	len=541	ExpAA=0.00	First60=0.00	PredHel=0	Topology=o		BAC_2-1_GL0060675	len=541	ExpAA=0.00	First60=0.00	PredHel=0	Topology=o		BAC_2-1_GL0060675	len=541	ExpAA=0.00	First60=0.00	PredHel=0	Topology=o
BAC_8_GL0127540	len=255	ExpAA=0.00	First60=0.00	PredHel=0	Topology=o		BAC_1_GL0005256	len=348	ExpAA=0.01	First60=0.00	PredHel=0	Topology=o		BAC_1_GL0005256	len=348	ExpAA=0.01	First60=0.00	PredHel=0	Topology=o		BAC_1_GL0005256	len=348	ExpAA=0.01	First60=0.00	PredHel=0	Topology=o		BAC_1_GL0005256	len=348	ExpAA=0.01	First60=0.00	PredHel=0	Topology=o		BAC_1_GL0005256	len=348	ExpAA=0.01	First60=0.00	PredHel=0	Topology=o
BAC_1-1_GL0129598	len=128	ExpAA=0.00	First60=0.00	PredHel=0	Topology=o		BAC_MH-6-4_GL0031411	len=443	ExpAA=0.04	First60=0.00	PredHel=0	Topology=o		BAC_MH-6-4_GL0031411	len=443	ExpAA=0.04	First60=0.00	PredHel=0	Topology=o		BAC_MH-6-4_GL0031411	len=443	ExpAA=0.04	First60=0.00	PredHel=0	Topology=o		BAC_MH-6-4_GL0031411	len=443	ExpAA=0.04	First60=0.00	PredHel=0	Topology=o		BAC_MH-6-4_GL0031411	len=443	ExpAA=0.04	First60=0.00	PredHel=0	Topology=o
BAC_8-2_GL0145262	len=673	ExpAA=0.47	First60=0.00	PredHel=0	Topology=o		BAC_2_GL0043131	len=712	ExpAA=0.51	First60=0.00	PredHel=0	Topology=o		BAC_2_GL0043131	len=712	ExpAA=0.51	First60=0.00	PredHel=0	Topology=o		BAC_2_GL0043131	len=712	ExpAA=0.51	First60=0.00	PredHel=0	Topology=o		BAC_2_GL0043131	len=712	ExpAA=0.51	First60=0.00	PredHel=0	Topology=o		BAC_2_GL0043131	len=712	ExpAA=0.51	First60=0.00	PredHel=0	Topology=o
BAC_1A-dyr4-07_GL0028776	len=369	ExpAA=0.04	First60=0.01	PredHel=0	Topology=o		BAC_4-4_GL0034038	len=410	ExpAA=0.03	First60=0.00	PredHel=0	Topology=o		BAC_4-4_GL0034038	len=410	ExpAA=0.03	First60=0.00	PredHel=0	Topology=o		BAC_4-4_GL0034038	len=410	ExpAA=0.03	First60=0.00	PredHel=0	Topology=o		BAC_4-4_GL0034038	len=410	ExpAA=0.03	First60=0.00	PredHel=0	Topology=o		BAC_4-4_GL0034038	len=410	ExpAA=0.03	First60=0.00	PredHel=0	Topology=o
BAC_4-2_GL0042526	len=130	ExpAA=0.01	First60=0.00	PredHel=0	Topology=o		BAC_Group2-2A_GL0042463	len=183	ExpAA=0.01	First60=0.00	PredHel=0	Topology=o		BAC_Group2-2A_GL0042463	len=183	ExpAA=0.01	First60=0.00	PredHel=0	Topology=o		BAC_Group2-2A_GL0042463	len=183	ExpAA=0.01	First60=0.00	PredHel=0	Topology=o		BAC_Group2-2A_GL0042463	len=183	ExpAA=0.01	First60=0.00	PredHel=0	Topology=o		BAC_Group2-2A_GL0042463	len=183	ExpAA=0.01	First60=0.00	PredHel=0	Topology=o
BAC_20_GL0130548	len=336	ExpAA=0.28	First60=0.05	PredHel=0	Topology=o		BAC_2-2_GL0155161	len=541	ExpAA=0.01	First60=0.00	PredHel=0	Topology=o		BAC_2-2_GL0155161	len=541	ExpAA=0.01	First60=0.00	PredHel=0	Topology=o		BAC_2-2_GL0155161	len=541	ExpAA=0.01	First60=0.00	PredHel=0	Topology=o		BAC_2-2_GL0155161	len=541	ExpAA=0.01	First60=0.00	PredHel=0	Topology=o		BAC_2-2_GL0155161	len=541	ExpAA=0.01	First60=0.00	PredHel=0	Topology=o
BAC_2-2_GL0145679	len=541	ExpAA=0.02	First60=0.00	PredHel=0	Topology=o		BAC_10_GL0019680	len=287	ExpAA=0.00	First60=0.00	PredHel=0	Topology=o		BAC_10_GL0019680	len=287	ExpAA=0.00	First60=0.00	PredHel=0	Topology=o		BAC_10_GL0019680	len=287	ExpAA=0.00	First60=0.00	PredHel=0	Topology=o		BAC_10_GL0019680	len=287	ExpAA=0.00	First60=0.00	PredHel=0	Topology=o		BAC_10_GL0019680	len=287	ExpAA=0.00	First60=0.00	PredHel=0	Topology=o
BAC_8-2_GL0128121	len=439	ExpAA=0.01	First60=0.00	PredHel=0	Topology=o		BAC_47_GL0111315	len=589	ExpAA=0.01	First60=0.00	PredHel=0	Topology=o		BAC_47_GL0111315	len=589	ExpAA=0.01	First60=0.00	PredHel=0	Topology=o		BAC_47_GL0111315	len=589	ExpAA=0.01	First60=0.00	PredHel=0	Topology=o		BAC_47_GL0111315	len=589	ExpAA=0.01	First60=0.00	PredHel=0	Topology=o		BAC_47_GL0111315	len=589	ExpAA=0.01	First60=0.00	PredHel=0	Topology=o
BAC_1_GL0018144	len=693	ExpAA=0.41	First60=0.00	PredHel=0	Topology=o		BAC_14_GL0098599	len=191	ExpAA=0.36	First60=0.36	PredHel=0	Topology=o		BAC_14_GL0098599	len=191	ExpAA=0.36	First60=0.36	PredHel=0	Topology=o		BAC_14_GL0098599	len=191	ExpAA=0.36	First60=0.36	PredHel=0	Topology=o		BAC_14_GL0098599	len=191	ExpAA=0.36	First60=0.36	PredHel=0	Topology=o		BAC_14_GL0098599	len=191	ExpAA=0.36	First60=0.36	PredHel=0	Topology=o
BAC_6-4_GL0029542	len=540	ExpAA=0.01	First60=0.00	PredHel=0	Topology=o		BAC_MH-6-4_GL0008749	len=348	ExpAA=0.05	First60=0.00	PredHel=0	Topology=o		BAC_MH-6-4_GL0008749	len=348	ExpAA=0.05	First60=0.00	PredHel=0	Topology=o		BAC_MH-6-4_GL0008749	len=348	ExpAA=0.05	First60=0.00	PredHel=0	Topology=o		BAC_MH-6-4_GL0008749	len=348	ExpAA=0.05	First60=0.00	PredHel=0	Topology=o		BAC_MH-6-4_GL0008749	len=348	ExpAA=0.05	First60=0.00	PredHel=0	Topology=o
BAC_S-Fe20_GL0111528	len=374	ExpAA=0.00	First60=0.00	PredHel=0	Topology=o		BAC_G1-6A_GL0057686	len=218	ExpAA=18.53	First60=17.99	PredHel=1	Topology=i7-29o		BAC_G1-6A_GL0057686	len=218	ExpAA=18.53	First60=17.99	PredHel=1	Topology=i7-29o		BAC_G1-6A_GL0057686	len=218	ExpAA=18.53	First60=17.99	PredHel=1	Topology=i7-29o		BAC_G1-6A_GL0057686	len=218	ExpAA=18.53	First60=17.99	PredHel=1	Topology=i7-29o		BAC_G1-6A_GL0057686	len=218	ExpAA=18.53	First60=17.99	PredHel=1	Topology=i7-29o
BAC_Group2-4A_GL0075437	len=204	ExpAA=0.01	First60=0.00	PredHel=0	Topology=o		BAC_2-1_GL0009760	len=565	ExpAA=0.00	First60=0.00	PredHel=0	Topology=o		BAC_2-1_GL0009760	len=565	ExpAA=0.00	First60=0.00	PredHel=0	Topology=o		BAC_2-1_GL0009760	len=565	ExpAA=0.00	First60=0.00	PredHel=0	Topology=o		BAC_2-1_GL0009760	len=565	ExpAA=0.00	First60=0.00	PredHel=0	Topology=o		BAC_2-1_GL0009760	len=565	ExpAA=0.00	First60=0.00	PredHel=0	Topology=o
BAC_Group2-8A_GL0077485	len=565	ExpAA=0.01	First60=0.00	PredHel=0	Topology=o		BAC_5-8_GL0060410	len=337	ExpAA=0.55	First60=0.08	PredHel=0	Topology=o		BAC_5-8_GL0060410	len=337	ExpAA=0.55	First60=0.08	PredHel=0	Topology=o		BAC_5-8_GL0060410	len=337	ExpAA=0.55	First60=0.08	PredHel=0	Topology=o		BAC_5-8_GL0060410	len=337	ExpAA=0.55	First60=0.08	PredHel=0	Topology=o		BAC_5-8_GL0060410	len=337	ExpAA=0.55	First60=0.08	PredHel=0	Topology=o
BAC_10_GL0078378	len=395	ExpAA=0.11	First60=0.00	PredHel=0	Topology=o		BAC_7_GL0033364	len=216	ExpAA=0.00	First60=0.00	PredHel=0	Topology=o		BAC_7_GL0033364	len=216	ExpAA=0.00	First60=0.00	PredHel=0	Topology=o		BAC_7_GL0033364	len=216	ExpAA=0.00	First60=0.00	PredHel=0	Topology=o		BAC_7_GL0033364	len=216	ExpAA=0.00	First60=0.00	PredHel=0	Topology=o		BAC_7_GL0033364	len=216	ExpAA=0.00	First60=0.00	PredHel=0	Topology=o
BAC_Group2-2A_GL0051115	len=292	ExpAA=0.00	First60=0.00	PredHel=0	Topology=o		BAC_G1-7A_GL0131212	len=239	ExpAA=0.00	First60=0.00	PredHel=0	Topology=o		BAC_G1-7A_GL0131212	len=239	ExpAA=0.00	First60=0.00	PredHel=0	Topology=o		BAC_G1-7A_GL0131212	len=239	ExpAA=0.00	First60=0.00	PredHel=0	Topology=o		BAC_G1-7A_GL0131212	len=239	ExpAA=0.00	First60=0.00	PredHel=0	Topology=o		BAC_G1-7A_GL0131212	len=239	ExpAA=0.00	First60=0.00	PredHel=0	Topology=o
BAC_4-8_GL0087691	len=420	ExpAA=1.13	First60=0.00	PredHel=0	Topology=o		BAC_7-5_GL0129318	len=349	ExpAA=0.34	First60=0.10	PredHel=0	Topology=o		BAC_7-5_GL0129318	len=349	ExpAA=0.34	First60=0.10	PredHel=0	Topology=o		BAC_7-5_GL0129318	len=349	ExpAA=0.34	First60=0.10	PredHel=0	Topology=o		BAC_7-5_GL0129318	len=349	ExpAA=0.34	First60=0.10	PredHel=0	Topology=o		BAC_7-5_GL0129318	len=349	ExpAA=0.34	First60=0.10	PredHel=0	Topology=o
BAC_8-2_GL0129845	len=431	ExpAA=15.54	First60=15.52	PredHel=0	Topology=o		BAC_Group2-7A_GL0157990	len=511	ExpAA=0.25	First60=0.14	PredHel=0	Topology=o		BAC_Group2-7A_GL0157990	len=511	ExpAA=0.25	First60=0.14	PredHel=0	Topology=o		BAC_Group2-7A_GL0157990	len=511	ExpAA=0.25	First60=0.14	PredHel=0	Topology=o		BAC_Group2-7A_GL0157990	len=511	ExpAA=0.25	First60=0.14	PredHel=0	Topology=o		BAC_Group2-7A_GL0157990	len=511	ExpAA=0.25	First60=0.14	PredHel=0	Topology=o
BAC_2-2_GL0053171	len=876	ExpAA=0.01	First60=0.00	PredHel=0	Topology=o		BAC_1-1_GL0135553	len=319	ExpAA=0.10	First60=0.00	PredHel=0	Topology=o		BAC_1-1_GL0135553	len=319	ExpAA=0.10	First60=0.00	PredHel=0	Topology=o		BAC_1-1_GL0135553	len=319	ExpAA=0.10	First60=0.00	PredHel=0	Topology=o		BAC_1-1_GL0135553	len=319	ExpAA=0.10	First60=0.00	PredHel=0	Topology=o		BAC_1-1_GL0135553	len=319	ExpAA=0.10	First60=0.00	PredHel=0	Topology=o
BAC_8-1_GL0064573	len=256	ExpAA=0.01	First60=0.00	PredHel=0	Topology=o		BAC_Group2-4A_GL0059224	len=316	ExpAA=0.00	First60=0.00	PredHel=0	Topology=o		BAC_Group2-4A_GL0059224	len=316	ExpAA=0.00	First60=0.00	PredHel=0	Topology=o		BAC_Group2-4A_GL0059224	len=316	ExpAA=0.00	First60=0.00	PredHel=0	Topology=o		BAC_Group2-4A_GL0059224	len=316	ExpAA=0.00	First60=0.00	PredHel=0	Topology=o		BAC_Group2-4A_GL0059224	len=316	ExpAA=0.00	First60=0.00	PredHel=0	Topology=o
BAC_6-5_GL0004693	len=919	ExpAA=0.19	First60=0.18	PredHel=0	Topology=o		BAC_2-2_GL0022365	len=188	ExpAA=0.00	First60=0.00	PredHel=0	Topology=o		BAC_2-2_GL0022365	len=188	ExpAA=0.00	First60=0.00	PredHel=0	Topology=o		BAC_2-2_GL0022365	len=188	ExpAA=0.00	First60=0.00	PredHel=0	Topology=o		BAC_2-2_GL0022365	len=188	ExpAA=0.00	First60=0.00	PredHel=0	Topology=o		BAC_2-2_GL0022365	len=188	ExpAA=0.00	First60=0.00	PredHel=0	Topology=o
BAC_13_GL0032116	len=312	ExpAA=0.02	First60=0.00	PredHel=0	Topology=o		BAC_3-1_GL0098988	len=572	ExpAA=0.01	First60=0.00	PredHel=0	Topology=o		BAC_3-1_GL0098988	len=572	ExpAA=0.01	First60=0.00	PredHel=0	Topology=o		BAC_3-1_GL0098988	len=572	ExpAA=0.01	First60=0.00	PredHel=0	Topology=o		BAC_3-1_GL0098988	len=572	ExpAA=0.01	First60=0.00	PredHel=0	Topology=o		BAC_3-1_GL0098988	len=572	ExpAA=0.01	First60=0.00	PredHel=0	Topology=o
BAC_1A-dyr1-07_GL0049019	len=558	ExpAA=0.00	First60=0.00	PredHel=0	Topology=o		BAC_1-5_GL0055570	len=353	ExpAA=0.01	First60=0.00	PredHel=0	Topology=o		BAC_1-5_GL0055570	len=353	ExpAA=0.01	First60=0.00	PredHel=0	Topology=o		BAC_1-5_GL0055570	len=353	ExpAA=0.01	First60=0.00	PredHel=0	Topology=o		BAC_1-5_GL0055570	len=353	ExpAA=0.01	First60=0.00	PredHel=0	Topology=o		BAC_1-5_GL0055570	len=353	ExpAA=0.01	First60=0.00	PredHel=0	Topology=o
BAC_6-2_GL0088095	len=356	ExpAA=0.21	First60=0.08	PredHel=0	Topology=o		BAC_6-7_GL0084762	len=595	ExpAA=0.00	First60=0.00	PredHel=0	Topology=o		BAC_6-7_GL0084762	len=595	ExpAA=0.00	First60=0.00	PredHel=0	Topology=o		BAC_6-7_GL0084762	len=595	ExpAA=0.00	First60=0.00	PredHel=0	Topology=o		BAC_6-7_GL0084762	len=595	ExpAA=0.00	First60=0.00	PredHel=0	Topology=o		BAC_6-7_GL0084762	len=595	ExpAA=0.00	First60=0.00	PredHel=0	Topology=o
BAC_Group2-1A_GL0053759	len=467	ExpAA=0.36	First60=0.17	PredHel=0	Topology=o		BAC_2-7_GL0062923	len=345	ExpAA=0.01	First60=0.00	PredHel=0	Topology=o		BAC_2-7_GL0062923	len=345	ExpAA=0.01	First60=0.00	PredHel=0	Topology=o		BAC_2-7_GL0062923	len=345	ExpAA=0.01	First60=0.00	PredHel=0	Topology=o		BAC_2-7_GL0062923	len=345	ExpAA=0.01	First60=0.00	PredHel=0	Topology=o		BAC_2-7_GL0062923	len=345	ExpAA=0.01	First60=0.00	PredHel=0	Topology=o
BAC_S-Fe6_GL0121436	len=99	ExpAA=0.00	First60=0.00	PredHel=0	Topology=o		BAC_MC-6-5_GL0018823	len=598	ExpAA=0.00	First60=0.00	PredHel=0	Topology=o		BAC_MC-6-5_GL0018823	len=598	ExpAA=0.00	First60=0.00	PredHel=0	Topology=o		BAC_MC-6-5_GL0018823	len=598	ExpAA=0.00	First60=0.00	PredHel=0	Topology=o		BAC_MC-6-5_GL0018823	len=598	ExpAA=0.00	First60=0.00	PredHel=0	Topology=o		BAC_MC-6-5_GL0018823	len=598	ExpAA=0.00	First60=0.00	PredHel=0	Topology=o
BAC_MC-6-2_GL0092650	len=1339	ExpAA=0.25	First60=0.24	PredHel=0	Topology=o		BAC_7-5_GL0057381	len=316	ExpAA=0.01	First60=0.00	PredHel=0	Topology=o		BAC_7-5_GL0057381	len=316	ExpAA=0.01	First60=0.00	PredHel=0	Topology=o		BAC_7-5_GL0057381	len=316	ExpAA=0.01	First60=0.00	PredHel=0	Topology=o		BAC_7-5_GL0057381	len=316	ExpAA=0.01	First60=0.00	PredHel=0	Topology=o		BAC_7-5_GL0057381	len=316	ExpAA=0.01	First60=0.00	PredHel=0	Topology=o
BAC_17_GL0157674	len=422	ExpAA=0.17	First60=0.17	PredHel=0	Topology=o		BAC_S-Fe9_GL0063273	len=690	ExpAA=0.02	First60=0.00	PredHel=0	Topology=o		BAC_S-Fe9_GL0063273	len=690	ExpAA=0.02	First60=0.00	PredHel=0	Topology=o		BAC_S-Fe9_GL0063273	len=690	ExpAA=0.02	First60=0.00	PredHel=0	Topology=o		BAC_S-Fe9_GL0063273	len=690	ExpAA=0.02	First60=0.00	PredHel=0	Topology=o		BAC_S-Fe9_GL0063273	len=690	ExpAA=0.02	First60=0.00	PredHel=0	Topology=o
BAC_10_GL0034509	len=876	ExpAA=0.00	First60=0.00	PredHel=0	Topology=o		BAC_2A-dyr14-06_GL0029501	len=701	ExpAA=1.03	First60=1.02	PredHel=0	Topology=o		BAC_2A-dyr14-06_GL0029501	len=701	ExpAA=1.03	First60=1.02	PredHel=0	Topology=o		BAC_2A-dyr14-06_GL0029501	len=701	ExpAA=1.03	First60=1.02	PredHel=0	Topology=o		BAC_2A-dyr14-06_GL0029501	len=701	ExpAA=1.03	First60=1.02	PredHel=0	Topology=o		BAC_2A-dyr14-06_GL0029501	len=701	ExpAA=1.03	First60=1.02	PredHel=0	Topology=o
BAC_4-7_GL0125984	len=337	ExpAA=0.01	First60=0.00	PredHel=0	Topology=o		BAC_Group2-3A_GL0070555	len=182	ExpAA=0.09	First60=0.09	PredHel=0	Topology=o		BAC_Group2-3A_GL0070555	len=182	ExpAA=0.09	First60=0.09	PredHel=0	Topology=o		BAC_Group2-3A_GL0070555	len=182	ExpAA=0.09	First60=0.09	PredHel=0	Topology=o		BAC_Group2-3A_GL0070555	len=182	ExpAA=0.09	First60=0.09	PredHel=0	Topology=o		BAC_Group2-3A_GL0070555	len=182	ExpAA=0.09	First60=0.09	PredHel=0	Topology=o
BAC_20_GL0041194	len=337	ExpAA=0.06	First60=0.01	PredHel=0	Topology=o		BAC_MH-6-5_GL0144016	len=215	ExpAA=0.00	First60=0.00	PredHel=0	Topology=o		BAC_MH-6-5_GL0144016	len=215	ExpAA=0.00	First60=0.00	PredHel=0	Topology=o		BAC_MH-6-5_GL0144016	len=215	ExpAA=0.00	First60=0.00	PredHel=0	Topology=o		BAC_MH-6-5_GL0144016	len=215	ExpAA=0.00	First60=0.00	PredHel=0	Topology=o		BAC_MH-6-5_GL0144016	len=215	ExpAA=0.00	First60=0.00	PredHel=0	Topology=o
BAC_1A-dyr4-07_GL0094707	len=463	ExpAA=0.03	First60=0.00	PredHel=0	Topology=o		BAC_1-1_GL0116982	len=280	ExpAA=0.47	First60=0.27	PredHel=0	Topology=o		BAC_1-1_GL0116982	len=280	ExpAA=0.47	First60=0.27	PredHel=0	Topology=o		BAC_1-1_GL0116982	len=280	ExpAA=0.47	First60=0.27	PredHel=0	Topology=o		BAC_1-1_GL0116982	len=280	ExpAA=0.47	First60=0.27	PredHel=0	Topology=o		BAC_1-1_GL0116982	len=280	ExpAA=0.47	First60=0.27	PredHel=0	Topology=o
BAC_4-2_GL0050048	len=230	ExpAA=0.00	First60=0.00	PredHel=0	Topology=o		BAC_S-Fe14_GL0031823	len=878	ExpAA=0.02	First60=0.02	PredHel=0	Topology=o		BAC_S-Fe14_GL0031823	len=878	ExpAA=0.02	First60=0.02	PredHel=0	Topology=o		BAC_S-Fe14_GL0031823	len=878	ExpAA=0.02	First60=0.02	PredHel=0	Topology=o		BAC_S-Fe14_GL0031823	len=878	ExpAA=0.02	First60=0.02	PredHel=0	Topology=o		BAC_S-Fe14_GL0031823	len=878	ExpAA=0.02	First60=0.02	PredHel=0	Topology=o
BAC_Group2-3A_GL0165504	len=471	ExpAA=0.04	First60=0.03	PredHel=0	Topology=o		BAC_S-Fe6_GL0239162	len=167	ExpAA=0.07	First60=0.01	PredHel=0	Topology=o		BAC_S-Fe6_GL0239162	len=167	ExpAA=0.07	First60=0.01	PredHel=0	Topology=o		BAC_S-Fe6_GL0239162	len=167	ExpAA=0.07	First60=0.01	PredHel=0	Topology=o		BAC_S-Fe6_GL0239162	len=167	ExpAA=0.07	First60=0.01	PredHel=0	Topology=o		BAC_S-Fe6_GL0239162	len=167	ExpAA=0.07	First60=0.01	PredHel=0	Topology=o
BAC_7-7_GL0023089	len=233	ExpAA=0.01	First60=0.00	PredHel=0	Topology=o		BAC_Group2-8A_GL0153889	len=287	ExpAA=0.19	First60=0.11	PredHel=0	Topology=o		BAC_Group2-8A_GL0153889	len=287	ExpAA=0.19	First60=0.11	PredHel=0	Topology=o		BAC_Group2-8A_GL0153889	len=287	ExpAA=0.19	First60=0.11	PredHel=0	Topology=o		BAC_Group2-8A_GL0153889	len=287	ExpAA=0.19	First60=0.11	PredHel=0	Topology=o		BAC_Group2-8A_GL0153889	len=287	ExpAA=0.19	First60=0.11	PredHel=0	Topology=o
BAC_6-5_GL0072187	len=418	ExpAA=0.04	First60=0.00	PredHel=0	Topology=o		BAC_S-Fe1_GL0158256	len=513	ExpAA=0.03	First60=0.00	PredHel=0	Topology=o		BAC_S-Fe1_GL0158256	len=513	ExpAA=0.03	First60=0.00	PredHel=0	Topology=o		BAC_S-Fe1_GL0158256	len=513	ExpAA=0.03	First60=0.00	PredHel=0	Topology=o		BAC_S-Fe1_GL0158256	len=513	ExpAA=0.03	First60=0.00	PredHel=0	Topology=o		BAC_S-Fe1_GL0158256	len=513	ExpAA=0.03	First60=0.00	PredHel=0	Topology=o
BAC_7-3_GL0059836	len=450	ExpAA=7.10	First60=7.10	PredHel=0	Topology=o		BAC_S-Fe9_GL0001214	len=209	ExpAA=0.00	First60=0.00	PredHel=0	Topology=o		BAC_S-Fe9_GL0001214	len=209	ExpAA=0.00	First60=0.00	PredHel=0	Topology=o		BAC_S-Fe9_GL0001214	len=209	ExpAA=0.00	First60=0.00	PredHel=0	Topology=o		BAC_S-Fe9_GL0001214	len=209	ExpAA=0.00	First60=0.00	PredHel=0	Topology=o		BAC_S-Fe9_GL0001214	len=209	ExpAA=0.00	First60=0.00	PredHel=0	Topology=o
BAC_35_GL0136148	len=848	ExpAA=0.00	First60=0.00	PredHel=0	Topology=o		BAC_8_GL0127540	len=255	ExpAA=0.00	First60=0.00	PredHel=0	Topology=o		BAC_8_GL0127540	len=255	ExpAA=0.00	First60=0.00	PredHel=0	Topology=o		BAC_8_GL0127540	len=255	ExpAA=0.00	First60=0.00	PredHel=0	Topology=o		BAC_8_GL0127540	len=255	ExpAA=0.00	First60=0.00	PredHel=0	Topology=o		BAC_8_GL0127540	len=255	ExpAA=0.00	First60=0.00	PredHel=0	Topology=o
BAC_5-7_GL0104653	len=309	ExpAA=0.00	First60=0.00	PredHel=0	Topology=o		BAC_1-1_GL0129598	len=128	ExpAA=0.00	First60=0.00	PredHel=0	Topology=o		BAC_1-1_GL0129598	len=128	ExpAA=0.00	First60=0.00	PredHel=0	Topology=o		BAC_1-1_GL0129598	len=128	ExpAA=0.00	First60=0.00	PredHel=0	Topology=o		BAC_1-1_GL0129598	len=128	ExpAA=0.00	First60=0.00	PredHel=0	Topology=o		BAC_1-1_GL0129598	len=128	ExpAA=0.00	First60=0.00	PredHel=0	Topology=o
BAC_10_GL0006935	len=69	ExpAA=0.00	First60=0.00	PredHel=0	Topology=i		BAC_8-2_GL0145262	len=673	ExpAA=0.47	First60=0.00	PredHel=0	Topology=o		BAC_8-2_GL0145262	len=673	ExpAA=0.47	First60=0.00	PredHel=0	Topology=o		BAC_8-2_GL0145262	len=673	ExpAA=0.47	First60=0.00	PredHel=0	Topology=o		BAC_8-2_GL0145262	len=673	ExpAA=0.47	First60=0.00	PredHel=0	Topology=o		BAC_8-2_GL0145262	len=673	ExpAA=0.47	First60=0.00	PredHel=0	Topology=o
BAC_1A-dyr4-07_GL0074774	len=269	ExpAA=0.38	First60=0.00	PredHel=0	Topology=o		BAC_1A-dyr4-07_GL0028776	len=369	ExpAA=0.04	First60=0.01	PredHel=0	Topology=o		BAC_1A-dyr4-07_GL0028776	len=369	ExpAA=0.04	First60=0.01	PredHel=0	Topology=o		BAC_1A-dyr4-07_GL0028776	len=369	ExpAA=0.04	First60=0.01	PredHel=0	Topology=o		BAC_1A-dyr4-07_GL0028776	len=369	ExpAA=0.04	First60=0.01	PredHel=0	Topology=o		BAC_1A-dyr4-07_GL0028776	len=369	ExpAA=0.04	First60=0.01	PredHel=0	Topology=o
BAC_G1-8A_GL0002875	len=518	ExpAA=3.35	First60=3.26	PredHel=0	Topology=o		BAC_4-2_GL0042526	len=130	ExpAA=0.01	First60=0.00	PredHel=0	Topology=o		BAC_4-2_GL0042526	len=130	ExpAA=0.01	First60=0.00	PredHel=0	Topology=o		BAC_4-2_GL0042526	len=130	ExpAA=0.01	First60=0.00	PredHel=0	Topology=o		BAC_4-2_GL0042526	len=130	ExpAA=0.01	First60=0.00	PredHel=0	Topology=o		BAC_4-2_GL0042526	len=130	ExpAA=0.01	First60=0.00	PredHel=0	Topology=o
BAC_1A-dyr1-07_GL0028607	len=465	ExpAA=0.01	First60=0.00	PredHel=0	Topology=o		BAC_20_GL0130548	len=336	ExpAA=0.28	First60=0.05	PredHel=0	Topology=o		BAC_20_GL0130548	len=336	ExpAA=0.28	First60=0.05	PredHel=0	Topology=o		BAC_20_GL0130548	len=336	ExpAA=0.28	First60=0.05	PredHel=0	Topology=o		BAC_20_GL0130548	len=336	ExpAA=0.28	First60=0.05	PredHel=0	Topology=o		BAC_20_GL0130548	len=336	ExpAA=0.28	First60=0.05	PredHel=0	Topology=o
BAC_11_GL0155662	len=206	ExpAA=0.00	First60=0.00	PredHel=0	Topology=o		BAC_2-2_GL0145679	len=541	ExpAA=0.02	First60=0.00	PredHel=0	Topology=o		BAC_2-2_GL0145679	len=541	ExpAA=0.02	First60=0.00	PredHel=0	Topology=o		BAC_2-2_GL0145679	len=541	ExpAA=0.02	First60=0.00	PredHel=0	Topology=o		BAC_2-2_GL0145679	len=541	ExpAA=0.02	First60=0.00	PredHel=0	Topology=o		BAC_2-2_GL0145679	len=541	ExpAA=0.02	First60=0.00	PredHel=0	Topology=o
BAC_2-2_GL0129080	len=336	ExpAA=3.95	First60=0.01	PredHel=0	Topology=o		BAC_8-2_GL0128121	len=439	ExpAA=0.01	First60=0.00	PredHel=0	Topology=o		BAC_8-2_GL0128121	len=439	ExpAA=0.01	First60=0.00	PredHel=0	Topology=o		BAC_8-2_GL0128121	len=439	ExpAA=0.01	First60=0.00	PredHel=0	Topology=o		BAC_8-2_GL0128121	len=439	ExpAA=0.01	First60=0.00	PredHel=0	Topology=o		BAC_8-2_GL0128121	len=439	ExpAA=0.01	First60=0.00	PredHel=0	Topology=o
BAC_1B-dyr11-07_GL0023041	len=336	ExpAA=0.03	First60=0.01	PredHel=0	Topology=o		BAC_1_GL0018144	len=693	ExpAA=0.41	First60=0.00	PredHel=0	Topology=o		BAC_1_GL0018144	len=693	ExpAA=0.41	First60=0.00	PredHel=0	Topology=o		BAC_1_GL0018144	len=693	ExpAA=0.41	First60=0.00	PredHel=0	Topology=o		BAC_1_GL0018144	len=693	ExpAA=0.41	First60=0.00	PredHel=0	Topology=o		BAC_1_GL0018144	len=693	ExpAA=0.41	First60=0.00	PredHel=0	Topology=o
BAC_1-6_GL0079693	len=261	ExpAA=0.05	First60=0.00	PredHel=0	Topology=o		BAC_6-4_GL0029542	len=540	ExpAA=0.01	First60=0.00	PredHel=0	Topology=o		BAC_6-4_GL0029542	len=540	ExpAA=0.01	First60=0.00	PredHel=0	Topology=o		BAC_6-4_GL0029542	len=540	ExpAA=0.01	First60=0.00	PredHel=0	Topology=o		BAC_6-4_GL0029542	len=540	ExpAA=0.01	First60=0.00	PredHel=0	Topology=o		BAC_6-4_GL0029542	len=540	ExpAA=0.01	First60=0.00	PredHel=0	Topology=o
BAC_2-2_GL0002917	len=484	ExpAA=0.00	First60=0.00	PredHel=0	Topology=o		BAC_S-Fe20_GL0111528	len=374	ExpAA=0.00	First60=0.00	PredHel=0	Topology=o		BAC_S-Fe20_GL0111528	len=374	ExpAA=0.00	First60=0.00	PredHel=0	Topology=o		BAC_S-Fe20_GL0111528	len=374	ExpAA=0.00	First60=0.00	PredHel=0	Topology=o		BAC_S-Fe20_GL0111528	len=374	ExpAA=0.00	First60=0.00	PredHel=0	Topology=o		BAC_S-Fe20_GL0111528	len=374	ExpAA=0.00	First60=0.00	PredHel=0	Topology=o
BAC_1-1_GL0013745	len=384	ExpAA=1.68	First60=0.00	PredHel=0	Topology=o		BAC_Group2-4A_GL0075437	len=204	ExpAA=0.01	First60=0.00	PredHel=0	Topology=o		BAC_Group2-4A_GL0075437	len=204	ExpAA=0.01	First60=0.00	PredHel=0	Topology=o		BAC_Group2-4A_GL0075437	len=204	ExpAA=0.01	First60=0.00	PredHel=0	Topology=o		BAC_Group2-4A_GL0075437	len=204	ExpAA=0.01	First60=0.00	PredHel=0	Topology=o		BAC_Group2-4A_GL0075437	len=204	ExpAA=0.01	First60=0.00	PredHel=0	Topology=o
BAC_G1-1A_GL0037557	len=627	ExpAA=0.02	First60=0.00	PredHel=0	Topology=o		BAC_Group2-8A_GL0077485	len=565	ExpAA=0.01	First60=0.00	PredHel=0	Topology=o		BAC_Group2-8A_GL0077485	len=565	ExpAA=0.01	First60=0.00	PredHel=0	Topology=o		BAC_Group2-8A_GL0077485	len=565	ExpAA=0.01	First60=0.00	PredHel=0	Topology=o		BAC_Group2-8A_GL0077485	len=565	ExpAA=0.01	First60=0.00	PredHel=0	Topology=o		BAC_Group2-8A_GL0077485	len=565	ExpAA=0.01	First60=0.00	PredHel=0	Topology=o
BAC_Group2-3A_GL0215760	len=646	ExpAA=0.01	First60=0.00	PredHel=0	Topology=o		BAC_10_GL0078378	len=395	ExpAA=0.11	First60=0.00	PredHel=0	Topology=o		BAC_10_GL0078378	len=395	ExpAA=0.11	First60=0.00	PredHel=0	Topology=o		BAC_10_GL0078378	len=395	ExpAA=0.11	First60=0.00	PredHel=0	Topology=o		BAC_10_GL0078378	len=395	ExpAA=0.11	First60=0.00	PredHel=0	Topology=o		BAC_10_GL0078378	len=395	ExpAA=0.11	First60=0.00	PredHel=0	Topology=o
BAC_6-7_GL0031344	len=313	ExpAA=10.27	First60=0.34	PredHel=0	Topology=o		BAC_Group2-2A_GL0051115	len=292	ExpAA=0.00	First60=0.00	PredHel=0	Topology=o		BAC_Group2-2A_GL0051115	len=292	ExpAA=0.00	First60=0.00	PredHel=0	Topology=o		BAC_Group2-2A_GL0051115	len=292	ExpAA=0.00	First60=0.00	PredHel=0	Topology=o		BAC_Group2-2A_GL0051115	len=292	ExpAA=0.00	First60=0.00	PredHel=0	Topology=o		BAC_Group2-2A_GL0051115	len=292	ExpAA=0.00	First60=0.00	PredHel=0	Topology=o
BAC_4-1_GL0072343	len=370	ExpAA=0.01	First60=0.00	PredHel=0	Topology=o		BAC_4-8_GL0087691	len=420	ExpAA=1.13	First60=0.00	PredHel=0	Topology=o		BAC_4-8_GL0087691	len=420	ExpAA=1.13	First60=0.00	PredHel=0	Topology=o		BAC_4-8_GL0087691	len=420	ExpAA=1.13	First60=0.00	PredHel=0	Topology=o		BAC_4-8_GL0087691	len=420	ExpAA=1.13	First60=0.00	PredHel=0	Topology=o		BAC_4-8_GL0087691	len=420	ExpAA=1.13	First60=0.00	PredHel=0	Topology=o
BAC_1_GL0074535	len=337	ExpAA=0.01	First60=0.01	PredHel=0	Topology=o		BAC_8-2_GL0129845	len=431	ExpAA=15.54	First60=15.52	PredHel=0	Topology=o		BAC_8-2_GL0129845	len=431	ExpAA=15.54	First60=15.52	PredHel=0	Topology=o		BAC_8-2_GL0129845	len=431	ExpAA=15.54	First60=15.52	PredHel=0	Topology=o		BAC_8-2_GL0129845	len=431	ExpAA=15.54	First60=15.52	PredHel=0	Topology=o		BAC_8-2_GL0129845	len=431	ExpAA=15.54	First60=15.52	PredHel=0	Topology=o
BAC_4-2_GL0007544	len=280	ExpAA=0.14	First60=0.05	PredHel=0	Topology=o		BAC_6-2_GL0024361	len=507	ExpAA=20.15	First60=20.14	PredHel=1	Topology=i7-29o		BAC_6-2_GL0024361	len=507	ExpAA=20.15	First60=20.14	PredHel=1	Topology=i7-29o		BAC_6-2_GL0024361	len=507	ExpAA=20.15	First60=20.14	PredHel=1	Topology=i7-29o		BAC_6-2_GL0024361	len=507	ExpAA=20.15	First60=20.14	PredHel=1	Topology=i7-29o		BAC_6-2_GL0024361	len=507	ExpAA=20.15	First60=20.14	PredHel=1	Topology=i7-29o
BAC_2-6_GL0048575	len=379	ExpAA=4.37	First60=4.34	PredHel=0	Topology=o		BAC_2-2_GL0053171	len=876	ExpAA=0.01	First60=0.00	PredHel=0	Topology=o		BAC_2-2_GL0053171	len=876	ExpAA=0.01	First60=0.00	PredHel=0	Topology=o		BAC_2-2_GL0053171	len=876	ExpAA=0.01	First60=0.00	PredHel=0	Topology=o		BAC_2-2_GL0053171	len=876	ExpAA=0.01	First60=0.00	PredHel=0	Topology=o		BAC_2-2_GL0053171	len=876	ExpAA=0.01	First60=0.00	PredHel=0	Topology=o
BAC_7-5_GL0195640	len=172	ExpAA=0.01	First60=0.00	PredHel=0	Topology=o		BAC_8-1_GL0064573	len=256	ExpAA=0.01	First60=0.00	PredHel=0	Topology=o		BAC_8-1_GL0064573	len=256	ExpAA=0.01	First60=0.00	PredHel=0	Topology=o		BAC_8-1_GL0064573	len=256	ExpAA=0.01	First60=0.00	PredHel=0	Topology=o		BAC_8-1_GL0064573	len=256	ExpAA=0.01	First60=0.00	PredHel=0	Topology=o		BAC_8-1_GL0064573	len=256	ExpAA=0.01	First60=0.00	PredHel=0	Topology=o
BAC_8-1_GL0040669	len=566	ExpAA=0.01	First60=0.00	PredHel=0	Topology=o		BAC_6-5_GL0004693	len=919	ExpAA=0.19	First60=0.18	PredHel=0	Topology=o		BAC_6-5_GL0004693	len=919	ExpAA=0.19	First60=0.18	PredHel=0	Topology=o		BAC_6-5_GL0004693	len=919	ExpAA=0.19	First60=0.18	PredHel=0	Topology=o		BAC_6-5_GL0004693	len=919	ExpAA=0.19	First60=0.18	PredHel=0	Topology=o		BAC_6-5_GL0004693	len=919	ExpAA=0.19	First60=0.18	PredHel=0	Topology=o
BAC_2-1_GL0027601	len=430	ExpAA=0.00	First60=0.00	PredHel=0	Topology=o		BAC_13_GL0032116	len=312	ExpAA=0.02	First60=0.00	PredHel=0	Topology=o		BAC_13_GL0032116	len=312	ExpAA=0.02	First60=0.00	PredHel=0	Topology=o		BAC_13_GL0032116	len=312	ExpAA=0.02	First60=0.00	PredHel=0	Topology=o		BAC_13_GL0032116	len=312	ExpAA=0.02	First60=0.00	PredHel=0	Topology=o		BAC_13_GL0032116	len=312	ExpAA=0.02	First60=0.00	PredHel=0	Topology=o
BAC_2-1_GL0093171	len=582	ExpAA=12.15	First60=12.15	PredHel=0	Topology=o		BAC_1A-dyr1-07_GL0049019	len=558	ExpAA=0.00	First60=0.00	PredHel=0	Topology=o		BAC_1A-dyr1-07_GL0049019	len=558	ExpAA=0.00	First60=0.00	PredHel=0	Topology=o		BAC_1A-dyr1-07_GL0049019	len=558	ExpAA=0.00	First60=0.00	PredHel=0	Topology=o		BAC_1A-dyr1-07_GL0049019	len=558	ExpAA=0.00	First60=0.00	PredHel=0	Topology=o		BAC_1A-dyr1-07_GL0049019	len=558	ExpAA=0.00	First60=0.00	PredHel=0	Topology=o
BAC_7-5_GL0037143	len=355	ExpAA=0.00	First60=0.00	PredHel=0	Topology=o		BAC_6-2_GL0088095	len=356	ExpAA=0.21	First60=0.08	PredHel=0	Topology=o		BAC_6-2_GL0088095	len=356	ExpAA=0.21	First60=0.08	PredHel=0	Topology=o		BAC_6-2_GL0088095	len=356	ExpAA=0.21	First60=0.08	PredHel=0	Topology=o		BAC_6-2_GL0088095	len=356	ExpAA=0.21	First60=0.08	PredHel=0	Topology=o		BAC_6-2_GL0088095	len=356	ExpAA=0.21	First60=0.08	PredHel=0	Topology=o
BAC_S-Fe6_GL0089524	len=304	ExpAA=0.00	First60=0.00	PredHel=0	Topology=o		BAC_Group2-1A_GL0053759	len=467	ExpAA=0.36	First60=0.17	PredHel=0	Topology=o		BAC_Group2-1A_GL0053759	len=467	ExpAA=0.36	First60=0.17	PredHel=0	Topology=o		BAC_Group2-1A_GL0053759	len=467	ExpAA=0.36	First60=0.17	PredHel=0	Topology=o		BAC_Group2-1A_GL0053759	len=467	ExpAA=0.36	First60=0.17	PredHel=0	Topology=o		BAC_Group2-1A_GL0053759	len=467	ExpAA=0.36	First60=0.17	PredHel=0	Topology=o
BAC_2-2_GL0059296	len=450	ExpAA=0.01	First60=0.00	PredHel=0	Topology=o		BAC_S-Fe6_GL0121436	len=99	ExpAA=0.00	First60=0.00	PredHel=0	Topology=o		BAC_S-Fe6_GL0121436	len=99	ExpAA=0.00	First60=0.00	PredHel=0	Topology=o		BAC_S-Fe6_GL0121436	len=99	ExpAA=0.00	First60=0.00	PredHel=0	Topology=o		BAC_S-Fe6_GL0121436	len=99	ExpAA=0.00	First60=0.00	PredHel=0	Topology=o		BAC_S-Fe6_GL0121436	len=99	ExpAA=0.00	First60=0.00	PredHel=0	Topology=o
BAC_6-7_GL0111081	len=437	ExpAA=9.20	First60=1.84	PredHel=0	Topology=o		BAC_S-Fe9_GL0298826	len=428	ExpAA=17.47	First60=17.40	PredHel=1	Topology=i19-41o		BAC_S-Fe9_GL0298826	len=428	ExpAA=17.47	First60=17.40	PredHel=1	Topology=i19-41o		BAC_S-Fe9_GL0298826	len=428	ExpAA=17.47	First60=17.40	PredHel=1	Topology=i19-41o		BAC_S-Fe9_GL0298826	len=428	ExpAA=17.47	First60=17.40	PredHel=1	Topology=i19-41o		BAC_S-Fe9_GL0298826	len=428	ExpAA=17.47	First60=17.40	PredHel=1	Topology=i19-41o
BAC_4-1_GL0029111	len=616	ExpAA=0.00	First60=0.00	PredHel=0	Topology=o		BAC_MC-6-2_GL0092650	len=1339	ExpAA=0.25	First60=0.24	PredHel=0	Topology=o		BAC_MC-6-2_GL0092650	len=1339	ExpAA=0.25	First60=0.24	PredHel=0	Topology=o		BAC_MC-6-2_GL0092650	len=1339	ExpAA=0.25	First60=0.24	PredHel=0	Topology=o		BAC_MC-6-2_GL0092650	len=1339	ExpAA=0.25	First60=0.24	PredHel=0	Topology=o		BAC_MC-6-2_GL0092650	len=1339	ExpAA=0.25	First60=0.24	PredHel=0	Topology=o
BAC_S-Fe2_GL0004487	len=308	ExpAA=11.64	First60=11.43	PredHel=0	Topology=o		BAC_17_GL0157674	len=422	ExpAA=0.17	First60=0.17	PredHel=0	Topology=o		BAC_17_GL0157674	len=422	ExpAA=0.17	First60=0.17	PredHel=0	Topology=o		BAC_17_GL0157674	len=422	ExpAA=0.17	First60=0.17	PredHel=0	Topology=o		BAC_17_GL0157674	len=422	ExpAA=0.17	First60=0.17	PredHel=0	Topology=o		BAC_17_GL0157674	len=422	ExpAA=0.17	First60=0.17	PredHel=0	Topology=o
BAC_8-2_GL0009206	len=433	ExpAA=0.37	First60=0.36	PredHel=0	Topology=o		BAC_10_GL0034509	len=876	ExpAA=0.00	First60=0.00	PredHel=0	Topology=o		BAC_10_GL0034509	len=876	ExpAA=0.00	First60=0.00	PredHel=0	Topology=o		BAC_10_GL0034509	len=876	ExpAA=0.00	First60=0.00	PredHel=0	Topology=o		BAC_10_GL0034509	len=876	ExpAA=0.00	First60=0.00	PredHel=0	Topology=o		BAC_10_GL0034509	len=876	ExpAA=0.00	First60=0.00	PredHel=0	Topology=o
BAC_2-3_GL0035795	len=364	ExpAA=0.04	First60=0.00	PredHel=0	Topology=o		BAC_17_GL0086221	len=249	ExpAA=13.66	First60=13.64	PredHel=1	Topology=i31-48o		BAC_17_GL0086221	len=249	ExpAA=13.66	First60=13.64	PredHel=1	Topology=i31-48o		BAC_17_GL0086221	len=249	ExpAA=13.66	First60=13.64	PredHel=1	Topology=i31-48o		BAC_17_GL0086221	len=249	ExpAA=13.66	First60=13.64	PredHel=1	Topology=i31-48o		BAC_17_GL0086221	len=249	ExpAA=13.66	First60=13.64	PredHel=1	Topology=i31-48o
BAC_2-4_GL0065099	len=409	ExpAA=1.92	First60=1.92	PredHel=0	Topology=o		BAC_4-7_GL0125984	len=337	ExpAA=0.01	First60=0.00	PredHel=0	Topology=o		BAC_4-7_GL0125984	len=337	ExpAA=0.01	First60=0.00	PredHel=0	Topology=o		BAC_4-7_GL0125984	len=337	ExpAA=0.01	First60=0.00	PredHel=0	Topology=o		BAC_4-7_GL0125984	len=337	ExpAA=0.01	First60=0.00	PredHel=0	Topology=o		BAC_4-7_GL0125984	len=337	ExpAA=0.01	First60=0.00	PredHel=0	Topology=o
BAC_1A-dyr4-07_GL0038629	len=472	ExpAA=0.02	First60=0.00	PredHel=0	Topology=o		BAC_20_GL0041194	len=337	ExpAA=0.06	First60=0.01	PredHel=0	Topology=o		BAC_20_GL0041194	len=337	ExpAA=0.06	First60=0.01	PredHel=0	Topology=o		BAC_20_GL0041194	len=337	ExpAA=0.06	First60=0.01	PredHel=0	Topology=o		BAC_20_GL0041194	len=337	ExpAA=0.06	First60=0.01	PredHel=0	Topology=o		BAC_20_GL0041194	len=337	ExpAA=0.06	First60=0.01	PredHel=0	Topology=o
BAC_MH-6-5_GL0025727	len=568	ExpAA=0.13	First60=0.00	PredHel=0	Topology=o		BAC_1A-dyr4-07_GL0094707	len=463	ExpAA=0.03	First60=0.00	PredHel=0	Topology=o		BAC_1A-dyr4-07_GL0094707	len=463	ExpAA=0.03	First60=0.00	PredHel=0	Topology=o		BAC_1A-dyr4-07_GL0094707	len=463	ExpAA=0.03	First60=0.00	PredHel=0	Topology=o		BAC_1A-dyr4-07_GL0094707	len=463	ExpAA=0.03	First60=0.00	PredHel=0	Topology=o		BAC_1A-dyr4-07_GL0094707	len=463	ExpAA=0.03	First60=0.00	PredHel=0	Topology=o
BAC_MC-6-2_GL0085031	len=542	ExpAA=0.07	First60=0.00	PredHel=0	Topology=o		BAC_4-2_GL0050048	len=230	ExpAA=0.00	First60=0.00	PredHel=0	Topology=o		BAC_4-2_GL0050048	len=230	ExpAA=0.00	First60=0.00	PredHel=0	Topology=o		BAC_4-2_GL0050048	len=230	ExpAA=0.00	First60=0.00	PredHel=0	Topology=o		BAC_4-2_GL0050048	len=230	ExpAA=0.00	First60=0.00	PredHel=0	Topology=o		BAC_4-2_GL0050048	len=230	ExpAA=0.00	First60=0.00	PredHel=0	Topology=o
BAC_MH-0-4_GL0022498	len=266	ExpAA=0.00	First60=0.00	PredHel=0	Topology=o		BAC_Group2-3A_GL0165504	len=471	ExpAA=0.04	First60=0.03	PredHel=0	Topology=o		BAC_Group2-3A_GL0165504	len=471	ExpAA=0.04	First60=0.03	PredHel=0	Topology=o		BAC_Group2-3A_GL0165504	len=471	ExpAA=0.04	First60=0.03	PredHel=0	Topology=o		BAC_Group2-3A_GL0165504	len=471	ExpAA=0.04	First60=0.03	PredHel=0	Topology=o		BAC_Group2-3A_GL0165504	len=471	ExpAA=0.04	First60=0.03	PredHel=0	Topology=o
BAC_MH-6-1_GL0019952	len=876	ExpAA=0.00	First60=0.00	PredHel=0	Topology=o		BAC_7-7_GL0023089	len=233	ExpAA=0.01	First60=0.00	PredHel=0	Topology=o		BAC_7-7_GL0023089	len=233	ExpAA=0.01	First60=0.00	PredHel=0	Topology=o		BAC_7-7_GL0023089	len=233	ExpAA=0.01	First60=0.00	PredHel=0	Topology=o		BAC_7-7_GL0023089	len=233	ExpAA=0.01	First60=0.00	PredHel=0	Topology=o		BAC_7-7_GL0023089	len=233	ExpAA=0.01	First60=0.00	PredHel=0	Topology=o
BAC_MH-6-5_GL0124875	len=1209	ExpAA=2.72	First60=1.19	PredHel=0	Topology=o		BAC_6-5_GL0072187	len=418	ExpAA=0.04	First60=0.00	PredHel=0	Topology=o		BAC_6-5_GL0072187	len=418	ExpAA=0.04	First60=0.00	PredHel=0	Topology=o		BAC_6-5_GL0072187	len=418	ExpAA=0.04	First60=0.00	PredHel=0	Topology=o		BAC_6-5_GL0072187	len=418	ExpAA=0.04	First60=0.00	PredHel=0	Topology=o		BAC_6-5_GL0072187	len=418	ExpAA=0.04	First60=0.00	PredHel=0	Topology=o
BAC_7_GL0099137	len=173	ExpAA=0.07	First60=0.00	PredHel=0	Topology=o		BAC_7-3_GL0059836	len=450	ExpAA=7.10	First60=7.10	PredHel=0	Topology=o		BAC_7-3_GL0059836	len=450	ExpAA=7.10	First60=7.10	PredHel=0	Topology=o		BAC_7-3_GL0059836	len=450	ExpAA=7.10	First60=7.10	PredHel=0	Topology=o		BAC_7-3_GL0059836	len=450	ExpAA=7.10	First60=7.10	PredHel=0	Topology=o		BAC_7-3_GL0059836	len=450	ExpAA=7.10	First60=7.10	PredHel=0	Topology=o
BAC_Group2-2A_GL0010931	len=237	ExpAA=0.01	First60=0.00	PredHel=0	Topology=o		BAC_35_GL0136148	len=848	ExpAA=0.00	First60=0.00	PredHel=0	Topology=o		BAC_35_GL0136148	len=848	ExpAA=0.00	First60=0.00	PredHel=0	Topology=o		BAC_35_GL0136148	len=848	ExpAA=0.00	First60=0.00	PredHel=0	Topology=o		BAC_35_GL0136148	len=848	ExpAA=0.00	First60=0.00	PredHel=0	Topology=o		BAC_35_GL0136148	len=848	ExpAA=0.00	First60=0.00	PredHel=0	Topology=o
BAC_Group2-4A_GL0131416	len=526	ExpAA=0.01	First60=0.00	PredHel=0	Topology=o		BAC_5-7_GL0104653	len=309	ExpAA=0.00	First60=0.00	PredHel=0	Topology=o		BAC_5-7_GL0104653	len=309	ExpAA=0.00	First60=0.00	PredHel=0	Topology=o		BAC_5-7_GL0104653	len=309	ExpAA=0.00	First60=0.00	PredHel=0	Topology=o		BAC_5-7_GL0104653	len=309	ExpAA=0.00	First60=0.00	PredHel=0	Topology=o		BAC_5-7_GL0104653	len=309	ExpAA=0.00	First60=0.00	PredHel=0	Topology=o
BAC_4-2_GL0031971	len=630	ExpAA=0.04	First60=0.00	PredHel=0	Topology=o		BAC_10_GL0006935	len=69	ExpAA=0.00	First60=0.00	PredHel=0	Topology=i		BAC_10_GL0006935	len=69	ExpAA=0.00	First60=0.00	PredHel=0	Topology=i		BAC_10_GL0006935	len=69	ExpAA=0.00	First60=0.00	PredHel=0	Topology=i		BAC_10_GL0006935	len=69	ExpAA=0.00	First60=0.00	PredHel=0	Topology=i		BAC_10_GL0006935	len=69	ExpAA=0.00	First60=0.00	PredHel=0	Topology=i
BAC_11_GL0031899	len=384	ExpAA=1.59	First60=0.00	PredHel=0	Topology=o		BAC_1A-dyr4-07_GL0074774	len=269	ExpAA=0.38	First60=0.00	PredHel=0	Topology=o		BAC_1A-dyr4-07_GL0074774	len=269	ExpAA=0.38	First60=0.00	PredHel=0	Topology=o		BAC_1A-dyr4-07_GL0074774	len=269	ExpAA=0.38	First60=0.00	PredHel=0	Topology=o		BAC_1A-dyr4-07_GL0074774	len=269	ExpAA=0.38	First60=0.00	PredHel=0	Topology=o		BAC_1A-dyr4-07_GL0074774	len=269	ExpAA=0.38	First60=0.00	PredHel=0	Topology=o
BAC_5-2_GL0024084	len=433	ExpAA=0.03	First60=0.00	PredHel=0	Topology=o		BAC_G1-8A_GL0002875	len=518	ExpAA=3.35	First60=3.26	PredHel=0	Topology=o		BAC_G1-8A_GL0002875	len=518	ExpAA=3.35	First60=3.26	PredHel=0	Topology=o		BAC_G1-8A_GL0002875	len=518	ExpAA=3.35	First60=3.26	PredHel=0	Topology=o		BAC_G1-8A_GL0002875	len=518	ExpAA=3.35	First60=3.26	PredHel=0	Topology=o		BAC_G1-8A_GL0002875	len=518	ExpAA=3.35	First60=3.26	PredHel=0	Topology=o
BAC_11_GL0126287	len=287	ExpAA=0.01	First60=0.01	PredHel=0	Topology=o		BAC_1A-dyr1-07_GL0028607	len=465	ExpAA=0.01	First60=0.00	PredHel=0	Topology=o		BAC_1A-dyr1-07_GL0028607	len=465	ExpAA=0.01	First60=0.00	PredHel=0	Topology=o		BAC_1A-dyr1-07_GL0028607	len=465	ExpAA=0.01	First60=0.00	PredHel=0	Topology=o		BAC_1A-dyr1-07_GL0028607	len=465	ExpAA=0.01	First60=0.00	PredHel=0	Topology=o		BAC_1A-dyr1-07_GL0028607	len=465	ExpAA=0.01	First60=0.00	PredHel=0	Topology=o
BAC_6-4_GL0083692	len=231	ExpAA=0.04	First60=0.00	PredHel=0	Topology=o		BAC_11_GL0155662	len=206	ExpAA=0.00	First60=0.00	PredHel=0	Topology=o		BAC_11_GL0155662	len=206	ExpAA=0.00	First60=0.00	PredHel=0	Topology=o		BAC_11_GL0155662	len=206	ExpAA=0.00	First60=0.00	PredHel=0	Topology=o		BAC_11_GL0155662	len=206	ExpAA=0.00	First60=0.00	PredHel=0	Topology=o		BAC_11_GL0155662	len=206	ExpAA=0.00	First60=0.00	PredHel=0	Topology=o
BAC_1_GL0043524	len=584	ExpAA=0.04	First60=0.00	PredHel=0	Topology=o		BAC_2-2_GL0129080	len=336	ExpAA=3.95	First60=0.01	PredHel=0	Topology=o		BAC_2-2_GL0129080	len=336	ExpAA=3.95	First60=0.01	PredHel=0	Topology=o		BAC_2-2_GL0129080	len=336	ExpAA=3.95	First60=0.01	PredHel=0	Topology=o		BAC_2-2_GL0129080	len=336	ExpAA=3.95	First60=0.01	PredHel=0	Topology=o		BAC_2-2_GL0129080	len=336	ExpAA=3.95	First60=0.01	PredHel=0	Topology=o
BAC_2-2_GL0119514	len=337	ExpAA=0.05	First60=0.01	PredHel=0	Topology=o		BAC_1B-dyr11-07_GL0023041	len=336	ExpAA=0.03	First60=0.01	PredHel=0	Topology=o		BAC_1B-dyr11-07_GL0023041	len=336	ExpAA=0.03	First60=0.01	PredHel=0	Topology=o		BAC_1B-dyr11-07_GL0023041	len=336	ExpAA=0.03	First60=0.01	PredHel=0	Topology=o		BAC_1B-dyr11-07_GL0023041	len=336	ExpAA=0.03	First60=0.01	PredHel=0	Topology=o		BAC_1B-dyr11-07_GL0023041	len=336	ExpAA=0.03	First60=0.01	PredHel=0	Topology=o
BAC_G1-7A_GL0008709	len=279	ExpAA=0.03	First60=0.02	PredHel=0	Topology=o		BAC_1-6_GL0079693	len=261	ExpAA=0.05	First60=0.00	PredHel=0	Topology=o		BAC_1-6_GL0079693	len=261	ExpAA=0.05	First60=0.00	PredHel=0	Topology=o		BAC_1-6_GL0079693	len=261	ExpAA=0.05	First60=0.00	PredHel=0	Topology=o		BAC_1-6_GL0079693	len=261	ExpAA=0.05	First60=0.00	PredHel=0	Topology=o		BAC_1-6_GL0079693	len=261	ExpAA=0.05	First60=0.00	PredHel=0	Topology=o
BAC_2-1_GL0058560	len=463	ExpAA=6.39	First60=0.00	PredHel=0	Topology=o		BAC_2-2_GL0002917	len=484	ExpAA=0.00	First60=0.00	PredHel=0	Topology=o		BAC_2-2_GL0002917	len=484	ExpAA=0.00	First60=0.00	PredHel=0	Topology=o		BAC_2-2_GL0002917	len=484	ExpAA=0.00	First60=0.00	PredHel=0	Topology=o		BAC_2-2_GL0002917	len=484	ExpAA=0.00	First60=0.00	PredHel=0	Topology=o		BAC_2-2_GL0002917	len=484	ExpAA=0.00	First60=0.00	PredHel=0	Topology=o
BAC_Group2-3A_GL0001955	len=684	ExpAA=16.36	First60=16.36	PredHel=0	Topology=o		BAC_1-1_GL0013745	len=384	ExpAA=1.68	First60=0.00	PredHel=0	Topology=o		BAC_1-1_GL0013745	len=384	ExpAA=1.68	First60=0.00	PredHel=0	Topology=o		BAC_1-1_GL0013745	len=384	ExpAA=1.68	First60=0.00	PredHel=0	Topology=o		BAC_1-1_GL0013745	len=384	ExpAA=1.68	First60=0.00	PredHel=0	Topology=o		BAC_1-1_GL0013745	len=384	ExpAA=1.68	First60=0.00	PredHel=0	Topology=o
BAC_6-7_GL0038687	len=502	ExpAA=1.36	First60=0.01	PredHel=0	Topology=o		BAC_G1-1A_GL0037557	len=627	ExpAA=0.02	First60=0.00	PredHel=0	Topology=o		BAC_G1-1A_GL0037557	len=627	ExpAA=0.02	First60=0.00	PredHel=0	Topology=o		BAC_G1-1A_GL0037557	len=627	ExpAA=0.02	First60=0.00	PredHel=0	Topology=o		BAC_G1-1A_GL0037557	len=627	ExpAA=0.02	First60=0.00	PredHel=0	Topology=o		BAC_G1-1A_GL0037557	len=627	ExpAA=0.02	First60=0.00	PredHel=0	Topology=o
BAC_5-7_GL0020114	len=588	ExpAA=0.04	First60=0.00	PredHel=0	Topology=o		BAC_Group2-3A_GL0215760	len=646	ExpAA=0.01	First60=0.00	PredHel=0	Topology=o		BAC_Group2-3A_GL0215760	len=646	ExpAA=0.01	First60=0.00	PredHel=0	Topology=o		BAC_Group2-3A_GL0215760	len=646	ExpAA=0.01	First60=0.00	PredHel=0	Topology=o		BAC_Group2-3A_GL0215760	len=646	ExpAA=0.01	First60=0.00	PredHel=0	Topology=o		BAC_Group2-3A_GL0215760	len=646	ExpAA=0.01	First60=0.00	PredHel=0	Topology=o
BAC_2_GL0103576	len=194	ExpAA=0.00	First60=0.00	PredHel=0	Topology=o		BAC_6-7_GL0031344	len=313	ExpAA=10.27	First60=0.34	PredHel=0	Topology=o		BAC_6-7_GL0031344	len=313	ExpAA=10.27	First60=0.34	PredHel=0	Topology=o		BAC_6-7_GL0031344	len=313	ExpAA=10.27	First60=0.34	PredHel=0	Topology=o		BAC_6-7_GL0031344	len=313	ExpAA=10.27	First60=0.34	PredHel=0	Topology=o		BAC_6-7_GL0031344	len=313	ExpAA=10.27	First60=0.34	PredHel=0	Topology=o
BAC_5-6_GL0115398	len=336	ExpAA=0.03	First60=0.02	PredHel=0	Topology=o		BAC_4-1_GL0072343	len=370	ExpAA=0.01	First60=0.00	PredHel=0	Topology=o		BAC_4-1_GL0072343	len=370	ExpAA=0.01	First60=0.00	PredHel=0	Topology=o		BAC_4-1_GL0072343	len=370	ExpAA=0.01	First60=0.00	PredHel=0	Topology=o		BAC_4-1_GL0072343	len=370	ExpAA=0.01	First60=0.00	PredHel=0	Topology=o		BAC_4-1_GL0072343	len=370	ExpAA=0.01	First60=0.00	PredHel=0	Topology=o
BAC_8-3_GL0047458	len=492	ExpAA=0.07	First60=0.05	PredHel=0	Topology=o		BAC_1_GL0074535	len=337	ExpAA=0.01	First60=0.01	PredHel=0	Topology=o		BAC_1_GL0074535	len=337	ExpAA=0.01	First60=0.01	PredHel=0	Topology=o		BAC_1_GL0074535	len=337	ExpAA=0.01	First60=0.01	PredHel=0	Topology=o		BAC_1_GL0074535	len=337	ExpAA=0.01	First60=0.01	PredHel=0	Topology=o		BAC_1_GL0074535	len=337	ExpAA=0.01	First60=0.01	PredHel=0	Topology=o
BAC_MC-0-1_GL0057791	len=395	ExpAA=0.11	First60=0.00	PredHel=0	Topology=o		BAC_8-5_GL0121900	len=1534	ExpAA=17.97	First60=17.86	PredHel=1	Topology=i5-27o		BAC_8-5_GL0121900	len=1534	ExpAA=17.97	First60=17.86	PredHel=1	Topology=i5-27o		BAC_8-5_GL0121900	len=1534	ExpAA=17.97	First60=17.86	PredHel=1	Topology=i5-27o		BAC_8-5_GL0121900	len=1534	ExpAA=17.97	First60=17.86	PredHel=1	Topology=i5-27o		BAC_8-5_GL0121900	len=1534	ExpAA=17.97	First60=17.86	PredHel=1	Topology=i5-27o
BAC_6-5_GL0004521	len=202	ExpAA=0.00	First60=0.00	PredHel=0	Topology=o		BAC_4-2_GL0007544	len=280	ExpAA=0.14	First60=0.05	PredHel=0	Topology=o		BAC_4-2_GL0007544	len=280	ExpAA=0.14	First60=0.05	PredHel=0	Topology=o		BAC_4-2_GL0007544	len=280	ExpAA=0.14	First60=0.05	PredHel=0	Topology=o		BAC_4-2_GL0007544	len=280	ExpAA=0.14	First60=0.05	PredHel=0	Topology=o		BAC_4-2_GL0007544	len=280	ExpAA=0.14	First60=0.05	PredHel=0	Topology=o
BAC_20_GL0101964	len=502	ExpAA=0.47	First60=0.01	PredHel=0	Topology=o		BAC_2-6_GL0048575	len=379	ExpAA=4.37	First60=4.34	PredHel=0	Topology=o		BAC_2-6_GL0048575	len=379	ExpAA=4.37	First60=4.34	PredHel=0	Topology=o		BAC_2-6_GL0048575	len=379	ExpAA=4.37	First60=4.34	PredHel=0	Topology=o		BAC_2-6_GL0048575	len=379	ExpAA=4.37	First60=4.34	PredHel=0	Topology=o		BAC_2-6_GL0048575	len=379	ExpAA=4.37	First60=4.34	PredHel=0	Topology=o
MOUSE_A0A0R4J077	len=219	ExpAA=0.37	First60=0.31	PredHel=0	Topology=o		BAC_Group2-3A_GL0200340	len=865	ExpAA=19.40	First60=19.40	PredHel=1	Topology=i9-31o		BAC_Group2-3A_GL0200340	len=865	ExpAA=19.40	First60=19.40	PredHel=1	Topology=i9-31o		BAC_Group2-3A_GL0200340	len=865	ExpAA=19.40	First60=19.40	PredHel=1	Topology=i9-31o		BAC_Group2-3A_GL0200340	len=865	ExpAA=19.40	First60=19.40	PredHel=1	Topology=i9-31o		BAC_Group2-3A_GL0200340	len=865	ExpAA=19.40	First60=19.40	PredHel=1	Topology=i9-31o
BAC_16_GL0059971	len=678	ExpAA=0.04	First60=0.00	PredHel=0	Topology=o		BAC_7-5_GL0195640	len=172	ExpAA=0.01	First60=0.00	PredHel=0	Topology=o		BAC_7-5_GL0195640	len=172	ExpAA=0.01	First60=0.00	PredHel=0	Topology=o		BAC_7-5_GL0195640	len=172	ExpAA=0.01	First60=0.00	PredHel=0	Topology=o		BAC_7-5_GL0195640	len=172	ExpAA=0.01	First60=0.00	PredHel=0	Topology=o		BAC_7-5_GL0195640	len=172	ExpAA=0.01	First60=0.00	PredHel=0	Topology=o
BAC_7-5_GL0072688	len=496	ExpAA=0.86	First60=0.00	PredHel=0	Topology=o		BAC_8-1_GL0040669	len=566	ExpAA=0.01	First60=0.00	PredHel=0	Topology=o		BAC_8-1_GL0040669	len=566	ExpAA=0.01	First60=0.00	PredHel=0	Topology=o		BAC_8-1_GL0040669	len=566	ExpAA=0.01	First60=0.00	PredHel=0	Topology=o		BAC_8-1_GL0040669	len=566	ExpAA=0.01	First60=0.00	PredHel=0	Topology=o		BAC_8-1_GL0040669	len=566	ExpAA=0.01	First60=0.00	PredHel=0	Topology=o
BAC_2-2_GL0058014	len=1137	ExpAA=0.02	First60=0.01	PredHel=0	Topology=o		BAC_2-1_GL0027601	len=430	ExpAA=0.00	First60=0.00	PredHel=0	Topology=o		BAC_2-1_GL0027601	len=430	ExpAA=0.00	First60=0.00	PredHel=0	Topology=o		BAC_2-1_GL0027601	len=430	ExpAA=0.00	First60=0.00	PredHel=0	Topology=o		BAC_2-1_GL0027601	len=430	ExpAA=0.00	First60=0.00	PredHel=0	Topology=o		BAC_2-1_GL0027601	len=430	ExpAA=0.00	First60=0.00	PredHel=0	Topology=o
BAC_MC-0-1_GL0062708	len=541	ExpAA=0.00	First60=0.00	PredHel=0	Topology=o		BAC_2-1_GL0093171	len=582	ExpAA=12.15	First60=12.15	PredHel=0	Topology=o		BAC_2-1_GL0093171	len=582	ExpAA=12.15	First60=12.15	PredHel=0	Topology=o		BAC_2-1_GL0093171	len=582	ExpAA=12.15	First60=12.15	PredHel=0	Topology=o		BAC_2-1_GL0093171	len=582	ExpAA=12.15	First60=12.15	PredHel=0	Topology=o		BAC_2-1_GL0093171	len=582	ExpAA=12.15	First60=12.15	PredHel=0	Topology=o
BAC_S-Fe8_GL0076003	len=571	ExpAA=0.01	First60=0.00	PredHel=0	Topology=o		BAC_7-5_GL0037143	len=355	ExpAA=0.00	First60=0.00	PredHel=0	Topology=o		BAC_7-5_GL0037143	len=355	ExpAA=0.00	First60=0.00	PredHel=0	Topology=o		BAC_7-5_GL0037143	len=355	ExpAA=0.00	First60=0.00	PredHel=0	Topology=o		BAC_7-5_GL0037143	len=355	ExpAA=0.00	First60=0.00	PredHel=0	Topology=o		BAC_7-5_GL0037143	len=355	ExpAA=0.00	First60=0.00	PredHel=0	Topology=o
BAC_4-1_GL0063819	len=325	ExpAA=0.02	First60=0.00	PredHel=0	Topology=o		BAC_S-Fe6_GL0089524	len=304	ExpAA=0.00	First60=0.00	PredHel=0	Topology=o		BAC_S-Fe6_GL0089524	len=304	ExpAA=0.00	First60=0.00	PredHel=0	Topology=o		BAC_S-Fe6_GL0089524	len=304	ExpAA=0.00	First60=0.00	PredHel=0	Topology=o		BAC_S-Fe6_GL0089524	len=304	ExpAA=0.00	First60=0.00	PredHel=0	Topology=o		BAC_S-Fe6_GL0089524	len=304	ExpAA=0.00	First60=0.00	PredHel=0	Topology=o
BAC_Group2-3A_GL0005658	len=874	ExpAA=0.00	First60=0.00	PredHel=0	Topology=o		BAC_2-2_GL0059296	len=450	ExpAA=0.01	First60=0.00	PredHel=0	Topology=o		BAC_2-2_GL0059296	len=450	ExpAA=0.01	First60=0.00	PredHel=0	Topology=o		BAC_2-2_GL0059296	len=450	ExpAA=0.01	First60=0.00	PredHel=0	Topology=o		BAC_2-2_GL0059296	len=450	ExpAA=0.01	First60=0.00	PredHel=0	Topology=o		BAC_2-2_GL0059296	len=450	ExpAA=0.01	First60=0.00	PredHel=0	Topology=o
BAC_6-1_GL0097841	len=892	ExpAA=0.05	First60=0.01	PredHel=0	Topology=o		BAC_6-7_GL0111081	len=437	ExpAA=9.20	First60=1.84	PredHel=0	Topology=o		BAC_6-7_GL0111081	len=437	ExpAA=9.20	First60=1.84	PredHel=0	Topology=o		BAC_6-7_GL0111081	len=437	ExpAA=9.20	First60=1.84	PredHel=0	Topology=o		BAC_6-7_GL0111081	len=437	ExpAA=9.20	First60=1.84	PredHel=0	Topology=o		BAC_6-7_GL0111081	len=437	ExpAA=9.20	First60=1.84	PredHel=0	Topology=o
BAC_S-Fe11_GL0020544	len=229	ExpAA=0.00	First60=0.00	PredHel=0	Topology=o		BAC_4-1_GL0029111	len=616	ExpAA=0.00	First60=0.00	PredHel=0	Topology=o		BAC_4-1_GL0029111	len=616	ExpAA=0.00	First60=0.00	PredHel=0	Topology=o		BAC_4-1_GL0029111	len=616	ExpAA=0.00	First60=0.00	PredHel=0	Topology=o		BAC_4-1_GL0029111	len=616	ExpAA=0.00	First60=0.00	PredHel=0	Topology=o		BAC_4-1_GL0029111	len=616	ExpAA=0.00	First60=0.00	PredHel=0	Topology=o
BAC_54_GL0105058	len=397	ExpAA=0.00	First60=0.00	PredHel=0	Topology=o		BAC_S-Fe2_GL0004487	len=308	ExpAA=11.64	First60=11.43	PredHel=0	Topology=o		BAC_S-Fe2_GL0004487	len=308	ExpAA=11.64	First60=11.43	PredHel=0	Topology=o		BAC_S-Fe2_GL0004487	len=308	ExpAA=11.64	First60=11.43	PredHel=0	Topology=o		BAC_S-Fe2_GL0004487	len=308	ExpAA=11.64	First60=11.43	PredHel=0	Topology=o		BAC_S-Fe2_GL0004487	len=308	ExpAA=11.64	First60=11.43	PredHel=0	Topology=o
BAC_6-1_GL0042426	len=631	ExpAA=0.00	First60=0.00	PredHel=0	Topology=o		BAC_8-2_GL0009206	len=433	ExpAA=0.37	First60=0.36	PredHel=0	Topology=o		BAC_8-2_GL0009206	len=433	ExpAA=0.37	First60=0.36	PredHel=0	Topology=o		BAC_8-2_GL0009206	len=433	ExpAA=0.37	First60=0.36	PredHel=0	Topology=o		BAC_8-2_GL0009206	len=433	ExpAA=0.37	First60=0.36	PredHel=0	Topology=o		BAC_8-2_GL0009206	len=433	ExpAA=0.37	First60=0.36	PredHel=0	Topology=o
BAC_S-Fe9_GL0098760	len=1245	ExpAA=4.07	First60=1.38	PredHel=0	Topology=o		BAC_2-3_GL0035795	len=364	ExpAA=0.04	First60=0.00	PredHel=0	Topology=o		BAC_2-3_GL0035795	len=364	ExpAA=0.04	First60=0.00	PredHel=0	Topology=o		BAC_2-3_GL0035795	len=364	ExpAA=0.04	First60=0.00	PredHel=0	Topology=o		BAC_2-3_GL0035795	len=364	ExpAA=0.04	First60=0.00	PredHel=0	Topology=o		BAC_2-3_GL0035795	len=364	ExpAA=0.04	First60=0.00	PredHel=0	Topology=o
MOUSE_E9Q1Y9	len=479	ExpAA=0.01	First60=0.00	PredHel=0	Topology=o		BAC_2-4_GL0065099	len=409	ExpAA=1.92	First60=1.92	PredHel=0	Topology=o		BAC_2-4_GL0065099	len=409	ExpAA=1.92	First60=1.92	PredHel=0	Topology=o		BAC_2-4_GL0065099	len=409	ExpAA=1.92	First60=1.92	PredHel=0	Topology=o		BAC_2-4_GL0065099	len=409	ExpAA=1.92	First60=1.92	PredHel=0	Topology=o		BAC_2-4_GL0065099	len=409	ExpAA=1.92	First60=1.92	PredHel=0	Topology=o
BAC_S-Fe20_GL0145970	len=1222	ExpAA=5.34	First60=4.69	PredHel=0	Topology=o		BAC_1A-dyr4-07_GL0038629	len=472	ExpAA=0.02	First60=0.00	PredHel=0	Topology=o		BAC_1A-dyr4-07_GL0038629	len=472	ExpAA=0.02	First60=0.00	PredHel=0	Topology=o		BAC_1A-dyr4-07_GL0038629	len=472	ExpAA=0.02	First60=0.00	PredHel=0	Topology=o		BAC_1A-dyr4-07_GL0038629	len=472	ExpAA=0.02	First60=0.00	PredHel=0	Topology=o		BAC_1A-dyr4-07_GL0038629	len=472	ExpAA=0.02	First60=0.00	PredHel=0	Topology=o
BAC_G1-5A_GL0132515	len=177	ExpAA=2.49	First60=0.00	PredHel=0	Topology=o		BAC_MH-6-5_GL0025727	len=568	ExpAA=0.13	First60=0.00	PredHel=0	Topology=o		BAC_MH-6-5_GL0025727	len=568	ExpAA=0.13	First60=0.00	PredHel=0	Topology=o		BAC_MH-6-5_GL0025727	len=568	ExpAA=0.13	First60=0.00	PredHel=0	Topology=o		BAC_MH-6-5_GL0025727	len=568	ExpAA=0.13	First60=0.00	PredHel=0	Topology=o		BAC_MH-6-5_GL0025727	len=568	ExpAA=0.13	First60=0.00	PredHel=0	Topology=o
BAC_G1-3A_GL0011359	len=1029	ExpAA=0.11	First60=0.00	PredHel=0	Topology=o		BAC_MC-6-2_GL0085031	len=542	ExpAA=0.07	First60=0.00	PredHel=0	Topology=o		BAC_MC-6-2_GL0085031	len=542	ExpAA=0.07	First60=0.00	PredHel=0	Topology=o		BAC_MC-6-2_GL0085031	len=542	ExpAA=0.07	First60=0.00	PredHel=0	Topology=o		BAC_MC-6-2_GL0085031	len=542	ExpAA=0.07	First60=0.00	PredHel=0	Topology=o		BAC_MC-6-2_GL0085031	len=542	ExpAA=0.07	First60=0.00	PredHel=0	Topology=o
BAC_S-Fe6_GL0114367	len=94	ExpAA=0.01	First60=0.01	PredHel=0	Topology=o		BAC_MH-0-4_GL0022498	len=266	ExpAA=0.00	First60=0.00	PredHel=0	Topology=o		BAC_MH-0-4_GL0022498	len=266	ExpAA=0.00	First60=0.00	PredHel=0	Topology=o		BAC_MH-0-4_GL0022498	len=266	ExpAA=0.00	First60=0.00	PredHel=0	Topology=o		BAC_MH-0-4_GL0022498	len=266	ExpAA=0.00	First60=0.00	PredHel=0	Topology=o		BAC_MH-0-4_GL0022498	len=266	ExpAA=0.00	First60=0.00	PredHel=0	Topology=o
BAC_MC-6-2_GL0155276	len=169	ExpAA=0.00	First60=0.00	PredHel=0	Topology=o		BAC_MH-6-1_GL0019952	len=876	ExpAA=0.00	First60=0.00	PredHel=0	Topology=o		BAC_MH-6-1_GL0019952	len=876	ExpAA=0.00	First60=0.00	PredHel=0	Topology=o		BAC_MH-6-1_GL0019952	len=876	ExpAA=0.00	First60=0.00	PredHel=0	Topology=o		BAC_MH-6-1_GL0019952	len=876	ExpAA=0.00	First60=0.00	PredHel=0	Topology=o		BAC_MH-6-1_GL0019952	len=876	ExpAA=0.00	First60=0.00	PredHel=0	Topology=o
BAC_2-1_GL0111144	len=234	ExpAA=0.00	First60=0.00	PredHel=0	Topology=o		BAC_MH-6-5_GL0124875	len=1209	ExpAA=2.72	First60=1.19	PredHel=0	Topology=o		BAC_MH-6-5_GL0124875	len=1209	ExpAA=2.72	First60=1.19	PredHel=0	Topology=o		BAC_MH-6-5_GL0124875	len=1209	ExpAA=2.72	First60=1.19	PredHel=0	Topology=o		BAC_MH-6-5_GL0124875	len=1209	ExpAA=2.72	First60=1.19	PredHel=0	Topology=o		BAC_MH-6-5_GL0124875	len=1209	ExpAA=2.72	First60=1.19	PredHel=0	Topology=o
BAC_7-6_GL0055493	len=192	ExpAA=2.05	First60=2.05	PredHel=0	Topology=o		BAC_7_GL0099137	len=173	ExpAA=0.07	First60=0.00	PredHel=0	Topology=o		BAC_7_GL0099137	len=173	ExpAA=0.07	First60=0.00	PredHel=0	Topology=o		BAC_7_GL0099137	len=173	ExpAA=0.07	First60=0.00	PredHel=0	Topology=o		BAC_7_GL0099137	len=173	ExpAA=0.07	First60=0.00	PredHel=0	Topology=o		BAC_7_GL0099137	len=173	ExpAA=0.07	First60=0.00	PredHel=0	Topology=o
BAC_5-3_GL0113930	len=394	ExpAA=11.32	First60=11.31	PredHel=0	Topology=o		BAC_Group2-2A_GL0010931	len=237	ExpAA=0.01	First60=0.00	PredHel=0	Topology=o		BAC_Group2-2A_GL0010931	len=237	ExpAA=0.01	First60=0.00	PredHel=0	Topology=o		BAC_Group2-2A_GL0010931	len=237	ExpAA=0.01	First60=0.00	PredHel=0	Topology=o		BAC_Group2-2A_GL0010931	len=237	ExpAA=0.01	First60=0.00	PredHel=0	Topology=o		BAC_Group2-2A_GL0010931	len=237	ExpAA=0.01	First60=0.00	PredHel=0	Topology=o
BAC_1-2_GL0078659	len=354	ExpAA=0.08	First60=0.05	PredHel=0	Topology=o		BAC_Group2-4A_GL0131416	len=526	ExpAA=0.01	First60=0.00	PredHel=0	Topology=o		BAC_Group2-4A_GL0131416	len=526	ExpAA=0.01	First60=0.00	PredHel=0	Topology=o		BAC_Group2-4A_GL0131416	len=526	ExpAA=0.01	First60=0.00	PredHel=0	Topology=o		BAC_Group2-4A_GL0131416	len=526	ExpAA=0.01	First60=0.00	PredHel=0	Topology=o		BAC_Group2-4A_GL0131416	len=526	ExpAA=0.01	First60=0.00	PredHel=0	Topology=o
BAC_MH-6-2_GL0050923	len=385	ExpAA=0.04	First60=0.01	PredHel=0	Topology=o		BAC_4-2_GL0031971	len=630	ExpAA=0.04	First60=0.00	PredHel=0	Topology=o		BAC_4-2_GL0031971	len=630	ExpAA=0.04	First60=0.00	PredHel=0	Topology=o		BAC_4-2_GL0031971	len=630	ExpAA=0.04	First60=0.00	PredHel=0	Topology=o		BAC_4-2_GL0031971	len=630	ExpAA=0.04	First60=0.00	PredHel=0	Topology=o		BAC_4-2_GL0031971	len=630	ExpAA=0.04	First60=0.00	PredHel=0	Topology=o
BAC_6-3_GL0049454	len=923	ExpAA=0.01	First60=0.01	PredHel=0	Topology=o		BAC_11_GL0031899	len=384	ExpAA=1.59	First60=0.00	PredHel=0	Topology=o		BAC_11_GL0031899	len=384	ExpAA=1.59	First60=0.00	PredHel=0	Topology=o		BAC_11_GL0031899	len=384	ExpAA=1.59	First60=0.00	PredHel=0	Topology=o		BAC_11_GL0031899	len=384	ExpAA=1.59	First60=0.00	PredHel=0	Topology=o		BAC_11_GL0031899	len=384	ExpAA=1.59	First60=0.00	PredHel=0	Topology=o
BAC_11_GL0022683	len=279	ExpAA=1.59	First60=0.04	PredHel=0	Topology=o		BAC_5-2_GL0024084	len=433	ExpAA=0.03	First60=0.00	PredHel=0	Topology=o		BAC_5-2_GL0024084	len=433	ExpAA=0.03	First60=0.00	PredHel=0	Topology=o		BAC_5-2_GL0024084	len=433	ExpAA=0.03	First60=0.00	PredHel=0	Topology=o		BAC_5-2_GL0024084	len=433	ExpAA=0.03	First60=0.00	PredHel=0	Topology=o		BAC_5-2_GL0024084	len=433	ExpAA=0.03	First60=0.00	PredHel=0	Topology=o
BAC_S-Fe6_GL0156859	len=67	ExpAA=0.22	First60=0.22	PredHel=0	Topology=i		BAC_11_GL0126287	len=287	ExpAA=0.01	First60=0.01	PredHel=0	Topology=o		BAC_11_GL0126287	len=287	ExpAA=0.01	First60=0.01	PredHel=0	Topology=o		BAC_11_GL0126287	len=287	ExpAA=0.01	First60=0.01	PredHel=0	Topology=o		BAC_11_GL0126287	len=287	ExpAA=0.01	First60=0.01	PredHel=0	Topology=o		BAC_11_GL0126287	len=287	ExpAA=0.01	First60=0.01	PredHel=0	Topology=o
BAC_25_GL0095065	len=213	ExpAA=0.01	First60=0.00	PredHel=0	Topology=o		BAC_6-4_GL0083692	len=231	ExpAA=0.04	First60=0.00	PredHel=0	Topology=o		BAC_6-4_GL0083692	len=231	ExpAA=0.04	First60=0.00	PredHel=0	Topology=o		BAC_6-4_GL0083692	len=231	ExpAA=0.04	First60=0.00	PredHel=0	Topology=o		BAC_6-4_GL0083692	len=231	ExpAA=0.04	First60=0.00	PredHel=0	Topology=o		BAC_6-4_GL0083692	len=231	ExpAA=0.04	First60=0.00	PredHel=0	Topology=o
BAC_S-Fe3_GL0175094	len=83	ExpAA=14.97	First60=14.81	PredHel=0	Topology=o		BAC_1_GL0043524	len=584	ExpAA=0.04	First60=0.00	PredHel=0	Topology=o		BAC_1_GL0043524	len=584	ExpAA=0.04	First60=0.00	PredHel=0	Topology=o		BAC_1_GL0043524	len=584	ExpAA=0.04	First60=0.00	PredHel=0	Topology=o		BAC_1_GL0043524	len=584	ExpAA=0.04	First60=0.00	PredHel=0	Topology=o		BAC_1_GL0043524	len=584	ExpAA=0.04	First60=0.00	PredHel=0	Topology=o
BAC_1-2_GL0082121	len=380	ExpAA=0.01	First60=0.00	PredHel=0	Topology=o		BAC_2-2_GL0119514	len=337	ExpAA=0.05	First60=0.01	PredHel=0	Topology=o		BAC_2-2_GL0119514	len=337	ExpAA=0.05	First60=0.01	PredHel=0	Topology=o		BAC_2-2_GL0119514	len=337	ExpAA=0.05	First60=0.01	PredHel=0	Topology=o		BAC_2-2_GL0119514	len=337	ExpAA=0.05	First60=0.01	PredHel=0	Topology=o		BAC_2-2_GL0119514	len=337	ExpAA=0.05	First60=0.01	PredHel=0	Topology=o
BAC_S-Fe6_GL0253612	len=205	ExpAA=0.03	First60=0.00	PredHel=0	Topology=o		BAC_G1-7A_GL0008709	len=279	ExpAA=0.03	First60=0.02	PredHel=0	Topology=o		BAC_G1-7A_GL0008709	len=279	ExpAA=0.03	First60=0.02	PredHel=0	Topology=o		BAC_G1-7A_GL0008709	len=279	ExpAA=0.03	First60=0.02	PredHel=0	Topology=o		BAC_G1-7A_GL0008709	len=279	ExpAA=0.03	First60=0.02	PredHel=0	Topology=o		BAC_G1-7A_GL0008709	len=279	ExpAA=0.03	First60=0.02	PredHel=0	Topology=o
BAC_Group2-3A_GL0074874	len=679	ExpAA=0.05	First60=0.00	PredHel=0	Topology=o		BAC_2-1_GL0058560	len=463	ExpAA=6.39	First60=0.00	PredHel=0	Topology=o		BAC_2-1_GL0058560	len=463	ExpAA=6.39	First60=0.00	PredHel=0	Topology=o		BAC_2-1_GL0058560	len=463	ExpAA=6.39	First60=0.00	PredHel=0	Topology=o		BAC_2-1_GL0058560	len=463	ExpAA=6.39	First60=0.00	PredHel=0	Topology=o		BAC_2-1_GL0058560	len=463	ExpAA=6.39	First60=0.00	PredHel=0	Topology=o
BAC_19_GL0043319	len=178	ExpAA=0.13	First60=0.02	PredHel=0	Topology=o		BAC_Group2-3A_GL0001955	len=684	ExpAA=16.36	First60=16.36	PredHel=0	Topology=o		BAC_Group2-3A_GL0001955	len=684	ExpAA=16.36	First60=16.36	PredHel=0	Topology=o		BAC_Group2-3A_GL0001955	len=684	ExpAA=16.36	First60=16.36	PredHel=0	Topology=o		BAC_Group2-3A_GL0001955	len=684	ExpAA=16.36	First60=16.36	PredHel=0	Topology=o		BAC_Group2-3A_GL0001955	len=684	ExpAA=16.36	First60=16.36	PredHel=0	Topology=o
BAC_1A-dyr4-07_GL0088827	len=249	ExpAA=0.01	First60=0.00	PredHel=0	Topology=o		BAC_6-7_GL0038687	len=502	ExpAA=1.36	First60=0.01	PredHel=0	Topology=o		BAC_6-7_GL0038687	len=502	ExpAA=1.36	First60=0.01	PredHel=0	Topology=o		BAC_6-7_GL0038687	len=502	ExpAA=1.36	First60=0.01	PredHel=0	Topology=o		BAC_6-7_GL0038687	len=502	ExpAA=1.36	First60=0.01	PredHel=0	Topology=o		BAC_6-7_GL0038687	len=502	ExpAA=1.36	First60=0.01	PredHel=0	Topology=o
BAC_S-Fe20_GL0009896	len=395	ExpAA=0.11	First60=0.00	PredHel=0	Topology=o		BAC_5-7_GL0020114	len=588	ExpAA=0.04	First60=0.00	PredHel=0	Topology=o		BAC_5-7_GL0020114	len=588	ExpAA=0.04	First60=0.00	PredHel=0	Topology=o		BAC_5-7_GL0020114	len=588	ExpAA=0.04	First60=0.00	PredHel=0	Topology=o		BAC_5-7_GL0020114	len=588	ExpAA=0.04	First60=0.00	PredHel=0	Topology=o		BAC_5-7_GL0020114	len=588	ExpAA=0.04	First60=0.00	PredHel=0	Topology=o
BAC_1-2_GL0042138	len=541	ExpAA=0.02	First60=0.00	PredHel=0	Topology=o		BAC_2_GL0103576	len=194	ExpAA=0.00	First60=0.00	PredHel=0	Topology=o		BAC_2_GL0103576	len=194	ExpAA=0.00	First60=0.00	PredHel=0	Topology=o		BAC_2_GL0103576	len=194	ExpAA=0.00	First60=0.00	PredHel=0	Topology=o		BAC_2_GL0103576	len=194	ExpAA=0.00	First60=0.00	PredHel=0	Topology=o		BAC_2_GL0103576	len=194	ExpAA=0.00	First60=0.00	PredHel=0	Topology=o
BAC_8-4_GL0056419	len=283	ExpAA=2.51	First60=2.22	PredHel=0	Topology=o		BAC_5-6_GL0115398	len=336	ExpAA=0.03	First60=0.02	PredHel=0	Topology=o		BAC_5-6_GL0115398	len=336	ExpAA=0.03	First60=0.02	PredHel=0	Topology=o		BAC_5-6_GL0115398	len=336	ExpAA=0.03	First60=0.02	PredHel=0	Topology=o		BAC_5-6_GL0115398	len=336	ExpAA=0.03	First60=0.02	PredHel=0	Topology=o		BAC_5-6_GL0115398	len=336	ExpAA=0.03	First60=0.02	PredHel=0	Topology=o
BAC_S-Fe6_GL0026608	len=114	ExpAA=0.00	First60=0.00	PredHel=0	Topology=o		BAC_8-3_GL0047458	len=492	ExpAA=0.07	First60=0.05	PredHel=0	Topology=o		BAC_8-3_GL0047458	len=492	ExpAA=0.07	First60=0.05	PredHel=0	Topology=o		BAC_8-3_GL0047458	len=492	ExpAA=0.07	First60=0.05	PredHel=0	Topology=o		BAC_8-3_GL0047458	len=492	ExpAA=0.07	First60=0.05	PredHel=0	Topology=o		BAC_8-3_GL0047458	len=492	ExpAA=0.07	First60=0.05	PredHel=0	Topology=o
BAC_6-5_GL0019399	len=429	ExpAA=0.02	First60=0.01	PredHel=0	Topology=o		BAC_16_GL0108906	len=446	ExpAA=18.88	First60=18.84	PredHel=1	Topology=i5-27o		BAC_16_GL0108906	len=446	ExpAA=18.88	First60=18.84	PredHel=1	Topology=i5-27o		BAC_16_GL0108906	len=446	ExpAA=18.88	First60=18.84	PredHel=1	Topology=i5-27o		BAC_16_GL0108906	len=446	ExpAA=18.88	First60=18.84	PredHel=1	Topology=i5-27o		BAC_16_GL0108906	len=446	ExpAA=18.88	First60=18.84	PredHel=1	Topology=i5-27o
BAC_35_GL0053842	len=286	ExpAA=0.13	First60=0.00	PredHel=0	Topology=o		BAC_MC-0-1_GL0057791	len=395	ExpAA=0.11	First60=0.00	PredHel=0	Topology=o		BAC_MC-0-1_GL0057791	len=395	ExpAA=0.11	First60=0.00	PredHel=0	Topology=o		BAC_MC-0-1_GL0057791	len=395	ExpAA=0.11	First60=0.00	PredHel=0	Topology=o		BAC_MC-0-1_GL0057791	len=395	ExpAA=0.11	First60=0.00	PredHel=0	Topology=o		BAC_MC-0-1_GL0057791	len=395	ExpAA=0.11	First60=0.00	PredHel=0	Topology=o
BAC_2-2_GL0029298	len=623	ExpAA=0.00	First60=0.00	PredHel=0	Topology=o		BAC_6-5_GL0004521	len=202	ExpAA=0.00	First60=0.00	PredHel=0	Topology=o		BAC_6-5_GL0004521	len=202	ExpAA=0.00	First60=0.00	PredHel=0	Topology=o		BAC_6-5_GL0004521	len=202	ExpAA=0.00	First60=0.00	PredHel=0	Topology=o		BAC_6-5_GL0004521	len=202	ExpAA=0.00	First60=0.00	PredHel=0	Topology=o		BAC_6-5_GL0004521	len=202	ExpAA=0.00	First60=0.00	PredHel=0	Topology=o
BAC_S-Fe16_GL0001211	len=401	ExpAA=0.01	First60=0.00	PredHel=0	Topology=o		BAC_20_GL0101964	len=502	ExpAA=0.47	First60=0.01	PredHel=0	Topology=o		BAC_20_GL0101964	len=502	ExpAA=0.47	First60=0.01	PredHel=0	Topology=o		BAC_20_GL0101964	len=502	ExpAA=0.47	First60=0.01	PredHel=0	Topology=o		BAC_20_GL0101964	len=502	ExpAA=0.47	First60=0.01	PredHel=0	Topology=o		BAC_20_GL0101964	len=502	ExpAA=0.47	First60=0.01	PredHel=0	Topology=o
BAC_G1-6A_GL0006136	len=624	ExpAA=0.00	First60=0.00	PredHel=0	Topology=o		MOUSE_A0A0R4J077	len=219	ExpAA=0.37	First60=0.31	PredHel=0	Topology=o		MOUSE_A0A0R4J077	len=219	ExpAA=0.37	First60=0.31	PredHel=0	Topology=o		MOUSE_A0A0R4J077	len=219	ExpAA=0.37	First60=0.31	PredHel=0	Topology=o		MOUSE_A0A0R4J077	len=219	ExpAA=0.37	First60=0.31	PredHel=0	Topology=o		MOUSE_A0A0R4J077	len=219	ExpAA=0.37	First60=0.31	PredHel=0	Topology=o
BAC_26_GL0102421	len=709	ExpAA=0.92	First60=0.02	PredHel=0	Topology=o		BAC_16_GL0059971	len=678	ExpAA=0.04	First60=0.00	PredHel=0	Topology=o		BAC_16_GL0059971	len=678	ExpAA=0.04	First60=0.00	PredHel=0	Topology=o		BAC_16_GL0059971	len=678	ExpAA=0.04	First60=0.00	PredHel=0	Topology=o		BAC_16_GL0059971	len=678	ExpAA=0.04	First60=0.00	PredHel=0	Topology=o		BAC_16_GL0059971	len=678	ExpAA=0.04	First60=0.00	PredHel=0	Topology=o
BAC_2-5_GL0025616	len=356	ExpAA=0.10	First60=0.02	PredHel=0	Topology=o		BAC_7-5_GL0072688	len=496	ExpAA=0.86	First60=0.00	PredHel=0	Topology=o		BAC_7-5_GL0072688	len=496	ExpAA=0.86	First60=0.00	PredHel=0	Topology=o		BAC_7-5_GL0072688	len=496	ExpAA=0.86	First60=0.00	PredHel=0	Topology=o		BAC_7-5_GL0072688	len=496	ExpAA=0.86	First60=0.00	PredHel=0	Topology=o		BAC_7-5_GL0072688	len=496	ExpAA=0.86	First60=0.00	PredHel=0	Topology=o
BAC_2-3_GL0000625	len=410	ExpAA=0.11	First60=0.00	PredHel=0	Topology=o		BAC_2-2_GL0058014	len=1137	ExpAA=0.02	First60=0.01	PredHel=0	Topology=o		BAC_2-2_GL0058014	len=1137	ExpAA=0.02	First60=0.01	PredHel=0	Topology=o		BAC_2-2_GL0058014	len=1137	ExpAA=0.02	First60=0.01	PredHel=0	Topology=o		BAC_2-2_GL0058014	len=1137	ExpAA=0.02	First60=0.01	PredHel=0	Topology=o		BAC_2-2_GL0058014	len=1137	ExpAA=0.02	First60=0.01	PredHel=0	Topology=o
BAC_S-Fe10_GL0161803	len=567	ExpAA=0.00	First60=0.00	PredHel=0	Topology=o		BAC_MC-0-1_GL0062708	len=541	ExpAA=0.00	First60=0.00	PredHel=0	Topology=o		BAC_MC-0-1_GL0062708	len=541	ExpAA=0.00	First60=0.00	PredHel=0	Topology=o		BAC_MC-0-1_GL0062708	len=541	ExpAA=0.00	First60=0.00	PredHel=0	Topology=o		BAC_MC-0-1_GL0062708	len=541	ExpAA=0.00	First60=0.00	PredHel=0	Topology=o		BAC_MC-0-1_GL0062708	len=541	ExpAA=0.00	First60=0.00	PredHel=0	Topology=o
BAC_2-1_GL0033262	len=304	ExpAA=0.08	First60=0.00	PredHel=0	Topology=o		BAC_MC-6-4_GL0043712	len=1627	ExpAA=19.48	First60=19.45	PredHel=1	Topology=i7-26o		BAC_MC-6-4_GL0043712	len=1627	ExpAA=19.48	First60=19.45	PredHel=1	Topology=i7-26o		BAC_MC-6-4_GL0043712	len=1627	ExpAA=19.48	First60=19.45	PredHel=1	Topology=i7-26o		BAC_MC-6-4_GL0043712	len=1627	ExpAA=19.48	First60=19.45	PredHel=1	Topology=i7-26o		BAC_MC-6-4_GL0043712	len=1627	ExpAA=19.48	First60=19.45	PredHel=1	Topology=i7-26o
BAC_6-3_GL0116540	len=595	ExpAA=0.11	First60=0.07	PredHel=0	Topology=o		BAC_S-Fe8_GL0076003	len=571	ExpAA=0.01	First60=0.00	PredHel=0	Topology=o		BAC_S-Fe8_GL0076003	len=571	ExpAA=0.01	First60=0.00	PredHel=0	Topology=o		BAC_S-Fe8_GL0076003	len=571	ExpAA=0.01	First60=0.00	PredHel=0	Topology=o		BAC_S-Fe8_GL0076003	len=571	ExpAA=0.01	First60=0.00	PredHel=0	Topology=o		BAC_S-Fe8_GL0076003	len=571	ExpAA=0.01	First60=0.00	PredHel=0	Topology=o
BAC_S-Fe20_GL0104847	len=245	ExpAA=0.01	First60=0.00	PredHel=0	Topology=o		BAC_4-1_GL0063819	len=325	ExpAA=0.02	First60=0.00	PredHel=0	Topology=o		BAC_4-1_GL0063819	len=325	ExpAA=0.02	First60=0.00	PredHel=0	Topology=o		BAC_4-1_GL0063819	len=325	ExpAA=0.02	First60=0.00	PredHel=0	Topology=o		BAC_4-1_GL0063819	len=325	ExpAA=0.02	First60=0.00	PredHel=0	Topology=o		BAC_4-1_GL0063819	len=325	ExpAA=0.02	First60=0.00	PredHel=0	Topology=o
BAC_MC-6-2_GL0175515	len=563	ExpAA=0.01	First60=0.00	PredHel=0	Topology=o		BAC_Group2-3A_GL0005658	len=874	ExpAA=0.00	First60=0.00	PredHel=0	Topology=o		BAC_Group2-3A_GL0005658	len=874	ExpAA=0.00	First60=0.00	PredHel=0	Topology=o		BAC_Group2-3A_GL0005658	len=874	ExpAA=0.00	First60=0.00	PredHel=0	Topology=o		BAC_Group2-3A_GL0005658	len=874	ExpAA=0.00	First60=0.00	PredHel=0	Topology=o		BAC_Group2-3A_GL0005658	len=874	ExpAA=0.00	First60=0.00	PredHel=0	Topology=o
BAC_1-2_GL0002789	len=335	ExpAA=0.00	First60=0.00	PredHel=0	Topology=o		BAC_6-1_GL0097841	len=892	ExpAA=0.05	First60=0.01	PredHel=0	Topology=o		BAC_6-1_GL0097841	len=892	ExpAA=0.05	First60=0.01	PredHel=0	Topology=o		BAC_6-1_GL0097841	len=892	ExpAA=0.05	First60=0.01	PredHel=0	Topology=o		BAC_6-1_GL0097841	len=892	ExpAA=0.05	First60=0.01	PredHel=0	Topology=o		BAC_6-1_GL0097841	len=892	ExpAA=0.05	First60=0.01	PredHel=0	Topology=o
BAC_2-8_GL0037623	len=522	ExpAA=0.09	First60=0.00	PredHel=0	Topology=o		BAC_S-Fe11_GL0020544	len=229	ExpAA=0.00	First60=0.00	PredHel=0	Topology=o		BAC_S-Fe11_GL0020544	len=229	ExpAA=0.00	First60=0.00	PredHel=0	Topology=o		BAC_S-Fe11_GL0020544	len=229	ExpAA=0.00	First60=0.00	PredHel=0	Topology=o		BAC_S-Fe11_GL0020544	len=229	ExpAA=0.00	First60=0.00	PredHel=0	Topology=o		BAC_S-Fe11_GL0020544	len=229	ExpAA=0.00	First60=0.00	PredHel=0	Topology=o
BAC_Group2-3A_GL0016569	len=202	ExpAA=0.00	First60=0.00	PredHel=0	Topology=o		BAC_54_GL0105058	len=397	ExpAA=0.00	First60=0.00	PredHel=0	Topology=o		BAC_54_GL0105058	len=397	ExpAA=0.00	First60=0.00	PredHel=0	Topology=o		BAC_54_GL0105058	len=397	ExpAA=0.00	First60=0.00	PredHel=0	Topology=o		BAC_54_GL0105058	len=397	ExpAA=0.00	First60=0.00	PredHel=0	Topology=o		BAC_54_GL0105058	len=397	ExpAA=0.00	First60=0.00	PredHel=0	Topology=o
BAC_11_GL0044803	len=241	ExpAA=0.01	First60=0.01	PredHel=0	Topology=o		BAC_6-1_GL0042426	len=631	ExpAA=0.00	First60=0.00	PredHel=0	Topology=o		BAC_6-1_GL0042426	len=631	ExpAA=0.00	First60=0.00	PredHel=0	Topology=o		BAC_6-1_GL0042426	len=631	ExpAA=0.00	First60=0.00	PredHel=0	Topology=o		BAC_6-1_GL0042426	len=631	ExpAA=0.00	First60=0.00	PredHel=0	Topology=o		BAC_6-1_GL0042426	len=631	ExpAA=0.00	First60=0.00	PredHel=0	Topology=o
BAC_S-Fe11_GL0047514	len=467	ExpAA=0.01	First60=0.00	PredHel=0	Topology=o		BAC_S-Fe9_GL0098760	len=1245	ExpAA=4.07	First60=1.38	PredHel=0	Topology=o		BAC_S-Fe9_GL0098760	len=1245	ExpAA=4.07	First60=1.38	PredHel=0	Topology=o		BAC_S-Fe9_GL0098760	len=1245	ExpAA=4.07	First60=1.38	PredHel=0	Topology=o		BAC_S-Fe9_GL0098760	len=1245	ExpAA=4.07	First60=1.38	PredHel=0	Topology=o		BAC_S-Fe9_GL0098760	len=1245	ExpAA=4.07	First60=1.38	PredHel=0	Topology=o
BAC_5-7_GL0038240	len=286	ExpAA=0.00	First60=0.00	PredHel=0	Topology=o		MOUSE_E9Q1Y9	len=479	ExpAA=0.01	First60=0.00	PredHel=0	Topology=o		MOUSE_E9Q1Y9	len=479	ExpAA=0.01	First60=0.00	PredHel=0	Topology=o		MOUSE_E9Q1Y9	len=479	ExpAA=0.01	First60=0.00	PredHel=0	Topology=o		MOUSE_E9Q1Y9	len=479	ExpAA=0.01	First60=0.00	PredHel=0	Topology=o		MOUSE_E9Q1Y9	len=479	ExpAA=0.01	First60=0.00	PredHel=0	Topology=o
BAC_G1-1A_GL0062897	len=567	ExpAA=0.00	First60=0.00	PredHel=0	Topology=o		BAC_S-Fe20_GL0145970	len=1222	ExpAA=5.34	First60=4.69	PredHel=0	Topology=o		BAC_S-Fe20_GL0145970	len=1222	ExpAA=5.34	First60=4.69	PredHel=0	Topology=o		BAC_S-Fe20_GL0145970	len=1222	ExpAA=5.34	First60=4.69	PredHel=0	Topology=o		BAC_S-Fe20_GL0145970	len=1222	ExpAA=5.34	First60=4.69	PredHel=0	Topology=o		BAC_S-Fe20_GL0145970	len=1222	ExpAA=5.34	First60=4.69	PredHel=0	Topology=o
BAC_11_GL0153063	len=522	ExpAA=0.44	First60=0.07	PredHel=0	Topology=o		BAC_G1-5A_GL0132515	len=177	ExpAA=2.49	First60=0.00	PredHel=0	Topology=o		BAC_G1-5A_GL0132515	len=177	ExpAA=2.49	First60=0.00	PredHel=0	Topology=o		BAC_G1-5A_GL0132515	len=177	ExpAA=2.49	First60=0.00	PredHel=0	Topology=o		BAC_G1-5A_GL0132515	len=177	ExpAA=2.49	First60=0.00	PredHel=0	Topology=o		BAC_G1-5A_GL0132515	len=177	ExpAA=2.49	First60=0.00	PredHel=0	Topology=o
BAC_6-4_GL0040590	len=184	ExpAA=0.00	First60=0.00	PredHel=0	Topology=o		BAC_G1-3A_GL0011359	len=1029	ExpAA=0.11	First60=0.00	PredHel=0	Topology=o		BAC_G1-3A_GL0011359	len=1029	ExpAA=0.11	First60=0.00	PredHel=0	Topology=o		BAC_G1-3A_GL0011359	len=1029	ExpAA=0.11	First60=0.00	PredHel=0	Topology=o		BAC_G1-3A_GL0011359	len=1029	ExpAA=0.11	First60=0.00	PredHel=0	Topology=o		BAC_G1-3A_GL0011359	len=1029	ExpAA=0.11	First60=0.00	PredHel=0	Topology=o
BAC_1-4_GL0080357	len=918	ExpAA=0.00	First60=0.00	PredHel=0	Topology=o		BAC_S-Fe6_GL0114367	len=94	ExpAA=0.01	First60=0.01	PredHel=0	Topology=o		BAC_S-Fe6_GL0114367	len=94	ExpAA=0.01	First60=0.01	PredHel=0	Topology=o		BAC_S-Fe6_GL0114367	len=94	ExpAA=0.01	First60=0.01	PredHel=0	Topology=o		BAC_S-Fe6_GL0114367	len=94	ExpAA=0.01	First60=0.01	PredHel=0	Topology=o		BAC_S-Fe6_GL0114367	len=94	ExpAA=0.01	First60=0.01	PredHel=0	Topology=o
BAC_S-Fe12_GL0075454	len=471	ExpAA=0.00	First60=0.00	PredHel=0	Topology=o		BAC_MC-6-2_GL0155276	len=169	ExpAA=0.00	First60=0.00	PredHel=0	Topology=o		BAC_MC-6-2_GL0155276	len=169	ExpAA=0.00	First60=0.00	PredHel=0	Topology=o		BAC_MC-6-2_GL0155276	len=169	ExpAA=0.00	First60=0.00	PredHel=0	Topology=o		BAC_MC-6-2_GL0155276	len=169	ExpAA=0.00	First60=0.00	PredHel=0	Topology=o		BAC_MC-6-2_GL0155276	len=169	ExpAA=0.00	First60=0.00	PredHel=0	Topology=o
BAC_Group2-5A_GL0155438	len=612	ExpAA=16.36	First60=6.21	PredHel=0	Topology=o		BAC_2-1_GL0111144	len=234	ExpAA=0.00	First60=0.00	PredHel=0	Topology=o		BAC_2-1_GL0111144	len=234	ExpAA=0.00	First60=0.00	PredHel=0	Topology=o		BAC_2-1_GL0111144	len=234	ExpAA=0.00	First60=0.00	PredHel=0	Topology=o		BAC_2-1_GL0111144	len=234	ExpAA=0.00	First60=0.00	PredHel=0	Topology=o		BAC_2-1_GL0111144	len=234	ExpAA=0.00	First60=0.00	PredHel=0	Topology=o
BAC_G1-3A_GL0088491	len=286	ExpAA=0.00	First60=0.00	PredHel=0	Topology=o		BAC_7-6_GL0055493	len=192	ExpAA=2.05	First60=2.05	PredHel=0	Topology=o		BAC_7-6_GL0055493	len=192	ExpAA=2.05	First60=2.05	PredHel=0	Topology=o		BAC_7-6_GL0055493	len=192	ExpAA=2.05	First60=2.05	PredHel=0	Topology=o		BAC_7-6_GL0055493	len=192	ExpAA=2.05	First60=2.05	PredHel=0	Topology=o		BAC_7-6_GL0055493	len=192	ExpAA=2.05	First60=2.05	PredHel=0	Topology=o
BAC_17_GL0063810	len=705	ExpAA=0.01	First60=0.00	PredHel=0	Topology=o		BAC_5-3_GL0113930	len=394	ExpAA=11.32	First60=11.31	PredHel=0	Topology=o		BAC_5-3_GL0113930	len=394	ExpAA=11.32	First60=11.31	PredHel=0	Topology=o		BAC_5-3_GL0113930	len=394	ExpAA=11.32	First60=11.31	PredHel=0	Topology=o		BAC_5-3_GL0113930	len=394	ExpAA=11.32	First60=11.31	PredHel=0	Topology=o		BAC_5-3_GL0113930	len=394	ExpAA=11.32	First60=11.31	PredHel=0	Topology=o
BAC_14_GL0070428	len=356	ExpAA=2.40	First60=2.40	PredHel=0	Topology=o		BAC_1-2_GL0078659	len=354	ExpAA=0.08	First60=0.05	PredHel=0	Topology=o		BAC_1-2_GL0078659	len=354	ExpAA=0.08	First60=0.05	PredHel=0	Topology=o		BAC_1-2_GL0078659	len=354	ExpAA=0.08	First60=0.05	PredHel=0	Topology=o		BAC_1-2_GL0078659	len=354	ExpAA=0.08	First60=0.05	PredHel=0	Topology=o		BAC_1-2_GL0078659	len=354	ExpAA=0.08	First60=0.05	PredHel=0	Topology=o
BAC_8-1_GL0030554	len=727	ExpAA=0.73	First60=0.62	PredHel=0	Topology=o		BAC_MH-6-2_GL0050923	len=385	ExpAA=0.04	First60=0.01	PredHel=0	Topology=o		BAC_MH-6-2_GL0050923	len=385	ExpAA=0.04	First60=0.01	PredHel=0	Topology=o		BAC_MH-6-2_GL0050923	len=385	ExpAA=0.04	First60=0.01	PredHel=0	Topology=o		BAC_MH-6-2_GL0050923	len=385	ExpAA=0.04	First60=0.01	PredHel=0	Topology=o		BAC_MH-6-2_GL0050923	len=385	ExpAA=0.04	First60=0.01	PredHel=0	Topology=o
BAC_6-6_GL0048311	len=335	ExpAA=0.01	First60=0.00	PredHel=0	Topology=o		BAC_6-3_GL0049454	len=923	ExpAA=0.01	First60=0.01	PredHel=0	Topology=o		BAC_6-3_GL0049454	len=923	ExpAA=0.01	First60=0.01	PredHel=0	Topology=o		BAC_6-3_GL0049454	len=923	ExpAA=0.01	First60=0.01	PredHel=0	Topology=o		BAC_6-3_GL0049454	len=923	ExpAA=0.01	First60=0.01	PredHel=0	Topology=o		BAC_6-3_GL0049454	len=923	ExpAA=0.01	First60=0.01	PredHel=0	Topology=o
BAC_1-4_GL0023062	len=592	ExpAA=0.11	First60=0.00	PredHel=0	Topology=o		BAC_11_GL0022683	len=279	ExpAA=1.59	First60=0.04	PredHel=0	Topology=o		BAC_11_GL0022683	len=279	ExpAA=1.59	First60=0.04	PredHel=0	Topology=o		BAC_11_GL0022683	len=279	ExpAA=1.59	First60=0.04	PredHel=0	Topology=o		BAC_11_GL0022683	len=279	ExpAA=1.59	First60=0.04	PredHel=0	Topology=o		BAC_11_GL0022683	len=279	ExpAA=1.59	First60=0.04	PredHel=0	Topology=o
BAC_MH-6-5_GL0136824	len=463	ExpAA=0.00	First60=0.00	PredHel=0	Topology=o		BAC_S-Fe6_GL0156859	len=67	ExpAA=0.22	First60=0.22	PredHel=0	Topology=i		BAC_S-Fe6_GL0156859	len=67	ExpAA=0.22	First60=0.22	PredHel=0	Topology=i		BAC_S-Fe6_GL0156859	len=67	ExpAA=0.22	First60=0.22	PredHel=0	Topology=i		BAC_S-Fe6_GL0156859	len=67	ExpAA=0.22	First60=0.22	PredHel=0	Topology=i		BAC_S-Fe6_GL0156859	len=67	ExpAA=0.22	First60=0.22	PredHel=0	Topology=i
BAC_G1-7A_GL0091318	len=382	ExpAA=0.00	First60=0.00	PredHel=0	Topology=o		BAC_25_GL0095065	len=213	ExpAA=0.01	First60=0.00	PredHel=0	Topology=o		BAC_25_GL0095065	len=213	ExpAA=0.01	First60=0.00	PredHel=0	Topology=o		BAC_25_GL0095065	len=213	ExpAA=0.01	First60=0.00	PredHel=0	Topology=o		BAC_25_GL0095065	len=213	ExpAA=0.01	First60=0.00	PredHel=0	Topology=o		BAC_25_GL0095065	len=213	ExpAA=0.01	First60=0.00	PredHel=0	Topology=o
BAC_2-7_GL0074826	len=393	ExpAA=0.02	First60=0.00	PredHel=0	Topology=o		BAC_S-Fe3_GL0175094	len=83	ExpAA=14.97	First60=14.81	PredHel=0	Topology=o		BAC_S-Fe3_GL0175094	len=83	ExpAA=14.97	First60=14.81	PredHel=0	Topology=o		BAC_S-Fe3_GL0175094	len=83	ExpAA=14.97	First60=14.81	PredHel=0	Topology=o		BAC_S-Fe3_GL0175094	len=83	ExpAA=14.97	First60=14.81	PredHel=0	Topology=o		BAC_S-Fe3_GL0175094	len=83	ExpAA=14.97	First60=14.81	PredHel=0	Topology=o
BAC_5-7_GL0115587	len=413	ExpAA=16.90	First60=2.26	PredHel=0	Topology=o		BAC_1-2_GL0082121	len=380	ExpAA=0.01	First60=0.00	PredHel=0	Topology=o		BAC_1-2_GL0082121	len=380	ExpAA=0.01	First60=0.00	PredHel=0	Topology=o		BAC_1-2_GL0082121	len=380	ExpAA=0.01	First60=0.00	PredHel=0	Topology=o		BAC_1-2_GL0082121	len=380	ExpAA=0.01	First60=0.00	PredHel=0	Topology=o		BAC_1-2_GL0082121	len=380	ExpAA=0.01	First60=0.00	PredHel=0	Topology=o
BAC_5-3_GL0006268	len=454	ExpAA=0.00	First60=0.00	PredHel=0	Topology=o		BAC_S-Fe6_GL0253612	len=205	ExpAA=0.03	First60=0.00	PredHel=0	Topology=o		BAC_S-Fe6_GL0253612	len=205	ExpAA=0.03	First60=0.00	PredHel=0	Topology=o		BAC_S-Fe6_GL0253612	len=205	ExpAA=0.03	First60=0.00	PredHel=0	Topology=o		BAC_S-Fe6_GL0253612	len=205	ExpAA=0.03	First60=0.00	PredHel=0	Topology=o		BAC_S-Fe6_GL0253612	len=205	ExpAA=0.03	First60=0.00	PredHel=0	Topology=o
BAC_7-8_GL0049121	len=1188	ExpAA=4.44	First60=1.30	PredHel=0	Topology=o		BAC_Group2-3A_GL0074874	len=679	ExpAA=0.05	First60=0.00	PredHel=0	Topology=o		BAC_Group2-3A_GL0074874	len=679	ExpAA=0.05	First60=0.00	PredHel=0	Topology=o		BAC_Group2-3A_GL0074874	len=679	ExpAA=0.05	First60=0.00	PredHel=0	Topology=o		BAC_Group2-3A_GL0074874	len=679	ExpAA=0.05	First60=0.00	PredHel=0	Topology=o		BAC_Group2-3A_GL0074874	len=679	ExpAA=0.05	First60=0.00	PredHel=0	Topology=o
BAC_2-2_GL0048444	len=504	ExpAA=0.00	First60=0.00	PredHel=0	Topology=o		BAC_19_GL0043319	len=178	ExpAA=0.13	First60=0.02	PredHel=0	Topology=o		BAC_19_GL0043319	len=178	ExpAA=0.13	First60=0.02	PredHel=0	Topology=o		BAC_19_GL0043319	len=178	ExpAA=0.13	First60=0.02	PredHel=0	Topology=o		BAC_19_GL0043319	len=178	ExpAA=0.13	First60=0.02	PredHel=0	Topology=o		BAC_19_GL0043319	len=178	ExpAA=0.13	First60=0.02	PredHel=0	Topology=o
BAC_S-Fe9_GL0159881	len=278	ExpAA=0.01	First60=0.00	PredHel=0	Topology=o		BAC_2-7_GL0049290	len=465	ExpAA=20.65	First60=20.64	PredHel=1	Topology=i17-39o		BAC_2-7_GL0049290	len=465	ExpAA=20.65	First60=20.64	PredHel=1	Topology=i17-39o		BAC_2-7_GL0049290	len=465	ExpAA=20.65	First60=20.64	PredHel=1	Topology=i17-39o		BAC_2-7_GL0049290	len=465	ExpAA=20.65	First60=20.64	PredHel=1	Topology=i17-39o		BAC_2-7_GL0049290	len=465	ExpAA=20.65	First60=20.64	PredHel=1	Topology=i17-39o
BAC_5-8_GL0014522	len=906	ExpAA=0.00	First60=0.00	PredHel=0	Topology=o		BAC_1A-dyr4-07_GL0088827	len=249	ExpAA=0.01	First60=0.00	PredHel=0	Topology=o		BAC_1A-dyr4-07_GL0088827	len=249	ExpAA=0.01	First60=0.00	PredHel=0	Topology=o		BAC_1A-dyr4-07_GL0088827	len=249	ExpAA=0.01	First60=0.00	PredHel=0	Topology=o		BAC_1A-dyr4-07_GL0088827	len=249	ExpAA=0.01	First60=0.00	PredHel=0	Topology=o		BAC_1A-dyr4-07_GL0088827	len=249	ExpAA=0.01	First60=0.00	PredHel=0	Topology=o
BAC_MC-6-2_GL0079488	len=621	ExpAA=0.00	First60=0.00	PredHel=0	Topology=o		BAC_S-Fe20_GL0009896	len=395	ExpAA=0.11	First60=0.00	PredHel=0	Topology=o		BAC_S-Fe20_GL0009896	len=395	ExpAA=0.11	First60=0.00	PredHel=0	Topology=o		BAC_S-Fe20_GL0009896	len=395	ExpAA=0.11	First60=0.00	PredHel=0	Topology=o		BAC_S-Fe20_GL0009896	len=395	ExpAA=0.11	First60=0.00	PredHel=0	Topology=o		BAC_S-Fe20_GL0009896	len=395	ExpAA=0.11	First60=0.00	PredHel=0	Topology=o
BAC_23_GL0123732	len=540	ExpAA=0.01	First60=0.00	PredHel=0	Topology=o		BAC_1-2_GL0042138	len=541	ExpAA=0.02	First60=0.00	PredHel=0	Topology=o		BAC_1-2_GL0042138	len=541	ExpAA=0.02	First60=0.00	PredHel=0	Topology=o		BAC_1-2_GL0042138	len=541	ExpAA=0.02	First60=0.00	PredHel=0	Topology=o		BAC_1-2_GL0042138	len=541	ExpAA=0.02	First60=0.00	PredHel=0	Topology=o		BAC_1-2_GL0042138	len=541	ExpAA=0.02	First60=0.00	PredHel=0	Topology=o
BAC_S-Fe20_GL0063139	len=832	ExpAA=0.04	First60=0.00	PredHel=0	Topology=o		BAC_8-4_GL0056419	len=283	ExpAA=2.51	First60=2.22	PredHel=0	Topology=o		BAC_8-4_GL0056419	len=283	ExpAA=2.51	First60=2.22	PredHel=0	Topology=o		BAC_8-4_GL0056419	len=283	ExpAA=2.51	First60=2.22	PredHel=0	Topology=o		BAC_8-4_GL0056419	len=283	ExpAA=2.51	First60=2.22	PredHel=0	Topology=o		BAC_8-4_GL0056419	len=283	ExpAA=2.51	First60=2.22	PredHel=0	Topology=o
BAC_G1-5A_GL0196873	len=280	ExpAA=0.03	First60=0.01	PredHel=0	Topology=o		BAC_S-Fe6_GL0026608	len=114	ExpAA=0.00	First60=0.00	PredHel=0	Topology=o		BAC_S-Fe6_GL0026608	len=114	ExpAA=0.00	First60=0.00	PredHel=0	Topology=o		BAC_S-Fe6_GL0026608	len=114	ExpAA=0.00	First60=0.00	PredHel=0	Topology=o		BAC_S-Fe6_GL0026608	len=114	ExpAA=0.00	First60=0.00	PredHel=0	Topology=o		BAC_S-Fe6_GL0026608	len=114	ExpAA=0.00	First60=0.00	PredHel=0	Topology=o
BAC_1-2_GL0128894	len=278	ExpAA=1.55	First60=1.53	PredHel=0	Topology=o		BAC_6-5_GL0019399	len=429	ExpAA=0.02	First60=0.01	PredHel=0	Topology=o		BAC_6-5_GL0019399	len=429	ExpAA=0.02	First60=0.01	PredHel=0	Topology=o		BAC_6-5_GL0019399	len=429	ExpAA=0.02	First60=0.01	PredHel=0	Topology=o		BAC_6-5_GL0019399	len=429	ExpAA=0.02	First60=0.01	PredHel=0	Topology=o		BAC_6-5_GL0019399	len=429	ExpAA=0.02	First60=0.01	PredHel=0	Topology=o
BAC_11_GL0106925	len=71	ExpAA=0.00	First60=0.00	PredHel=0	Topology=i		BAC_35_GL0053842	len=286	ExpAA=0.13	First60=0.00	PredHel=0	Topology=o		BAC_35_GL0053842	len=286	ExpAA=0.13	First60=0.00	PredHel=0	Topology=o		BAC_35_GL0053842	len=286	ExpAA=0.13	First60=0.00	PredHel=0	Topology=o		BAC_35_GL0053842	len=286	ExpAA=0.13	First60=0.00	PredHel=0	Topology=o		BAC_35_GL0053842	len=286	ExpAA=0.13	First60=0.00	PredHel=0	Topology=o
BAC_MC-6-2_GL0106506	len=221	ExpAA=0.00	First60=0.00	PredHel=0	Topology=o		BAC_2-2_GL0029298	len=623	ExpAA=0.00	First60=0.00	PredHel=0	Topology=o		BAC_2-2_GL0029298	len=623	ExpAA=0.00	First60=0.00	PredHel=0	Topology=o		BAC_2-2_GL0029298	len=623	ExpAA=0.00	First60=0.00	PredHel=0	Topology=o		BAC_2-2_GL0029298	len=623	ExpAA=0.00	First60=0.00	PredHel=0	Topology=o		BAC_2-2_GL0029298	len=623	ExpAA=0.00	First60=0.00	PredHel=0	Topology=o
BAC_6-2_GL0064397	len=623	ExpAA=0.00	First60=0.00	PredHel=0	Topology=o		BAC_S-Fe16_GL0001211	len=401	ExpAA=0.01	First60=0.00	PredHel=0	Topology=o		BAC_S-Fe16_GL0001211	len=401	ExpAA=0.01	First60=0.00	PredHel=0	Topology=o		BAC_S-Fe16_GL0001211	len=401	ExpAA=0.01	First60=0.00	PredHel=0	Topology=o		BAC_S-Fe16_GL0001211	len=401	ExpAA=0.01	First60=0.00	PredHel=0	Topology=o		BAC_S-Fe16_GL0001211	len=401	ExpAA=0.01	First60=0.00	PredHel=0	Topology=o
BAC_S-Fe8_GL0188873	len=340	ExpAA=0.00	First60=0.00	PredHel=0	Topology=o		BAC_G1-6A_GL0006136	len=624	ExpAA=0.00	First60=0.00	PredHel=0	Topology=o		BAC_G1-6A_GL0006136	len=624	ExpAA=0.00	First60=0.00	PredHel=0	Topology=o		BAC_G1-6A_GL0006136	len=624	ExpAA=0.00	First60=0.00	PredHel=0	Topology=o		BAC_G1-6A_GL0006136	len=624	ExpAA=0.00	First60=0.00	PredHel=0	Topology=o		BAC_G1-6A_GL0006136	len=624	ExpAA=0.00	First60=0.00	PredHel=0	Topology=o
BAC_2-6_GL0022887	len=619	ExpAA=0.01	First60=0.00	PredHel=0	Topology=o		BAC_26_GL0102421	len=709	ExpAA=0.92	First60=0.02	PredHel=0	Topology=o		BAC_26_GL0102421	len=709	ExpAA=0.92	First60=0.02	PredHel=0	Topology=o		BAC_26_GL0102421	len=709	ExpAA=0.92	First60=0.02	PredHel=0	Topology=o		BAC_26_GL0102421	len=709	ExpAA=0.92	First60=0.02	PredHel=0	Topology=o		BAC_26_GL0102421	len=709	ExpAA=0.92	First60=0.02	PredHel=0	Topology=o
BAC_S-Fe11_GL0113046	len=476	ExpAA=0.01	First60=0.00	PredHel=0	Topology=o		BAC_2-5_GL0025616	len=356	ExpAA=0.10	First60=0.02	PredHel=0	Topology=o		BAC_2-5_GL0025616	len=356	ExpAA=0.10	First60=0.02	PredHel=0	Topology=o		BAC_2-5_GL0025616	len=356	ExpAA=0.10	First60=0.02	PredHel=0	Topology=o		BAC_2-5_GL0025616	len=356	ExpAA=0.10	First60=0.02	PredHel=0	Topology=o		BAC_2-5_GL0025616	len=356	ExpAA=0.10	First60=0.02	PredHel=0	Topology=o
BAC_3-5_GL0118066	len=874	ExpAA=0.01	First60=0.00	PredHel=0	Topology=o		BAC_2-3_GL0000625	len=410	ExpAA=0.11	First60=0.00	PredHel=0	Topology=o		BAC_2-3_GL0000625	len=410	ExpAA=0.11	First60=0.00	PredHel=0	Topology=o		BAC_2-3_GL0000625	len=410	ExpAA=0.11	First60=0.00	PredHel=0	Topology=o		BAC_2-3_GL0000625	len=410	ExpAA=0.11	First60=0.00	PredHel=0	Topology=o		BAC_2-3_GL0000625	len=410	ExpAA=0.11	First60=0.00	PredHel=0	Topology=o
BAC_Group2-3A_GL0019049	len=401	ExpAA=0.01	First60=0.00	PredHel=0	Topology=o		BAC_S-Fe10_GL0161803	len=567	ExpAA=0.00	First60=0.00	PredHel=0	Topology=o		BAC_S-Fe10_GL0161803	len=567	ExpAA=0.00	First60=0.00	PredHel=0	Topology=o		BAC_S-Fe10_GL0161803	len=567	ExpAA=0.00	First60=0.00	PredHel=0	Topology=o		BAC_S-Fe10_GL0161803	len=567	ExpAA=0.00	First60=0.00	PredHel=0	Topology=o		BAC_S-Fe10_GL0161803	len=567	ExpAA=0.00	First60=0.00	PredHel=0	Topology=o
BAC_1-4_GL0022722	len=878	ExpAA=0.03	First60=0.02	PredHel=0	Topology=o		BAC_2-1_GL0033262	len=304	ExpAA=0.08	First60=0.00	PredHel=0	Topology=o		BAC_2-1_GL0033262	len=304	ExpAA=0.08	First60=0.00	PredHel=0	Topology=o		BAC_2-1_GL0033262	len=304	ExpAA=0.08	First60=0.00	PredHel=0	Topology=o		BAC_2-1_GL0033262	len=304	ExpAA=0.08	First60=0.00	PredHel=0	Topology=o		BAC_2-1_GL0033262	len=304	ExpAA=0.08	First60=0.00	PredHel=0	Topology=o
BAC_1-1_GL0126110	len=401	ExpAA=0.00	First60=0.00	PredHel=0	Topology=o		BAC_6-3_GL0116540	len=595	ExpAA=0.11	First60=0.07	PredHel=0	Topology=o		BAC_6-3_GL0116540	len=595	ExpAA=0.11	First60=0.07	PredHel=0	Topology=o		BAC_6-3_GL0116540	len=595	ExpAA=0.11	First60=0.07	PredHel=0	Topology=o		BAC_6-3_GL0116540	len=595	ExpAA=0.11	First60=0.07	PredHel=0	Topology=o		BAC_6-3_GL0116540	len=595	ExpAA=0.11	First60=0.07	PredHel=0	Topology=o
BAC_Group2-8A_GL0147434	len=348	ExpAA=0.02	First60=0.01	PredHel=0	Topology=o		BAC_S-Fe20_GL0104847	len=245	ExpAA=0.01	First60=0.00	PredHel=0	Topology=o		BAC_S-Fe20_GL0104847	len=245	ExpAA=0.01	First60=0.00	PredHel=0	Topology=o		BAC_S-Fe20_GL0104847	len=245	ExpAA=0.01	First60=0.00	PredHel=0	Topology=o		BAC_S-Fe20_GL0104847	len=245	ExpAA=0.01	First60=0.00	PredHel=0	Topology=o		BAC_S-Fe20_GL0104847	len=245	ExpAA=0.01	First60=0.00	PredHel=0	Topology=o
BAC_26_GL0055217	len=691	ExpAA=1.52	First60=1.01	PredHel=0	Topology=o		BAC_MC-6-2_GL0175515	len=563	ExpAA=0.01	First60=0.00	PredHel=0	Topology=o		BAC_MC-6-2_GL0175515	len=563	ExpAA=0.01	First60=0.00	PredHel=0	Topology=o		BAC_MC-6-2_GL0175515	len=563	ExpAA=0.01	First60=0.00	PredHel=0	Topology=o		BAC_MC-6-2_GL0175515	len=563	ExpAA=0.01	First60=0.00	PredHel=0	Topology=o		BAC_MC-6-2_GL0175515	len=563	ExpAA=0.01	First60=0.00	PredHel=0	Topology=o
BAC_3-5_GL0025484	len=470	ExpAA=0.01	First60=0.00	PredHel=0	Topology=o		BAC_1-2_GL0002789	len=335	ExpAA=0.00	First60=0.00	PredHel=0	Topology=o		BAC_1-2_GL0002789	len=335	ExpAA=0.00	First60=0.00	PredHel=0	Topology=o		BAC_1-2_GL0002789	len=335	ExpAA=0.00	First60=0.00	PredHel=0	Topology=o		BAC_1-2_GL0002789	len=335	ExpAA=0.00	First60=0.00	PredHel=0	Topology=o		BAC_1-2_GL0002789	len=335	ExpAA=0.00	First60=0.00	PredHel=0	Topology=o
BAC_6-4_GL0016468	len=282	ExpAA=1.08	First60=0.43	PredHel=0	Topology=o		BAC_S-Fe6_GL0022510	len=171	ExpAA=13.07	First60=13.07	PredHel=1	Topology=i5-27o		BAC_S-Fe6_GL0022510	len=171	ExpAA=13.07	First60=13.07	PredHel=1	Topology=i5-27o		BAC_S-Fe6_GL0022510	len=171	ExpAA=13.07	First60=13.07	PredHel=1	Topology=i5-27o		BAC_S-Fe6_GL0022510	len=171	ExpAA=13.07	First60=13.07	PredHel=1	Topology=i5-27o		BAC_S-Fe6_GL0022510	len=171	ExpAA=13.07	First60=13.07	PredHel=1	Topology=i5-27o
BAC_6-7_GL0004451	len=210	ExpAA=0.00	First60=0.00	PredHel=0	Topology=o		BAC_2-8_GL0037623	len=522	ExpAA=0.09	First60=0.00	PredHel=0	Topology=o		BAC_2-8_GL0037623	len=522	ExpAA=0.09	First60=0.00	PredHel=0	Topology=o		BAC_2-8_GL0037623	len=522	ExpAA=0.09	First60=0.00	PredHel=0	Topology=o		BAC_2-8_GL0037623	len=522	ExpAA=0.09	First60=0.00	PredHel=0	Topology=o		BAC_2-8_GL0037623	len=522	ExpAA=0.09	First60=0.00	PredHel=0	Topology=o
BAC_S-Fe9_GL0299743	len=150	ExpAA=0.03	First60=0.02	PredHel=0	Topology=o		BAC_Group2-3A_GL0016569	len=202	ExpAA=0.00	First60=0.00	PredHel=0	Topology=o		BAC_Group2-3A_GL0016569	len=202	ExpAA=0.00	First60=0.00	PredHel=0	Topology=o		BAC_Group2-3A_GL0016569	len=202	ExpAA=0.00	First60=0.00	PredHel=0	Topology=o		BAC_Group2-3A_GL0016569	len=202	ExpAA=0.00	First60=0.00	PredHel=0	Topology=o		BAC_Group2-3A_GL0016569	len=202	ExpAA=0.00	First60=0.00	PredHel=0	Topology=o
BAC_8-2_GL0033303	len=359	ExpAA=2.98	First60=2.97	PredHel=0	Topology=o		BAC_11_GL0044803	len=241	ExpAA=0.01	First60=0.01	PredHel=0	Topology=o		BAC_11_GL0044803	len=241	ExpAA=0.01	First60=0.01	PredHel=0	Topology=o		BAC_11_GL0044803	len=241	ExpAA=0.01	First60=0.01	PredHel=0	Topology=o		BAC_11_GL0044803	len=241	ExpAA=0.01	First60=0.01	PredHel=0	Topology=o		BAC_11_GL0044803	len=241	ExpAA=0.01	First60=0.01	PredHel=0	Topology=o
BAC_Group2-3A_GL0194217	len=398	ExpAA=1.18	First60=1.18	PredHel=0	Topology=o		BAC_S-Fe11_GL0047514	len=467	ExpAA=0.01	First60=0.00	PredHel=0	Topology=o		BAC_S-Fe11_GL0047514	len=467	ExpAA=0.01	First60=0.00	PredHel=0	Topology=o		BAC_S-Fe11_GL0047514	len=467	ExpAA=0.01	First60=0.00	PredHel=0	Topology=o		BAC_S-Fe11_GL0047514	len=467	ExpAA=0.01	First60=0.00	PredHel=0	Topology=o		BAC_S-Fe11_GL0047514	len=467	ExpAA=0.01	First60=0.00	PredHel=0	Topology=o
BAC_3-5_GL0014921	len=77	ExpAA=0.01	First60=0.01	PredHel=0	Topology=o		BAC_5-7_GL0038240	len=286	ExpAA=0.00	First60=0.00	PredHel=0	Topology=o		BAC_5-7_GL0038240	len=286	ExpAA=0.00	First60=0.00	PredHel=0	Topology=o		BAC_5-7_GL0038240	len=286	ExpAA=0.00	First60=0.00	PredHel=0	Topology=o		BAC_5-7_GL0038240	len=286	ExpAA=0.00	First60=0.00	PredHel=0	Topology=o		BAC_5-7_GL0038240	len=286	ExpAA=0.00	First60=0.00	PredHel=0	Topology=o
BAC_2-7_GL0094011	len=877	ExpAA=0.03	First60=0.02	PredHel=0	Topology=o		BAC_G1-1A_GL0062897	len=567	ExpAA=0.00	First60=0.00	PredHel=0	Topology=o		BAC_G1-1A_GL0062897	len=567	ExpAA=0.00	First60=0.00	PredHel=0	Topology=o		BAC_G1-1A_GL0062897	len=567	ExpAA=0.00	First60=0.00	PredHel=0	Topology=o		BAC_G1-1A_GL0062897	len=567	ExpAA=0.00	First60=0.00	PredHel=0	Topology=o		BAC_G1-1A_GL0062897	len=567	ExpAA=0.00	First60=0.00	PredHel=0	Topology=o
BAC_4-3_GL0000038	len=206	ExpAA=0.01	First60=0.01	PredHel=0	Topology=o		BAC_11_GL0153063	len=522	ExpAA=0.44	First60=0.07	PredHel=0	Topology=o		BAC_11_GL0153063	len=522	ExpAA=0.44	First60=0.07	PredHel=0	Topology=o		BAC_11_GL0153063	len=522	ExpAA=0.44	First60=0.07	PredHel=0	Topology=o		BAC_11_GL0153063	len=522	ExpAA=0.44	First60=0.07	PredHel=0	Topology=o		BAC_11_GL0153063	len=522	ExpAA=0.44	First60=0.07	PredHel=0	Topology=o
BAC_11_GL0044799	len=169	ExpAA=0.03	First60=0.03	PredHel=0	Topology=o		BAC_6-4_GL0040590	len=184	ExpAA=0.00	First60=0.00	PredHel=0	Topology=o		BAC_6-4_GL0040590	len=184	ExpAA=0.00	First60=0.00	PredHel=0	Topology=o		BAC_6-4_GL0040590	len=184	ExpAA=0.00	First60=0.00	PredHel=0	Topology=o		BAC_6-4_GL0040590	len=184	ExpAA=0.00	First60=0.00	PredHel=0	Topology=o		BAC_6-4_GL0040590	len=184	ExpAA=0.00	First60=0.00	PredHel=0	Topology=o
BAC_20_GL0154910	len=350	ExpAA=0.01	First60=0.00	PredHel=0	Topology=o		BAC_1-4_GL0080357	len=918	ExpAA=0.00	First60=0.00	PredHel=0	Topology=o		BAC_1-4_GL0080357	len=918	ExpAA=0.00	First60=0.00	PredHel=0	Topology=o		BAC_1-4_GL0080357	len=918	ExpAA=0.00	First60=0.00	PredHel=0	Topology=o		BAC_1-4_GL0080357	len=918	ExpAA=0.00	First60=0.00	PredHel=0	Topology=o		BAC_1-4_GL0080357	len=918	ExpAA=0.00	First60=0.00	PredHel=0	Topology=o
BAC_4-8_GL0098951	len=242	ExpAA=0.00	First60=0.00	PredHel=0	Topology=o		BAC_S-Fe12_GL0075454	len=471	ExpAA=0.00	First60=0.00	PredHel=0	Topology=o		BAC_S-Fe12_GL0075454	len=471	ExpAA=0.00	First60=0.00	PredHel=0	Topology=o		BAC_S-Fe12_GL0075454	len=471	ExpAA=0.00	First60=0.00	PredHel=0	Topology=o		BAC_S-Fe12_GL0075454	len=471	ExpAA=0.00	First60=0.00	PredHel=0	Topology=o		BAC_S-Fe12_GL0075454	len=471	ExpAA=0.00	First60=0.00	PredHel=0	Topology=o
BAC_8-3_GL0102911	len=124	ExpAA=0.08	First60=0.08	PredHel=0	Topology=o		BAC_Group2-5A_GL0155438	len=612	ExpAA=16.36	First60=6.21	PredHel=0	Topology=o		BAC_Group2-5A_GL0155438	len=612	ExpAA=16.36	First60=6.21	PredHel=0	Topology=o		BAC_Group2-5A_GL0155438	len=612	ExpAA=16.36	First60=6.21	PredHel=0	Topology=o		BAC_Group2-5A_GL0155438	len=612	ExpAA=16.36	First60=6.21	PredHel=0	Topology=o		BAC_Group2-5A_GL0155438	len=612	ExpAA=16.36	First60=6.21	PredHel=0	Topology=o
BAC_4-5_GL0096758	len=119	ExpAA=0.03	First60=0.01	PredHel=0	Topology=o		BAC_G1-3A_GL0088491	len=286	ExpAA=0.00	First60=0.00	PredHel=0	Topology=o		BAC_G1-3A_GL0088491	len=286	ExpAA=0.00	First60=0.00	PredHel=0	Topology=o		BAC_G1-3A_GL0088491	len=286	ExpAA=0.00	First60=0.00	PredHel=0	Topology=o		BAC_G1-3A_GL0088491	len=286	ExpAA=0.00	First60=0.00	PredHel=0	Topology=o		BAC_G1-3A_GL0088491	len=286	ExpAA=0.00	First60=0.00	PredHel=0	Topology=o
BAC_5-3_GL0072482	len=493	ExpAA=0.03	First60=0.00	PredHel=0	Topology=o		BAC_17_GL0063810	len=705	ExpAA=0.01	First60=0.00	PredHel=0	Topology=o		BAC_17_GL0063810	len=705	ExpAA=0.01	First60=0.00	PredHel=0	Topology=o		BAC_17_GL0063810	len=705	ExpAA=0.01	First60=0.00	PredHel=0	Topology=o		BAC_17_GL0063810	len=705	ExpAA=0.01	First60=0.00	PredHel=0	Topology=o		BAC_17_GL0063810	len=705	ExpAA=0.01	First60=0.00	PredHel=0	Topology=o
BAC_6-4_GL0029149	len=345	ExpAA=0.05	First60=0.00	PredHel=0	Topology=o		BAC_14_GL0070428	len=356	ExpAA=2.40	First60=2.40	PredHel=0	Topology=o		BAC_14_GL0070428	len=356	ExpAA=2.40	First60=2.40	PredHel=0	Topology=o		BAC_14_GL0070428	len=356	ExpAA=2.40	First60=2.40	PredHel=0	Topology=o		BAC_14_GL0070428	len=356	ExpAA=2.40	First60=2.40	PredHel=0	Topology=o		BAC_14_GL0070428	len=356	ExpAA=2.40	First60=2.40	PredHel=0	Topology=o
BAC_S-Fe6_GL0242136	len=341	ExpAA=0.01	First60=0.00	PredHel=0	Topology=o		BAC_8-1_GL0030554	len=727	ExpAA=0.73	First60=0.62	PredHel=0	Topology=o		BAC_8-1_GL0030554	len=727	ExpAA=0.73	First60=0.62	PredHel=0	Topology=o		BAC_8-1_GL0030554	len=727	ExpAA=0.73	First60=0.62	PredHel=0	Topology=o		BAC_8-1_GL0030554	len=727	ExpAA=0.73	First60=0.62	PredHel=0	Topology=o		BAC_8-1_GL0030554	len=727	ExpAA=0.73	First60=0.62	PredHel=0	Topology=o
BAC_MC-6-1_GL0104148	len=175	ExpAA=0.36	First60=0.00	PredHel=0	Topology=o		BAC_6-6_GL0048311	len=335	ExpAA=0.01	First60=0.00	PredHel=0	Topology=o		BAC_6-6_GL0048311	len=335	ExpAA=0.01	First60=0.00	PredHel=0	Topology=o		BAC_6-6_GL0048311	len=335	ExpAA=0.01	First60=0.00	PredHel=0	Topology=o		BAC_6-6_GL0048311	len=335	ExpAA=0.01	First60=0.00	PredHel=0	Topology=o		BAC_6-6_GL0048311	len=335	ExpAA=0.01	First60=0.00	PredHel=0	Topology=o
BAC_1-3_GL0014300	len=181	ExpAA=0.00	First60=0.00	PredHel=0	Topology=o		BAC_1-4_GL0023062	len=592	ExpAA=0.11	First60=0.00	PredHel=0	Topology=o		BAC_1-4_GL0023062	len=592	ExpAA=0.11	First60=0.00	PredHel=0	Topology=o		BAC_1-4_GL0023062	len=592	ExpAA=0.11	First60=0.00	PredHel=0	Topology=o		BAC_1-4_GL0023062	len=592	ExpAA=0.11	First60=0.00	PredHel=0	Topology=o		BAC_1-4_GL0023062	len=592	ExpAA=0.11	First60=0.00	PredHel=0	Topology=o
BAC_2-2_GL0081372	len=711	ExpAA=0.65	First60=0.00	PredHel=0	Topology=o		BAC_MH-6-5_GL0136824	len=463	ExpAA=0.00	First60=0.00	PredHel=0	Topology=o		BAC_MH-6-5_GL0136824	len=463	ExpAA=0.00	First60=0.00	PredHel=0	Topology=o		BAC_MH-6-5_GL0136824	len=463	ExpAA=0.00	First60=0.00	PredHel=0	Topology=o		BAC_MH-6-5_GL0136824	len=463	ExpAA=0.00	First60=0.00	PredHel=0	Topology=o		BAC_MH-6-5_GL0136824	len=463	ExpAA=0.00	First60=0.00	PredHel=0	Topology=o
BAC_2A-dyr14-06_GL0011163	len=702	ExpAA=3.57	First60=3.57	PredHel=0	Topology=o		BAC_G1-7A_GL0091318	len=382	ExpAA=0.00	First60=0.00	PredHel=0	Topology=o		BAC_G1-7A_GL0091318	len=382	ExpAA=0.00	First60=0.00	PredHel=0	Topology=o		BAC_G1-7A_GL0091318	len=382	ExpAA=0.00	First60=0.00	PredHel=0	Topology=o		BAC_G1-7A_GL0091318	len=382	ExpAA=0.00	First60=0.00	PredHel=0	Topology=o		BAC_G1-7A_GL0091318	len=382	ExpAA=0.00	First60=0.00	PredHel=0	Topology=o
BAC_6-2_GL0081959	len=716	ExpAA=0.19	First60=0.00	PredHel=0	Topology=o		BAC_2-7_GL0074826	len=393	ExpAA=0.02	First60=0.00	PredHel=0	Topology=o		BAC_2-7_GL0074826	len=393	ExpAA=0.02	First60=0.00	PredHel=0	Topology=o		BAC_2-7_GL0074826	len=393	ExpAA=0.02	First60=0.00	PredHel=0	Topology=o		BAC_2-7_GL0074826	len=393	ExpAA=0.02	First60=0.00	PredHel=0	Topology=o		BAC_2-7_GL0074826	len=393	ExpAA=0.02	First60=0.00	PredHel=0	Topology=o
BAC_S-Fe10_GL0102493	len=337	ExpAA=0.04	First60=0.01	PredHel=0	Topology=o		BAC_5-7_GL0115587	len=413	ExpAA=16.90	First60=2.26	PredHel=0	Topology=o		BAC_5-7_GL0115587	len=413	ExpAA=16.90	First60=2.26	PredHel=0	Topology=o		BAC_5-7_GL0115587	len=413	ExpAA=16.90	First60=2.26	PredHel=0	Topology=o		BAC_5-7_GL0115587	len=413	ExpAA=16.90	First60=2.26	PredHel=0	Topology=o		BAC_5-7_GL0115587	len=413	ExpAA=16.90	First60=2.26	PredHel=0	Topology=o
BAC_20_GL0135402	len=124	ExpAA=0.01	First60=0.01	PredHel=0	Topology=o		BAC_5-3_GL0006268	len=454	ExpAA=0.00	First60=0.00	PredHel=0	Topology=o		BAC_5-3_GL0006268	len=454	ExpAA=0.00	First60=0.00	PredHel=0	Topology=o		BAC_5-3_GL0006268	len=454	ExpAA=0.00	First60=0.00	PredHel=0	Topology=o		BAC_5-3_GL0006268	len=454	ExpAA=0.00	First60=0.00	PredHel=0	Topology=o		BAC_5-3_GL0006268	len=454	ExpAA=0.00	First60=0.00	PredHel=0	Topology=o
BAC_Group2-8A_GL0130987	len=370	ExpAA=1.04	First60=1.04	PredHel=0	Topology=o		BAC_7-8_GL0049121	len=1188	ExpAA=4.44	First60=1.30	PredHel=0	Topology=o		BAC_7-8_GL0049121	len=1188	ExpAA=4.44	First60=1.30	PredHel=0	Topology=o		BAC_7-8_GL0049121	len=1188	ExpAA=4.44	First60=1.30	PredHel=0	Topology=o		BAC_7-8_GL0049121	len=1188	ExpAA=4.44	First60=1.30	PredHel=0	Topology=o		BAC_7-8_GL0049121	len=1188	ExpAA=4.44	First60=1.30	PredHel=0	Topology=o
BAC_2-2_GL0125114	len=96	ExpAA=0.11	First60=0.11	PredHel=0	Topology=i		BAC_2-2_GL0048444	len=504	ExpAA=0.00	First60=0.00	PredHel=0	Topology=o		BAC_2-2_GL0048444	len=504	ExpAA=0.00	First60=0.00	PredHel=0	Topology=o		BAC_2-2_GL0048444	len=504	ExpAA=0.00	First60=0.00	PredHel=0	Topology=o		BAC_2-2_GL0048444	len=504	ExpAA=0.00	First60=0.00	PredHel=0	Topology=o		BAC_2-2_GL0048444	len=504	ExpAA=0.00	First60=0.00	PredHel=0	Topology=o
BAC_G1-5A_GL0043347	len=232	ExpAA=0.02	First60=0.00	PredHel=0	Topology=o		BAC_S-Fe9_GL0159881	len=278	ExpAA=0.01	First60=0.00	PredHel=0	Topology=o		BAC_S-Fe9_GL0159881	len=278	ExpAA=0.01	First60=0.00	PredHel=0	Topology=o		BAC_S-Fe9_GL0159881	len=278	ExpAA=0.01	First60=0.00	PredHel=0	Topology=o		BAC_S-Fe9_GL0159881	len=278	ExpAA=0.01	First60=0.00	PredHel=0	Topology=o		BAC_S-Fe9_GL0159881	len=278	ExpAA=0.01	First60=0.00	PredHel=0	Topology=o
BAC_S-Fe6_GL0180332	len=169	ExpAA=0.12	First60=0.12	PredHel=0	Topology=o		BAC_5-8_GL0014522	len=906	ExpAA=0.00	First60=0.00	PredHel=0	Topology=o		BAC_5-8_GL0014522	len=906	ExpAA=0.00	First60=0.00	PredHel=0	Topology=o		BAC_5-8_GL0014522	len=906	ExpAA=0.00	First60=0.00	PredHel=0	Topology=o		BAC_5-8_GL0014522	len=906	ExpAA=0.00	First60=0.00	PredHel=0	Topology=o		BAC_5-8_GL0014522	len=906	ExpAA=0.00	First60=0.00	PredHel=0	Topology=o
BAC_1A-dyr4-07_GL0019771	len=501	ExpAA=1.90	First60=0.03	PredHel=0	Topology=o		BAC_MC-6-2_GL0079488	len=621	ExpAA=0.00	First60=0.00	PredHel=0	Topology=o		BAC_MC-6-2_GL0079488	len=621	ExpAA=0.00	First60=0.00	PredHel=0	Topology=o		BAC_MC-6-2_GL0079488	len=621	ExpAA=0.00	First60=0.00	PredHel=0	Topology=o		BAC_MC-6-2_GL0079488	len=621	ExpAA=0.00	First60=0.00	PredHel=0	Topology=o		BAC_MC-6-2_GL0079488	len=621	ExpAA=0.00	First60=0.00	PredHel=0	Topology=o
BAC_43_GL0053993	len=720	ExpAA=0.03	First60=0.00	PredHel=0	Topology=o		BAC_23_GL0123732	len=540	ExpAA=0.01	First60=0.00	PredHel=0	Topology=o		BAC_23_GL0123732	len=540	ExpAA=0.01	First60=0.00	PredHel=0	Topology=o		BAC_23_GL0123732	len=540	ExpAA=0.01	First60=0.00	PredHel=0	Topology=o		BAC_23_GL0123732	len=540	ExpAA=0.01	First60=0.00	PredHel=0	Topology=o		BAC_23_GL0123732	len=540	ExpAA=0.01	First60=0.00	PredHel=0	Topology=o
BAC_38_GL0006105	len=289	ExpAA=0.00	First60=0.00	PredHel=0	Topology=o		BAC_S-Fe20_GL0063139	len=832	ExpAA=0.04	First60=0.00	PredHel=0	Topology=o		BAC_S-Fe20_GL0063139	len=832	ExpAA=0.04	First60=0.00	PredHel=0	Topology=o		BAC_S-Fe20_GL0063139	len=832	ExpAA=0.04	First60=0.00	PredHel=0	Topology=o		BAC_S-Fe20_GL0063139	len=832	ExpAA=0.04	First60=0.00	PredHel=0	Topology=o		BAC_S-Fe20_GL0063139	len=832	ExpAA=0.04	First60=0.00	PredHel=0	Topology=o
BAC_8-1_GL0020989	len=540	ExpAA=0.01	First60=0.00	PredHel=0	Topology=o		BAC_G1-5A_GL0196873	len=280	ExpAA=0.03	First60=0.01	PredHel=0	Topology=o		BAC_G1-5A_GL0196873	len=280	ExpAA=0.03	First60=0.01	PredHel=0	Topology=o		BAC_G1-5A_GL0196873	len=280	ExpAA=0.03	First60=0.01	PredHel=0	Topology=o		BAC_G1-5A_GL0196873	len=280	ExpAA=0.03	First60=0.01	PredHel=0	Topology=o		BAC_G1-5A_GL0196873	len=280	ExpAA=0.03	First60=0.01	PredHel=0	Topology=o
BAC_1A-dyr2-07_GL0069472	len=247	ExpAA=0.00	First60=0.00	PredHel=0	Topology=o		BAC_1-2_GL0128894	len=278	ExpAA=1.55	First60=1.53	PredHel=0	Topology=o		BAC_1-2_GL0128894	len=278	ExpAA=1.55	First60=1.53	PredHel=0	Topology=o		BAC_1-2_GL0128894	len=278	ExpAA=1.55	First60=1.53	PredHel=0	Topology=o		BAC_1-2_GL0128894	len=278	ExpAA=1.55	First60=1.53	PredHel=0	Topology=o		BAC_1-2_GL0128894	len=278	ExpAA=1.55	First60=1.53	PredHel=0	Topology=o
BAC_Group2-8A_GL0158497	len=377	ExpAA=13.10	First60=13.10	PredHel=0	Topology=o		BAC_11_GL0106925	len=71	ExpAA=0.00	First60=0.00	PredHel=0	Topology=i		BAC_11_GL0106925	len=71	ExpAA=0.00	First60=0.00	PredHel=0	Topology=i		BAC_11_GL0106925	len=71	ExpAA=0.00	First60=0.00	PredHel=0	Topology=i		BAC_11_GL0106925	len=71	ExpAA=0.00	First60=0.00	PredHel=0	Topology=i		BAC_11_GL0106925	len=71	ExpAA=0.00	First60=0.00	PredHel=0	Topology=i
BAC_Group2-8A_GL0132536	len=494	ExpAA=0.12	First60=0.00	PredHel=0	Topology=o		BAC_MC-6-2_GL0106506	len=221	ExpAA=0.00	First60=0.00	PredHel=0	Topology=o		BAC_MC-6-2_GL0106506	len=221	ExpAA=0.00	First60=0.00	PredHel=0	Topology=o		BAC_MC-6-2_GL0106506	len=221	ExpAA=0.00	First60=0.00	PredHel=0	Topology=o		BAC_MC-6-2_GL0106506	len=221	ExpAA=0.00	First60=0.00	PredHel=0	Topology=o		BAC_MC-6-2_GL0106506	len=221	ExpAA=0.00	First60=0.00	PredHel=0	Topology=o
BAC_Group2-8A_GL0216363	len=306	ExpAA=0.00	First60=0.00	PredHel=0	Topology=o		BAC_6-2_GL0064397	len=623	ExpAA=0.00	First60=0.00	PredHel=0	Topology=o		BAC_6-2_GL0064397	len=623	ExpAA=0.00	First60=0.00	PredHel=0	Topology=o		BAC_6-2_GL0064397	len=623	ExpAA=0.00	First60=0.00	PredHel=0	Topology=o		BAC_6-2_GL0064397	len=623	ExpAA=0.00	First60=0.00	PredHel=0	Topology=o		BAC_6-2_GL0064397	len=623	ExpAA=0.00	First60=0.00	PredHel=0	Topology=o
BAC_6-4_GL0039354	len=336	ExpAA=0.04	First60=0.01	PredHel=0	Topology=o		BAC_S-Fe8_GL0188873	len=340	ExpAA=0.00	First60=0.00	PredHel=0	Topology=o		BAC_S-Fe8_GL0188873	len=340	ExpAA=0.00	First60=0.00	PredHel=0	Topology=o		BAC_S-Fe8_GL0188873	len=340	ExpAA=0.00	First60=0.00	PredHel=0	Topology=o		BAC_S-Fe8_GL0188873	len=340	ExpAA=0.00	First60=0.00	PredHel=0	Topology=o		BAC_S-Fe8_GL0188873	len=340	ExpAA=0.00	First60=0.00	PredHel=0	Topology=o
BAC_S-Fe6_GL0071594	len=181	ExpAA=0.01	First60=0.01	PredHel=0	Topology=o		BAC_2-6_GL0022887	len=619	ExpAA=0.01	First60=0.00	PredHel=0	Topology=o		BAC_2-6_GL0022887	len=619	ExpAA=0.01	First60=0.00	PredHel=0	Topology=o		BAC_2-6_GL0022887	len=619	ExpAA=0.01	First60=0.00	PredHel=0	Topology=o		BAC_2-6_GL0022887	len=619	ExpAA=0.01	First60=0.00	PredHel=0	Topology=o		BAC_2-6_GL0022887	len=619	ExpAA=0.01	First60=0.00	PredHel=0	Topology=o
BAC_S-Fe5_GL0056502	len=407	ExpAA=0.04	First60=0.00	PredHel=0	Topology=o		BAC_S-Fe11_GL0113046	len=476	ExpAA=0.01	First60=0.00	PredHel=0	Topology=o		BAC_S-Fe11_GL0113046	len=476	ExpAA=0.01	First60=0.00	PredHel=0	Topology=o		BAC_S-Fe11_GL0113046	len=476	ExpAA=0.01	First60=0.00	PredHel=0	Topology=o		BAC_S-Fe11_GL0113046	len=476	ExpAA=0.01	First60=0.00	PredHel=0	Topology=o		BAC_S-Fe11_GL0113046	len=476	ExpAA=0.01	First60=0.00	PredHel=0	Topology=o
BAC_6-2_GL0003591	len=534	ExpAA=0.01	First60=0.00	PredHel=0	Topology=o		BAC_3-5_GL0118066	len=874	ExpAA=0.01	First60=0.00	PredHel=0	Topology=o		BAC_3-5_GL0118066	len=874	ExpAA=0.01	First60=0.00	PredHel=0	Topology=o		BAC_3-5_GL0118066	len=874	ExpAA=0.01	First60=0.00	PredHel=0	Topology=o		BAC_3-5_GL0118066	len=874	ExpAA=0.01	First60=0.00	PredHel=0	Topology=o		BAC_3-5_GL0118066	len=874	ExpAA=0.01	First60=0.00	PredHel=0	Topology=o
BAC_S-Fe9_GL0045148	len=698	ExpAA=2.58	First60=1.20	PredHel=0	Topology=o		BAC_Group2-3A_GL0019049	len=401	ExpAA=0.01	First60=0.00	PredHel=0	Topology=o		BAC_Group2-3A_GL0019049	len=401	ExpAA=0.01	First60=0.00	PredHel=0	Topology=o		BAC_Group2-3A_GL0019049	len=401	ExpAA=0.01	First60=0.00	PredHel=0	Topology=o		BAC_Group2-3A_GL0019049	len=401	ExpAA=0.01	First60=0.00	PredHel=0	Topology=o		BAC_Group2-3A_GL0019049	len=401	ExpAA=0.01	First60=0.00	PredHel=0	Topology=o
BAC_Group2-7A_GL0050158	len=401	ExpAA=0.00	First60=0.00	PredHel=0	Topology=o		BAC_1-4_GL0022722	len=878	ExpAA=0.03	First60=0.02	PredHel=0	Topology=o		BAC_1-4_GL0022722	len=878	ExpAA=0.03	First60=0.02	PredHel=0	Topology=o		BAC_1-4_GL0022722	len=878	ExpAA=0.03	First60=0.02	PredHel=0	Topology=o		BAC_1-4_GL0022722	len=878	ExpAA=0.03	First60=0.02	PredHel=0	Topology=o		BAC_1-4_GL0022722	len=878	ExpAA=0.03	First60=0.02	PredHel=0	Topology=o
BAC_1A-dyr2-07_GL0068617	len=384	ExpAA=0.01	First60=0.00	PredHel=0	Topology=o		BAC_1-1_GL0126110	len=401	ExpAA=0.00	First60=0.00	PredHel=0	Topology=o		BAC_1-1_GL0126110	len=401	ExpAA=0.00	First60=0.00	PredHel=0	Topology=o		BAC_1-1_GL0126110	len=401	ExpAA=0.00	First60=0.00	PredHel=0	Topology=o		BAC_1-1_GL0126110	len=401	ExpAA=0.00	First60=0.00	PredHel=0	Topology=o		BAC_1-1_GL0126110	len=401	ExpAA=0.00	First60=0.00	PredHel=0	Topology=o
BAC_MC-6-1_GL0114860	len=534	ExpAA=0.03	First60=0.00	PredHel=0	Topology=o		BAC_Group2-8A_GL0147434	len=348	ExpAA=0.02	First60=0.01	PredHel=0	Topology=o		BAC_Group2-8A_GL0147434	len=348	ExpAA=0.02	First60=0.01	PredHel=0	Topology=o		BAC_Group2-8A_GL0147434	len=348	ExpAA=0.02	First60=0.01	PredHel=0	Topology=o		BAC_Group2-8A_GL0147434	len=348	ExpAA=0.02	First60=0.01	PredHel=0	Topology=o		BAC_Group2-8A_GL0147434	len=348	ExpAA=0.02	First60=0.01	PredHel=0	Topology=o
BAC_Group2-1A_GL0018756	len=395	ExpAA=0.03	First60=0.00	PredHel=0	Topology=o		BAC_26_GL0055217	len=691	ExpAA=1.52	First60=1.01	PredHel=0	Topology=o		BAC_26_GL0055217	len=691	ExpAA=1.52	First60=1.01	PredHel=0	Topology=o		BAC_26_GL0055217	len=691	ExpAA=1.52	First60=1.01	PredHel=0	Topology=o		BAC_26_GL0055217	len=691	ExpAA=1.52	First60=1.01	PredHel=0	Topology=o		BAC_26_GL0055217	len=691	ExpAA=1.52	First60=1.01	PredHel=0	Topology=o
BAC_S-Fe6_GL0114366	len=126	ExpAA=0.00	First60=0.00	PredHel=0	Topology=o		BAC_3-5_GL0025484	len=470	ExpAA=0.01	First60=0.00	PredHel=0	Topology=o		BAC_3-5_GL0025484	len=470	ExpAA=0.01	First60=0.00	PredHel=0	Topology=o		BAC_3-5_GL0025484	len=470	ExpAA=0.01	First60=0.00	PredHel=0	Topology=o		BAC_3-5_GL0025484	len=470	ExpAA=0.01	First60=0.00	PredHel=0	Topology=o		BAC_3-5_GL0025484	len=470	ExpAA=0.01	First60=0.00	PredHel=0	Topology=o
BAC_S-Fe10_GL0140750	len=402	ExpAA=0.08	First60=0.00	PredHel=0	Topology=o		BAC_6-4_GL0016468	len=282	ExpAA=1.08	First60=0.43	PredHel=0	Topology=o		BAC_6-4_GL0016468	len=282	ExpAA=1.08	First60=0.43	PredHel=0	Topology=o		BAC_6-4_GL0016468	len=282	ExpAA=1.08	First60=0.43	PredHel=0	Topology=o		BAC_6-4_GL0016468	len=282	ExpAA=1.08	First60=0.43	PredHel=0	Topology=o		BAC_6-4_GL0016468	len=282	ExpAA=1.08	First60=0.43	PredHel=0	Topology=o
BAC_4-3_GL0077029	len=143	ExpAA=0.00	First60=0.00	PredHel=0	Topology=o		BAC_6-7_GL0004451	len=210	ExpAA=0.00	First60=0.00	PredHel=0	Topology=o		BAC_6-7_GL0004451	len=210	ExpAA=0.00	First60=0.00	PredHel=0	Topology=o		BAC_6-7_GL0004451	len=210	ExpAA=0.00	First60=0.00	PredHel=0	Topology=o		BAC_6-7_GL0004451	len=210	ExpAA=0.00	First60=0.00	PredHel=0	Topology=o		BAC_6-7_GL0004451	len=210	ExpAA=0.00	First60=0.00	PredHel=0	Topology=o
BAC_7-5_GL0143752	len=702	ExpAA=0.28	First60=0.00	PredHel=0	Topology=o		BAC_S-Fe9_GL0299743	len=150	ExpAA=0.03	First60=0.02	PredHel=0	Topology=o		BAC_S-Fe9_GL0299743	len=150	ExpAA=0.03	First60=0.02	PredHel=0	Topology=o		BAC_S-Fe9_GL0299743	len=150	ExpAA=0.03	First60=0.02	PredHel=0	Topology=o		BAC_S-Fe9_GL0299743	len=150	ExpAA=0.03	First60=0.02	PredHel=0	Topology=o		BAC_S-Fe9_GL0299743	len=150	ExpAA=0.03	First60=0.02	PredHel=0	Topology=o
BAC_6-1_GL0032730	len=492	ExpAA=0.01	First60=0.00	PredHel=0	Topology=o		BAC_8-2_GL0033303	len=359	ExpAA=2.98	First60=2.97	PredHel=0	Topology=o		BAC_8-2_GL0033303	len=359	ExpAA=2.98	First60=2.97	PredHel=0	Topology=o		BAC_8-2_GL0033303	len=359	ExpAA=2.98	First60=2.97	PredHel=0	Topology=o		BAC_8-2_GL0033303	len=359	ExpAA=2.98	First60=2.97	PredHel=0	Topology=o		BAC_8-2_GL0033303	len=359	ExpAA=2.98	First60=2.97	PredHel=0	Topology=o
BAC_1-2_GL0046055	len=287	ExpAA=0.01	First60=0.00	PredHel=0	Topology=o		BAC_Group2-3A_GL0194217	len=398	ExpAA=1.18	First60=1.18	PredHel=0	Topology=o		BAC_Group2-3A_GL0194217	len=398	ExpAA=1.18	First60=1.18	PredHel=0	Topology=o		BAC_Group2-3A_GL0194217	len=398	ExpAA=1.18	First60=1.18	PredHel=0	Topology=o		BAC_Group2-3A_GL0194217	len=398	ExpAA=1.18	First60=1.18	PredHel=0	Topology=o		BAC_Group2-3A_GL0194217	len=398	ExpAA=1.18	First60=1.18	PredHel=0	Topology=o
BAC_1A-dyr4-07_GL0007893	len=380	ExpAA=0.18	First60=0.13	PredHel=0	Topology=o		BAC_3-5_GL0014921	len=77	ExpAA=0.01	First60=0.01	PredHel=0	Topology=o		BAC_3-5_GL0014921	len=77	ExpAA=0.01	First60=0.01	PredHel=0	Topology=o		BAC_3-5_GL0014921	len=77	ExpAA=0.01	First60=0.01	PredHel=0	Topology=o		BAC_3-5_GL0014921	len=77	ExpAA=0.01	First60=0.01	PredHel=0	Topology=o		BAC_3-5_GL0014921	len=77	ExpAA=0.01	First60=0.01	PredHel=0	Topology=o
BAC_2A-dyr14-06_GL0016924	len=418	ExpAA=0.52	First60=0.52	PredHel=0	Topology=o		BAC_2-7_GL0094011	len=877	ExpAA=0.03	First60=0.02	PredHel=0	Topology=o		BAC_2-7_GL0094011	len=877	ExpAA=0.03	First60=0.02	PredHel=0	Topology=o		BAC_2-7_GL0094011	len=877	ExpAA=0.03	First60=0.02	PredHel=0	Topology=o		BAC_2-7_GL0094011	len=877	ExpAA=0.03	First60=0.02	PredHel=0	Topology=o		BAC_2-7_GL0094011	len=877	ExpAA=0.03	First60=0.02	PredHel=0	Topology=o
BAC_7-5_GL0124922	len=500	ExpAA=0.02	First60=0.01	PredHel=0	Topology=o		BAC_4-3_GL0000038	len=206	ExpAA=0.01	First60=0.01	PredHel=0	Topology=o		BAC_4-3_GL0000038	len=206	ExpAA=0.01	First60=0.01	PredHel=0	Topology=o		BAC_4-3_GL0000038	len=206	ExpAA=0.01	First60=0.01	PredHel=0	Topology=o		BAC_4-3_GL0000038	len=206	ExpAA=0.01	First60=0.01	PredHel=0	Topology=o		BAC_4-3_GL0000038	len=206	ExpAA=0.01	First60=0.01	PredHel=0	Topology=o
BAC_3-3_GL0088496	len=433	ExpAA=0.00	First60=0.00	PredHel=0	Topology=o		BAC_1-8_GL0082484	len=265	ExpAA=20.25	First60=20.02	PredHel=1	Topology=i7-26o		BAC_1-8_GL0082484	len=265	ExpAA=20.25	First60=20.02	PredHel=1	Topology=i7-26o		BAC_1-8_GL0082484	len=265	ExpAA=20.25	First60=20.02	PredHel=1	Topology=i7-26o		BAC_1-8_GL0082484	len=265	ExpAA=20.25	First60=20.02	PredHel=1	Topology=i7-26o		BAC_1-8_GL0082484	len=265	ExpAA=20.25	First60=20.02	PredHel=1	Topology=i7-26o
BAC_8-2_GL0132720	len=186	ExpAA=0.00	First60=0.00	PredHel=0	Topology=o		BAC_11_GL0044799	len=169	ExpAA=0.03	First60=0.03	PredHel=0	Topology=o		BAC_11_GL0044799	len=169	ExpAA=0.03	First60=0.03	PredHel=0	Topology=o		BAC_11_GL0044799	len=169	ExpAA=0.03	First60=0.03	PredHel=0	Topology=o		BAC_11_GL0044799	len=169	ExpAA=0.03	First60=0.03	PredHel=0	Topology=o		BAC_11_GL0044799	len=169	ExpAA=0.03	First60=0.03	PredHel=0	Topology=o
BAC_4-3_GL0072763	len=240	ExpAA=0.00	First60=0.00	PredHel=0	Topology=o		BAC_20_GL0154910	len=350	ExpAA=0.01	First60=0.00	PredHel=0	Topology=o		BAC_20_GL0154910	len=350	ExpAA=0.01	First60=0.00	PredHel=0	Topology=o		BAC_20_GL0154910	len=350	ExpAA=0.01	First60=0.00	PredHel=0	Topology=o		BAC_20_GL0154910	len=350	ExpAA=0.01	First60=0.00	PredHel=0	Topology=o		BAC_20_GL0154910	len=350	ExpAA=0.01	First60=0.00	PredHel=0	Topology=o
BAC_S-Fe10_GL0076494	len=386	ExpAA=0.17	First60=0.00	PredHel=0	Topology=o		BAC_4-8_GL0098951	len=242	ExpAA=0.00	First60=0.00	PredHel=0	Topology=o		BAC_4-8_GL0098951	len=242	ExpAA=0.00	First60=0.00	PredHel=0	Topology=o		BAC_4-8_GL0098951	len=242	ExpAA=0.00	First60=0.00	PredHel=0	Topology=o		BAC_4-8_GL0098951	len=242	ExpAA=0.00	First60=0.00	PredHel=0	Topology=o		BAC_4-8_GL0098951	len=242	ExpAA=0.00	First60=0.00	PredHel=0	Topology=o
BAC_S-Fe20_GL0103337	len=991	ExpAA=1.58	First60=0.72	PredHel=0	Topology=o		BAC_8-3_GL0102911	len=124	ExpAA=0.08	First60=0.08	PredHel=0	Topology=o		BAC_8-3_GL0102911	len=124	ExpAA=0.08	First60=0.08	PredHel=0	Topology=o		BAC_8-3_GL0102911	len=124	ExpAA=0.08	First60=0.08	PredHel=0	Topology=o		BAC_8-3_GL0102911	len=124	ExpAA=0.08	First60=0.08	PredHel=0	Topology=o		BAC_8-3_GL0102911	len=124	ExpAA=0.08	First60=0.08	PredHel=0	Topology=o
BAC_Group2-3A_GL0004530	len=297	ExpAA=1.23	First60=0.00	PredHel=0	Topology=o		BAC_4-5_GL0096758	len=119	ExpAA=0.03	First60=0.01	PredHel=0	Topology=o		BAC_4-5_GL0096758	len=119	ExpAA=0.03	First60=0.01	PredHel=0	Topology=o		BAC_4-5_GL0096758	len=119	ExpAA=0.03	First60=0.01	PredHel=0	Topology=o		BAC_4-5_GL0096758	len=119	ExpAA=0.03	First60=0.01	PredHel=0	Topology=o		BAC_4-5_GL0096758	len=119	ExpAA=0.03	First60=0.01	PredHel=0	Topology=o
BAC_S-Fe2_GL0055733	len=1297	ExpAA=0.01	First60=0.00	PredHel=0	Topology=o		BAC_5-3_GL0072482	len=493	ExpAA=0.03	First60=0.00	PredHel=0	Topology=o		BAC_5-3_GL0072482	len=493	ExpAA=0.03	First60=0.00	PredHel=0	Topology=o		BAC_5-3_GL0072482	len=493	ExpAA=0.03	First60=0.00	PredHel=0	Topology=o		BAC_5-3_GL0072482	len=493	ExpAA=0.03	First60=0.00	PredHel=0	Topology=o		BAC_5-3_GL0072482	len=493	ExpAA=0.03	First60=0.00	PredHel=0	Topology=o
BAC_1-4_GL0010175	len=630	ExpAA=0.03	First60=0.02	PredHel=0	Topology=o		BAC_6-4_GL0029149	len=345	ExpAA=0.05	First60=0.00	PredHel=0	Topology=o		BAC_6-4_GL0029149	len=345	ExpAA=0.05	First60=0.00	PredHel=0	Topology=o		BAC_6-4_GL0029149	len=345	ExpAA=0.05	First60=0.00	PredHel=0	Topology=o		BAC_6-4_GL0029149	len=345	ExpAA=0.05	First60=0.00	PredHel=0	Topology=o		BAC_6-4_GL0029149	len=345	ExpAA=0.05	First60=0.00	PredHel=0	Topology=o
BAC_S-Fe7_GL0053532	len=317	ExpAA=0.01	First60=0.00	PredHel=0	Topology=o		BAC_S-Fe6_GL0242136	len=341	ExpAA=0.01	First60=0.00	PredHel=0	Topology=o		BAC_S-Fe6_GL0242136	len=341	ExpAA=0.01	First60=0.00	PredHel=0	Topology=o		BAC_S-Fe6_GL0242136	len=341	ExpAA=0.01	First60=0.00	PredHel=0	Topology=o		BAC_S-Fe6_GL0242136	len=341	ExpAA=0.01	First60=0.00	PredHel=0	Topology=o		BAC_S-Fe6_GL0242136	len=341	ExpAA=0.01	First60=0.00	PredHel=0	Topology=o
BAC_47_GL0029503	len=879	ExpAA=0.21	First60=0.00	PredHel=0	Topology=o		BAC_MC-6-1_GL0104148	len=175	ExpAA=0.36	First60=0.00	PredHel=0	Topology=o		BAC_MC-6-1_GL0104148	len=175	ExpAA=0.36	First60=0.00	PredHel=0	Topology=o		BAC_MC-6-1_GL0104148	len=175	ExpAA=0.36	First60=0.00	PredHel=0	Topology=o		BAC_MC-6-1_GL0104148	len=175	ExpAA=0.36	First60=0.00	PredHel=0	Topology=o		BAC_MC-6-1_GL0104148	len=175	ExpAA=0.36	First60=0.00	PredHel=0	Topology=o
BAC_MC-0-3_GL0017839	len=890	ExpAA=0.19	First60=0.00	PredHel=0	Topology=o		BAC_1-3_GL0014300	len=181	ExpAA=0.00	First60=0.00	PredHel=0	Topology=o		BAC_1-3_GL0014300	len=181	ExpAA=0.00	First60=0.00	PredHel=0	Topology=o		BAC_1-3_GL0014300	len=181	ExpAA=0.00	First60=0.00	PredHel=0	Topology=o		BAC_1-3_GL0014300	len=181	ExpAA=0.00	First60=0.00	PredHel=0	Topology=o		BAC_1-3_GL0014300	len=181	ExpAA=0.00	First60=0.00	PredHel=0	Topology=o
BAC_G1-7A_GL0053445	len=337	ExpAA=0.06	First60=0.01	PredHel=0	Topology=o		BAC_2-2_GL0081372	len=711	ExpAA=0.65	First60=0.00	PredHel=0	Topology=o		BAC_2-2_GL0081372	len=711	ExpAA=0.65	First60=0.00	PredHel=0	Topology=o		BAC_2-2_GL0081372	len=711	ExpAA=0.65	First60=0.00	PredHel=0	Topology=o		BAC_2-2_GL0081372	len=711	ExpAA=0.65	First60=0.00	PredHel=0	Topology=o		BAC_2-2_GL0081372	len=711	ExpAA=0.65	First60=0.00	PredHel=0	Topology=o
CRAP_HBB_HUMAN	len=2	ExpAA=0.00	First60=0.00	PredHel=0	Topology=i		BAC_2A-dyr14-06_GL0011163	len=702	ExpAA=3.57	First60=3.57	PredHel=0	Topology=o		BAC_2A-dyr14-06_GL0011163	len=702	ExpAA=3.57	First60=3.57	PredHel=0	Topology=o		BAC_2A-dyr14-06_GL0011163	len=702	ExpAA=3.57	First60=3.57	PredHel=0	Topology=o		BAC_2A-dyr14-06_GL0011163	len=702	ExpAA=3.57	First60=3.57	PredHel=0	Topology=o		BAC_2A-dyr14-06_GL0011163	len=702	ExpAA=3.57	First60=3.57	PredHel=0	Topology=o
BAC_MH-6-5_GL0096707	len=307	ExpAA=0.00	First60=0.00	PredHel=0	Topology=o		BAC_Group2-6A_GL0076297	len=295	ExpAA=18.46	First60=18.18	PredHel=1	Topology=i20-37o		BAC_Group2-6A_GL0076297	len=295	ExpAA=18.46	First60=18.18	PredHel=1	Topology=i20-37o		BAC_Group2-6A_GL0076297	len=295	ExpAA=18.46	First60=18.18	PredHel=1	Topology=i20-37o		BAC_Group2-6A_GL0076297	len=295	ExpAA=18.46	First60=18.18	PredHel=1	Topology=i20-37o		BAC_Group2-6A_GL0076297	len=295	ExpAA=18.46	First60=18.18	PredHel=1	Topology=i20-37o
BAC_6-4_GL0039214	len=229	ExpAA=0.04	First60=0.00	PredHel=0	Topology=o		BAC_6-2_GL0081959	len=716	ExpAA=0.19	First60=0.00	PredHel=0	Topology=o		BAC_6-2_GL0081959	len=716	ExpAA=0.19	First60=0.00	PredHel=0	Topology=o		BAC_6-2_GL0081959	len=716	ExpAA=0.19	First60=0.00	PredHel=0	Topology=o		BAC_6-2_GL0081959	len=716	ExpAA=0.19	First60=0.00	PredHel=0	Topology=o		BAC_6-2_GL0081959	len=716	ExpAA=0.19	First60=0.00	PredHel=0	Topology=o
BAC_14_GL0031812	len=585	ExpAA=0.01	First60=0.00	PredHel=0	Topology=o		BAC_S-Fe10_GL0102493	len=337	ExpAA=0.04	First60=0.01	PredHel=0	Topology=o		BAC_S-Fe10_GL0102493	len=337	ExpAA=0.04	First60=0.01	PredHel=0	Topology=o		BAC_S-Fe10_GL0102493	len=337	ExpAA=0.04	First60=0.01	PredHel=0	Topology=o		BAC_S-Fe10_GL0102493	len=337	ExpAA=0.04	First60=0.01	PredHel=0	Topology=o		BAC_S-Fe10_GL0102493	len=337	ExpAA=0.04	First60=0.01	PredHel=0	Topology=o
BAC_6-2_GL0039175	len=151	ExpAA=0.28	First60=0.00	PredHel=0	Topology=o		BAC_20_GL0135402	len=124	ExpAA=0.01	First60=0.01	PredHel=0	Topology=o		BAC_20_GL0135402	len=124	ExpAA=0.01	First60=0.01	PredHel=0	Topology=o		BAC_20_GL0135402	len=124	ExpAA=0.01	First60=0.01	PredHel=0	Topology=o		BAC_20_GL0135402	len=124	ExpAA=0.01	First60=0.01	PredHel=0	Topology=o		BAC_20_GL0135402	len=124	ExpAA=0.01	First60=0.01	PredHel=0	Topology=o
BAC_1A-dyr1-07_GL0001311	len=540	ExpAA=0.02	First60=0.00	PredHel=0	Topology=o		BAC_Group2-8A_GL0130987	len=370	ExpAA=1.04	First60=1.04	PredHel=0	Topology=o		BAC_Group2-8A_GL0130987	len=370	ExpAA=1.04	First60=1.04	PredHel=0	Topology=o		BAC_Group2-8A_GL0130987	len=370	ExpAA=1.04	First60=1.04	PredHel=0	Topology=o		BAC_Group2-8A_GL0130987	len=370	ExpAA=1.04	First60=1.04	PredHel=0	Topology=o		BAC_Group2-8A_GL0130987	len=370	ExpAA=1.04	First60=1.04	PredHel=0	Topology=o
BAC_S-Fe11_GL0040817	len=281	ExpAA=0.03	First60=0.01	PredHel=0	Topology=o		BAC_2-2_GL0125114	len=96	ExpAA=0.11	First60=0.11	PredHel=0	Topology=i		BAC_2-2_GL0125114	len=96	ExpAA=0.11	First60=0.11	PredHel=0	Topology=i		BAC_2-2_GL0125114	len=96	ExpAA=0.11	First60=0.11	PredHel=0	Topology=i		BAC_2-2_GL0125114	len=96	ExpAA=0.11	First60=0.11	PredHel=0	Topology=i		BAC_2-2_GL0125114	len=96	ExpAA=0.11	First60=0.11	PredHel=0	Topology=i
BAC_5-3_GL0070449	len=282	ExpAA=0.01	First60=0.00	PredHel=0	Topology=o		BAC_G1-5A_GL0043347	len=232	ExpAA=0.02	First60=0.00	PredHel=0	Topology=o		BAC_G1-5A_GL0043347	len=232	ExpAA=0.02	First60=0.00	PredHel=0	Topology=o		BAC_G1-5A_GL0043347	len=232	ExpAA=0.02	First60=0.00	PredHel=0	Topology=o		BAC_G1-5A_GL0043347	len=232	ExpAA=0.02	First60=0.00	PredHel=0	Topology=o		BAC_G1-5A_GL0043347	len=232	ExpAA=0.02	First60=0.00	PredHel=0	Topology=o
BAC_S-Fe6_GL0077264	len=132	ExpAA=0.04	First60=0.00	PredHel=0	Topology=o		BAC_S-Fe6_GL0180332	len=169	ExpAA=0.12	First60=0.12	PredHel=0	Topology=o		BAC_S-Fe6_GL0180332	len=169	ExpAA=0.12	First60=0.12	PredHel=0	Topology=o		BAC_S-Fe6_GL0180332	len=169	ExpAA=0.12	First60=0.12	PredHel=0	Topology=o		BAC_S-Fe6_GL0180332	len=169	ExpAA=0.12	First60=0.12	PredHel=0	Topology=o		BAC_S-Fe6_GL0180332	len=169	ExpAA=0.12	First60=0.12	PredHel=0	Topology=o
BAC_26_GL0041317	len=402	ExpAA=0.01	First60=0.00	PredHel=0	Topology=o		BAC_1A-dyr4-07_GL0019771	len=501	ExpAA=1.90	First60=0.03	PredHel=0	Topology=o		BAC_1A-dyr4-07_GL0019771	len=501	ExpAA=1.90	First60=0.03	PredHel=0	Topology=o		BAC_1A-dyr4-07_GL0019771	len=501	ExpAA=1.90	First60=0.03	PredHel=0	Topology=o		BAC_1A-dyr4-07_GL0019771	len=501	ExpAA=1.90	First60=0.03	PredHel=0	Topology=o		BAC_1A-dyr4-07_GL0019771	len=501	ExpAA=1.90	First60=0.03	PredHel=0	Topology=o
BAC_11_GL0124496	len=493	ExpAA=0.15	First60=0.15	PredHel=0	Topology=o		BAC_43_GL0053993	len=720	ExpAA=0.03	First60=0.00	PredHel=0	Topology=o		BAC_43_GL0053993	len=720	ExpAA=0.03	First60=0.00	PredHel=0	Topology=o		BAC_43_GL0053993	len=720	ExpAA=0.03	First60=0.00	PredHel=0	Topology=o		BAC_43_GL0053993	len=720	ExpAA=0.03	First60=0.00	PredHel=0	Topology=o		BAC_43_GL0053993	len=720	ExpAA=0.03	First60=0.00	PredHel=0	Topology=o
BAC_4-1_GL0013931	len=394	ExpAA=9.51	First60=9.41	PredHel=0	Topology=o		BAC_38_GL0006105	len=289	ExpAA=0.00	First60=0.00	PredHel=0	Topology=o		BAC_38_GL0006105	len=289	ExpAA=0.00	First60=0.00	PredHel=0	Topology=o		BAC_38_GL0006105	len=289	ExpAA=0.00	First60=0.00	PredHel=0	Topology=o		BAC_38_GL0006105	len=289	ExpAA=0.00	First60=0.00	PredHel=0	Topology=o		BAC_38_GL0006105	len=289	ExpAA=0.00	First60=0.00	PredHel=0	Topology=o
BAC_Group2-3A_GL0173088	len=1295	ExpAA=0.03	First60=0.00	PredHel=0	Topology=o		BAC_8-1_GL0020989	len=540	ExpAA=0.01	First60=0.00	PredHel=0	Topology=o		BAC_8-1_GL0020989	len=540	ExpAA=0.01	First60=0.00	PredHel=0	Topology=o		BAC_8-1_GL0020989	len=540	ExpAA=0.01	First60=0.00	PredHel=0	Topology=o		BAC_8-1_GL0020989	len=540	ExpAA=0.01	First60=0.00	PredHel=0	Topology=o		BAC_8-1_GL0020989	len=540	ExpAA=0.01	First60=0.00	PredHel=0	Topology=o
BAC_S-Fe9_GL0131815	len=260	ExpAA=0.00	First60=0.00	PredHel=0	Topology=o		BAC_1A-dyr2-07_GL0069472	len=247	ExpAA=0.00	First60=0.00	PredHel=0	Topology=o		BAC_1A-dyr2-07_GL0069472	len=247	ExpAA=0.00	First60=0.00	PredHel=0	Topology=o		BAC_1A-dyr2-07_GL0069472	len=247	ExpAA=0.00	First60=0.00	PredHel=0	Topology=o		BAC_1A-dyr2-07_GL0069472	len=247	ExpAA=0.00	First60=0.00	PredHel=0	Topology=o		BAC_1A-dyr2-07_GL0069472	len=247	ExpAA=0.00	First60=0.00	PredHel=0	Topology=o
BAC_2A-dyr14-07_GL0046000	len=541	ExpAA=0.01	First60=0.00	PredHel=0	Topology=o		BAC_Group2-8A_GL0158497	len=377	ExpAA=13.10	First60=13.10	PredHel=0	Topology=o		BAC_Group2-8A_GL0158497	len=377	ExpAA=13.10	First60=13.10	PredHel=0	Topology=o		BAC_Group2-8A_GL0158497	len=377	ExpAA=13.10	First60=13.10	PredHel=0	Topology=o		BAC_Group2-8A_GL0158497	len=377	ExpAA=13.10	First60=13.10	PredHel=0	Topology=o		BAC_Group2-8A_GL0158497	len=377	ExpAA=13.10	First60=13.10	PredHel=0	Topology=o
BAC_MC-6-2_GL0112990	len=396	ExpAA=0.07	First60=0.00	PredHel=0	Topology=o		BAC_Group2-8A_GL0132536	len=494	ExpAA=0.12	First60=0.00	PredHel=0	Topology=o		BAC_Group2-8A_GL0132536	len=494	ExpAA=0.12	First60=0.00	PredHel=0	Topology=o		BAC_Group2-8A_GL0132536	len=494	ExpAA=0.12	First60=0.00	PredHel=0	Topology=o		BAC_Group2-8A_GL0132536	len=494	ExpAA=0.12	First60=0.00	PredHel=0	Topology=o		BAC_Group2-8A_GL0132536	len=494	ExpAA=0.12	First60=0.00	PredHel=0	Topology=o
BAC_5-7_GL0037700	len=272	ExpAA=0.02	First60=0.00	PredHel=0	Topology=o		BAC_Group2-8A_GL0216363	len=306	ExpAA=0.00	First60=0.00	PredHel=0	Topology=o		BAC_Group2-8A_GL0216363	len=306	ExpAA=0.00	First60=0.00	PredHel=0	Topology=o		BAC_Group2-8A_GL0216363	len=306	ExpAA=0.00	First60=0.00	PredHel=0	Topology=o		BAC_Group2-8A_GL0216363	len=306	ExpAA=0.00	First60=0.00	PredHel=0	Topology=o		BAC_Group2-8A_GL0216363	len=306	ExpAA=0.00	First60=0.00	PredHel=0	Topology=o
BAC_6-2_GL0078638	len=574	ExpAA=3.55	First60=3.55	PredHel=0	Topology=o		BAC_6-4_GL0039354	len=336	ExpAA=0.04	First60=0.01	PredHel=0	Topology=o		BAC_6-4_GL0039354	len=336	ExpAA=0.04	First60=0.01	PredHel=0	Topology=o		BAC_6-4_GL0039354	len=336	ExpAA=0.04	First60=0.01	PredHel=0	Topology=o		BAC_6-4_GL0039354	len=336	ExpAA=0.04	First60=0.01	PredHel=0	Topology=o		BAC_6-4_GL0039354	len=336	ExpAA=0.04	First60=0.01	PredHel=0	Topology=o
BAC_5_GL0037424	len=423	ExpAA=0.02	First60=0.00	PredHel=0	Topology=o		BAC_S-Fe6_GL0071594	len=181	ExpAA=0.01	First60=0.01	PredHel=0	Topology=o		BAC_S-Fe6_GL0071594	len=181	ExpAA=0.01	First60=0.01	PredHel=0	Topology=o		BAC_S-Fe6_GL0071594	len=181	ExpAA=0.01	First60=0.01	PredHel=0	Topology=o		BAC_S-Fe6_GL0071594	len=181	ExpAA=0.01	First60=0.01	PredHel=0	Topology=o		BAC_S-Fe6_GL0071594	len=181	ExpAA=0.01	First60=0.01	PredHel=0	Topology=o
BAC_2-4_GL0029976	len=545	ExpAA=0.00	First60=0.00	PredHel=0	Topology=o		BAC_S-Fe5_GL0056502	len=407	ExpAA=0.04	First60=0.00	PredHel=0	Topology=o		BAC_S-Fe5_GL0056502	len=407	ExpAA=0.04	First60=0.00	PredHel=0	Topology=o		BAC_S-Fe5_GL0056502	len=407	ExpAA=0.04	First60=0.00	PredHel=0	Topology=o		BAC_S-Fe5_GL0056502	len=407	ExpAA=0.04	First60=0.00	PredHel=0	Topology=o		BAC_S-Fe5_GL0056502	len=407	ExpAA=0.04	First60=0.00	PredHel=0	Topology=o
BAC_11_GL0102613	len=328	ExpAA=0.14	First60=0.00	PredHel=0	Topology=o		BAC_6-2_GL0003591	len=534	ExpAA=0.01	First60=0.00	PredHel=0	Topology=o		BAC_6-2_GL0003591	len=534	ExpAA=0.01	First60=0.00	PredHel=0	Topology=o		BAC_6-2_GL0003591	len=534	ExpAA=0.01	First60=0.00	PredHel=0	Topology=o		BAC_6-2_GL0003591	len=534	ExpAA=0.01	First60=0.00	PredHel=0	Topology=o		BAC_6-2_GL0003591	len=534	ExpAA=0.01	First60=0.00	PredHel=0	Topology=o
BAC_43_GL0095424	len=237	ExpAA=12.67	First60=12.47	PredHel=0	Topology=o		BAC_S-Fe9_GL0045148	len=698	ExpAA=2.58	First60=1.20	PredHel=0	Topology=o		BAC_S-Fe9_GL0045148	len=698	ExpAA=2.58	First60=1.20	PredHel=0	Topology=o		BAC_S-Fe9_GL0045148	len=698	ExpAA=2.58	First60=1.20	PredHel=0	Topology=o		BAC_S-Fe9_GL0045148	len=698	ExpAA=2.58	First60=1.20	PredHel=0	Topology=o		BAC_S-Fe9_GL0045148	len=698	ExpAA=2.58	First60=1.20	PredHel=0	Topology=o
BAC_23_GL0043209	len=691	ExpAA=2.74	First60=2.73	PredHel=0	Topology=o		BAC_Group2-7A_GL0050158	len=401	ExpAA=0.00	First60=0.00	PredHel=0	Topology=o		BAC_Group2-7A_GL0050158	len=401	ExpAA=0.00	First60=0.00	PredHel=0	Topology=o		BAC_Group2-7A_GL0050158	len=401	ExpAA=0.00	First60=0.00	PredHel=0	Topology=o		BAC_Group2-7A_GL0050158	len=401	ExpAA=0.00	First60=0.00	PredHel=0	Topology=o		BAC_Group2-7A_GL0050158	len=401	ExpAA=0.00	First60=0.00	PredHel=0	Topology=o
BAC_MH-6-4_GL0145313	len=800	ExpAA=0.18	First60=0.00	PredHel=0	Topology=o		BAC_1A-dyr2-07_GL0068617	len=384	ExpAA=0.01	First60=0.00	PredHel=0	Topology=o		BAC_1A-dyr2-07_GL0068617	len=384	ExpAA=0.01	First60=0.00	PredHel=0	Topology=o		BAC_1A-dyr2-07_GL0068617	len=384	ExpAA=0.01	First60=0.00	PredHel=0	Topology=o		BAC_1A-dyr2-07_GL0068617	len=384	ExpAA=0.01	First60=0.00	PredHel=0	Topology=o		BAC_1A-dyr2-07_GL0068617	len=384	ExpAA=0.01	First60=0.00	PredHel=0	Topology=o
BAC_14_GL0037333	len=705	ExpAA=0.02	First60=0.00	PredHel=0	Topology=o		BAC_MC-6-1_GL0114860	len=534	ExpAA=0.03	First60=0.00	PredHel=0	Topology=o		BAC_MC-6-1_GL0114860	len=534	ExpAA=0.03	First60=0.00	PredHel=0	Topology=o		BAC_MC-6-1_GL0114860	len=534	ExpAA=0.03	First60=0.00	PredHel=0	Topology=o		BAC_MC-6-1_GL0114860	len=534	ExpAA=0.03	First60=0.00	PredHel=0	Topology=o		BAC_MC-6-1_GL0114860	len=534	ExpAA=0.03	First60=0.00	PredHel=0	Topology=o
BAC_S-Fe20_GL0002578	len=413	ExpAA=0.21	First60=0.21	PredHel=0	Topology=o		BAC_Group2-1A_GL0018756	len=395	ExpAA=0.03	First60=0.00	PredHel=0	Topology=o		BAC_Group2-1A_GL0018756	len=395	ExpAA=0.03	First60=0.00	PredHel=0	Topology=o		BAC_Group2-1A_GL0018756	len=395	ExpAA=0.03	First60=0.00	PredHel=0	Topology=o		BAC_Group2-1A_GL0018756	len=395	ExpAA=0.03	First60=0.00	PredHel=0	Topology=o		BAC_Group2-1A_GL0018756	len=395	ExpAA=0.03	First60=0.00	PredHel=0	Topology=o
BAC_6-6_GL0014068	len=442	ExpAA=0.01	First60=0.00	PredHel=0	Topology=o		BAC_S-Fe6_GL0114366	len=126	ExpAA=0.00	First60=0.00	PredHel=0	Topology=o		BAC_S-Fe6_GL0114366	len=126	ExpAA=0.00	First60=0.00	PredHel=0	Topology=o		BAC_S-Fe6_GL0114366	len=126	ExpAA=0.00	First60=0.00	PredHel=0	Topology=o		BAC_S-Fe6_GL0114366	len=126	ExpAA=0.00	First60=0.00	PredHel=0	Topology=o		BAC_S-Fe6_GL0114366	len=126	ExpAA=0.00	First60=0.00	PredHel=0	Topology=o
MOUSE_O88310	len=313	ExpAA=0.22	First60=0.00	PredHel=0	Topology=o		BAC_S-Fe10_GL0140750	len=402	ExpAA=0.08	First60=0.00	PredHel=0	Topology=o		BAC_S-Fe10_GL0140750	len=402	ExpAA=0.08	First60=0.00	PredHel=0	Topology=o		BAC_S-Fe10_GL0140750	len=402	ExpAA=0.08	First60=0.00	PredHel=0	Topology=o		BAC_S-Fe10_GL0140750	len=402	ExpAA=0.08	First60=0.00	PredHel=0	Topology=o		BAC_S-Fe10_GL0140750	len=402	ExpAA=0.08	First60=0.00	PredHel=0	Topology=o
BAC_10_GL0040781	len=347	ExpAA=0.04	First60=0.02	PredHel=0	Topology=o		BAC_4-3_GL0077029	len=143	ExpAA=0.00	First60=0.00	PredHel=0	Topology=o		BAC_4-3_GL0077029	len=143	ExpAA=0.00	First60=0.00	PredHel=0	Topology=o		BAC_4-3_GL0077029	len=143	ExpAA=0.00	First60=0.00	PredHel=0	Topology=o		BAC_4-3_GL0077029	len=143	ExpAA=0.00	First60=0.00	PredHel=0	Topology=o		BAC_4-3_GL0077029	len=143	ExpAA=0.00	First60=0.00	PredHel=0	Topology=o
BAC_4-3_GL0070101	len=281	ExpAA=0.00	First60=0.00	PredHel=0	Topology=o		BAC_7-5_GL0143752	len=702	ExpAA=0.28	First60=0.00	PredHel=0	Topology=o		BAC_7-5_GL0143752	len=702	ExpAA=0.28	First60=0.00	PredHel=0	Topology=o		BAC_7-5_GL0143752	len=702	ExpAA=0.28	First60=0.00	PredHel=0	Topology=o		BAC_7-5_GL0143752	len=702	ExpAA=0.28	First60=0.00	PredHel=0	Topology=o		BAC_7-5_GL0143752	len=702	ExpAA=0.28	First60=0.00	PredHel=0	Topology=o
BAC_5-6_GL0071369	len=306	ExpAA=0.00	First60=0.00	PredHel=0	Topology=o		BAC_6-1_GL0032730	len=492	ExpAA=0.01	First60=0.00	PredHel=0	Topology=o		BAC_6-1_GL0032730	len=492	ExpAA=0.01	First60=0.00	PredHel=0	Topology=o		BAC_6-1_GL0032730	len=492	ExpAA=0.01	First60=0.00	PredHel=0	Topology=o		BAC_6-1_GL0032730	len=492	ExpAA=0.01	First60=0.00	PredHel=0	Topology=o		BAC_6-1_GL0032730	len=492	ExpAA=0.01	First60=0.00	PredHel=0	Topology=o
BAC_G1-5A_GL0023352	len=416	ExpAA=0.01	First60=0.00	PredHel=0	Topology=o		BAC_1-2_GL0046055	len=287	ExpAA=0.01	First60=0.00	PredHel=0	Topology=o		BAC_1-2_GL0046055	len=287	ExpAA=0.01	First60=0.00	PredHel=0	Topology=o		BAC_1-2_GL0046055	len=287	ExpAA=0.01	First60=0.00	PredHel=0	Topology=o		BAC_1-2_GL0046055	len=287	ExpAA=0.01	First60=0.00	PredHel=0	Topology=o		BAC_1-2_GL0046055	len=287	ExpAA=0.01	First60=0.00	PredHel=0	Topology=o
BAC_8-1_GL0022237	len=597	ExpAA=0.23	First60=0.16	PredHel=0	Topology=o		BAC_1A-dyr4-07_GL0007893	len=380	ExpAA=0.18	First60=0.13	PredHel=0	Topology=o		BAC_1A-dyr4-07_GL0007893	len=380	ExpAA=0.18	First60=0.13	PredHel=0	Topology=o		BAC_1A-dyr4-07_GL0007893	len=380	ExpAA=0.18	First60=0.13	PredHel=0	Topology=o		BAC_1A-dyr4-07_GL0007893	len=380	ExpAA=0.18	First60=0.13	PredHel=0	Topology=o		BAC_1A-dyr4-07_GL0007893	len=380	ExpAA=0.18	First60=0.13	PredHel=0	Topology=o
BAC_2-4_GL0104354	len=288	ExpAA=0.51	First60=0.00	PredHel=0	Topology=o		BAC_2A-dyr14-06_GL0016924	len=418	ExpAA=0.52	First60=0.52	PredHel=0	Topology=o		BAC_2A-dyr14-06_GL0016924	len=418	ExpAA=0.52	First60=0.52	PredHel=0	Topology=o		BAC_2A-dyr14-06_GL0016924	len=418	ExpAA=0.52	First60=0.52	PredHel=0	Topology=o		BAC_2A-dyr14-06_GL0016924	len=418	ExpAA=0.52	First60=0.52	PredHel=0	Topology=o		BAC_2A-dyr14-06_GL0016924	len=418	ExpAA=0.52	First60=0.52	PredHel=0	Topology=o
BAC_S-Fe8_GL0089285	len=397	ExpAA=0.18	First60=0.17	PredHel=0	Topology=o		BAC_7-5_GL0124922	len=500	ExpAA=0.02	First60=0.01	PredHel=0	Topology=o		BAC_7-5_GL0124922	len=500	ExpAA=0.02	First60=0.01	PredHel=0	Topology=o		BAC_7-5_GL0124922	len=500	ExpAA=0.02	First60=0.01	PredHel=0	Topology=o		BAC_7-5_GL0124922	len=500	ExpAA=0.02	First60=0.01	PredHel=0	Topology=o		BAC_7-5_GL0124922	len=500	ExpAA=0.02	First60=0.01	PredHel=0	Topology=o
BAC_7-5_GL0063139	len=258	ExpAA=0.06	First60=0.00	PredHel=0	Topology=o		BAC_3-3_GL0088496	len=433	ExpAA=0.00	First60=0.00	PredHel=0	Topology=o		BAC_3-3_GL0088496	len=433	ExpAA=0.00	First60=0.00	PredHel=0	Topology=o		BAC_3-3_GL0088496	len=433	ExpAA=0.00	First60=0.00	PredHel=0	Topology=o		BAC_3-3_GL0088496	len=433	ExpAA=0.00	First60=0.00	PredHel=0	Topology=o		BAC_3-3_GL0088496	len=433	ExpAA=0.00	First60=0.00	PredHel=0	Topology=o
BAC_G1-5A_GL0055937	len=275	ExpAA=0.11	First60=0.01	PredHel=0	Topology=o		BAC_8-2_GL0132720	len=186	ExpAA=0.00	First60=0.00	PredHel=0	Topology=o		BAC_8-2_GL0132720	len=186	ExpAA=0.00	First60=0.00	PredHel=0	Topology=o		BAC_8-2_GL0132720	len=186	ExpAA=0.00	First60=0.00	PredHel=0	Topology=o		BAC_8-2_GL0132720	len=186	ExpAA=0.00	First60=0.00	PredHel=0	Topology=o		BAC_8-2_GL0132720	len=186	ExpAA=0.00	First60=0.00	PredHel=0	Topology=o
BAC_8-2_GL0142812	len=283	ExpAA=0.21	First60=0.00	PredHel=0	Topology=o		BAC_5-1_GL0040177	len=376	ExpAA=14.81	First60=14.81	PredHel=1	Topology=i7-29o		BAC_5-1_GL0040177	len=376	ExpAA=14.81	First60=14.81	PredHel=1	Topology=i7-29o		BAC_5-1_GL0040177	len=376	ExpAA=14.81	First60=14.81	PredHel=1	Topology=i7-29o		BAC_5-1_GL0040177	len=376	ExpAA=14.81	First60=14.81	PredHel=1	Topology=i7-29o		BAC_5-1_GL0040177	len=376	ExpAA=14.81	First60=14.81	PredHel=1	Topology=i7-29o
BAC_S-Fe17_GL0006382	len=166	ExpAA=0.01	First60=0.00	PredHel=0	Topology=o		BAC_4-3_GL0072763	len=240	ExpAA=0.00	First60=0.00	PredHel=0	Topology=o		BAC_4-3_GL0072763	len=240	ExpAA=0.00	First60=0.00	PredHel=0	Topology=o		BAC_4-3_GL0072763	len=240	ExpAA=0.00	First60=0.00	PredHel=0	Topology=o		BAC_4-3_GL0072763	len=240	ExpAA=0.00	First60=0.00	PredHel=0	Topology=o		BAC_4-3_GL0072763	len=240	ExpAA=0.00	First60=0.00	PredHel=0	Topology=o
BAC_1A-dyr1-07_GL0007460	len=171	ExpAA=0.00	First60=0.00	PredHel=0	Topology=o		BAC_S-Fe10_GL0076494	len=386	ExpAA=0.17	First60=0.00	PredHel=0	Topology=o		BAC_S-Fe10_GL0076494	len=386	ExpAA=0.17	First60=0.00	PredHel=0	Topology=o		BAC_S-Fe10_GL0076494	len=386	ExpAA=0.17	First60=0.00	PredHel=0	Topology=o		BAC_S-Fe10_GL0076494	len=386	ExpAA=0.17	First60=0.00	PredHel=0	Topology=o		BAC_S-Fe10_GL0076494	len=386	ExpAA=0.17	First60=0.00	PredHel=0	Topology=o
BAC_1-3_GL0100943	len=230	ExpAA=0.00	First60=0.00	PredHel=0	Topology=o		BAC_S-Fe20_GL0103337	len=991	ExpAA=1.58	First60=0.72	PredHel=0	Topology=o		BAC_S-Fe20_GL0103337	len=991	ExpAA=1.58	First60=0.72	PredHel=0	Topology=o		BAC_S-Fe20_GL0103337	len=991	ExpAA=1.58	First60=0.72	PredHel=0	Topology=o		BAC_S-Fe20_GL0103337	len=991	ExpAA=1.58	First60=0.72	PredHel=0	Topology=o		BAC_S-Fe20_GL0103337	len=991	ExpAA=1.58	First60=0.72	PredHel=0	Topology=o
BAC_26_GL0078726	len=278	ExpAA=0.01	First60=0.00	PredHel=0	Topology=o		BAC_Group2-3A_GL0004530	len=297	ExpAA=1.23	First60=0.00	PredHel=0	Topology=o		BAC_Group2-3A_GL0004530	len=297	ExpAA=1.23	First60=0.00	PredHel=0	Topology=o		BAC_Group2-3A_GL0004530	len=297	ExpAA=1.23	First60=0.00	PredHel=0	Topology=o		BAC_Group2-3A_GL0004530	len=297	ExpAA=1.23	First60=0.00	PredHel=0	Topology=o		BAC_Group2-3A_GL0004530	len=297	ExpAA=1.23	First60=0.00	PredHel=0	Topology=o
BAC_11_GL0091110	len=293	ExpAA=0.01	First60=0.00	PredHel=0	Topology=o		BAC_S-Fe2_GL0055733	len=1297	ExpAA=0.01	First60=0.00	PredHel=0	Topology=o		BAC_S-Fe2_GL0055733	len=1297	ExpAA=0.01	First60=0.00	PredHel=0	Topology=o		BAC_S-Fe2_GL0055733	len=1297	ExpAA=0.01	First60=0.00	PredHel=0	Topology=o		BAC_S-Fe2_GL0055733	len=1297	ExpAA=0.01	First60=0.00	PredHel=0	Topology=o		BAC_S-Fe2_GL0055733	len=1297	ExpAA=0.01	First60=0.00	PredHel=0	Topology=o
BAC_4-3_GL0031513	len=250	ExpAA=0.00	First60=0.00	PredHel=0	Topology=o		BAC_1-4_GL0010175	len=630	ExpAA=0.03	First60=0.02	PredHel=0	Topology=o		BAC_1-4_GL0010175	len=630	ExpAA=0.03	First60=0.02	PredHel=0	Topology=o		BAC_1-4_GL0010175	len=630	ExpAA=0.03	First60=0.02	PredHel=0	Topology=o		BAC_1-4_GL0010175	len=630	ExpAA=0.03	First60=0.02	PredHel=0	Topology=o		BAC_1-4_GL0010175	len=630	ExpAA=0.03	First60=0.02	PredHel=0	Topology=o
BAC_S-Fe9_GL0218115	len=443	ExpAA=0.23	First60=0.16	PredHel=0	Topology=o		BAC_S-Fe7_GL0053532	len=317	ExpAA=0.01	First60=0.00	PredHel=0	Topology=o		BAC_S-Fe7_GL0053532	len=317	ExpAA=0.01	First60=0.00	PredHel=0	Topology=o		BAC_S-Fe7_GL0053532	len=317	ExpAA=0.01	First60=0.00	PredHel=0	Topology=o		BAC_S-Fe7_GL0053532	len=317	ExpAA=0.01	First60=0.00	PredHel=0	Topology=o		BAC_S-Fe7_GL0053532	len=317	ExpAA=0.01	First60=0.00	PredHel=0	Topology=o
BAC_2-7_GL0012400	len=489	ExpAA=0.07	First60=0.00	PredHel=0	Topology=o		BAC_47_GL0029503	len=879	ExpAA=0.21	First60=0.00	PredHel=0	Topology=o		BAC_47_GL0029503	len=879	ExpAA=0.21	First60=0.00	PredHel=0	Topology=o		BAC_47_GL0029503	len=879	ExpAA=0.21	First60=0.00	PredHel=0	Topology=o		BAC_47_GL0029503	len=879	ExpAA=0.21	First60=0.00	PredHel=0	Topology=o		BAC_47_GL0029503	len=879	ExpAA=0.21	First60=0.00	PredHel=0	Topology=o
BAC_8-5_GL0087752	len=231	ExpAA=0.02	First60=0.00	PredHel=0	Topology=o		BAC_MC-0-3_GL0017839	len=890	ExpAA=0.19	First60=0.00	PredHel=0	Topology=o		BAC_MC-0-3_GL0017839	len=890	ExpAA=0.19	First60=0.00	PredHel=0	Topology=o		BAC_MC-0-3_GL0017839	len=890	ExpAA=0.19	First60=0.00	PredHel=0	Topology=o		BAC_MC-0-3_GL0017839	len=890	ExpAA=0.19	First60=0.00	PredHel=0	Topology=o		BAC_MC-0-3_GL0017839	len=890	ExpAA=0.19	First60=0.00	PredHel=0	Topology=o
BAC_2A-dyr16-06_GL0026597	len=336	ExpAA=2.26	First60=0.01	PredHel=0	Topology=o		BAC_G1-7A_GL0053445	len=337	ExpAA=0.06	First60=0.01	PredHel=0	Topology=o		BAC_G1-7A_GL0053445	len=337	ExpAA=0.06	First60=0.01	PredHel=0	Topology=o		BAC_G1-7A_GL0053445	len=337	ExpAA=0.06	First60=0.01	PredHel=0	Topology=o		BAC_G1-7A_GL0053445	len=337	ExpAA=0.06	First60=0.01	PredHel=0	Topology=o		BAC_G1-7A_GL0053445	len=337	ExpAA=0.06	First60=0.01	PredHel=0	Topology=o
BAC_6-3_GL0037695	len=294	ExpAA=0.01	First60=0.01	PredHel=0	Topology=o		CRAP_HBB_HUMAN	len=2	ExpAA=0.00	First60=0.00	PredHel=0	Topology=i		CRAP_HBB_HUMAN	len=2	ExpAA=0.00	First60=0.00	PredHel=0	Topology=i		CRAP_HBB_HUMAN	len=2	ExpAA=0.00	First60=0.00	PredHel=0	Topology=i		CRAP_HBB_HUMAN	len=2	ExpAA=0.00	First60=0.00	PredHel=0	Topology=i		CRAP_HBB_HUMAN	len=2	ExpAA=0.00	First60=0.00	PredHel=0	Topology=i
BAC_G1-5A_GL0126541	len=349	ExpAA=0.00	First60=0.00	PredHel=0	Topology=o		BAC_MH-6-5_GL0096707	len=307	ExpAA=0.00	First60=0.00	PredHel=0	Topology=o		BAC_MH-6-5_GL0096707	len=307	ExpAA=0.00	First60=0.00	PredHel=0	Topology=o		BAC_MH-6-5_GL0096707	len=307	ExpAA=0.00	First60=0.00	PredHel=0	Topology=o		BAC_MH-6-5_GL0096707	len=307	ExpAA=0.00	First60=0.00	PredHel=0	Topology=o		BAC_MH-6-5_GL0096707	len=307	ExpAA=0.00	First60=0.00	PredHel=0	Topology=o
BAC_G1-5A_GL0081437	len=510	ExpAA=0.00	First60=0.00	PredHel=0	Topology=o		BAC_6-4_GL0039214	len=229	ExpAA=0.04	First60=0.00	PredHel=0	Topology=o		BAC_6-4_GL0039214	len=229	ExpAA=0.04	First60=0.00	PredHel=0	Topology=o		BAC_6-4_GL0039214	len=229	ExpAA=0.04	First60=0.00	PredHel=0	Topology=o		BAC_6-4_GL0039214	len=229	ExpAA=0.04	First60=0.00	PredHel=0	Topology=o		BAC_6-4_GL0039214	len=229	ExpAA=0.04	First60=0.00	PredHel=0	Topology=o
BAC_35_GL0080262	len=89	ExpAA=0.99	First60=0.99	PredHel=0	Topology=o		BAC_14_GL0031812	len=585	ExpAA=0.01	First60=0.00	PredHel=0	Topology=o		BAC_14_GL0031812	len=585	ExpAA=0.01	First60=0.00	PredHel=0	Topology=o		BAC_14_GL0031812	len=585	ExpAA=0.01	First60=0.00	PredHel=0	Topology=o		BAC_14_GL0031812	len=585	ExpAA=0.01	First60=0.00	PredHel=0	Topology=o		BAC_14_GL0031812	len=585	ExpAA=0.01	First60=0.00	PredHel=0	Topology=o
BAC_2-1_GL0061666	len=698	ExpAA=0.01	First60=0.00	PredHel=0	Topology=o		BAC_6-2_GL0039175	len=151	ExpAA=0.28	First60=0.00	PredHel=0	Topology=o		BAC_6-2_GL0039175	len=151	ExpAA=0.28	First60=0.00	PredHel=0	Topology=o		BAC_6-2_GL0039175	len=151	ExpAA=0.28	First60=0.00	PredHel=0	Topology=o		BAC_6-2_GL0039175	len=151	ExpAA=0.28	First60=0.00	PredHel=0	Topology=o		BAC_6-2_GL0039175	len=151	ExpAA=0.28	First60=0.00	PredHel=0	Topology=o
BAC_1A-dyr2-07_GL0033201	len=329	ExpAA=0.07	First60=0.00	PredHel=0	Topology=o		BAC_1A-dyr1-07_GL0001311	len=540	ExpAA=0.02	First60=0.00	PredHel=0	Topology=o		BAC_1A-dyr1-07_GL0001311	len=540	ExpAA=0.02	First60=0.00	PredHel=0	Topology=o		BAC_1A-dyr1-07_GL0001311	len=540	ExpAA=0.02	First60=0.00	PredHel=0	Topology=o		BAC_1A-dyr1-07_GL0001311	len=540	ExpAA=0.02	First60=0.00	PredHel=0	Topology=o		BAC_1A-dyr1-07_GL0001311	len=540	ExpAA=0.02	First60=0.00	PredHel=0	Topology=o
BAC_6-7_GL0102966	len=406	ExpAA=0.06	First60=0.03	PredHel=0	Topology=o		BAC_S-Fe11_GL0040817	len=281	ExpAA=0.03	First60=0.01	PredHel=0	Topology=o		BAC_S-Fe11_GL0040817	len=281	ExpAA=0.03	First60=0.01	PredHel=0	Topology=o		BAC_S-Fe11_GL0040817	len=281	ExpAA=0.03	First60=0.01	PredHel=0	Topology=o		BAC_S-Fe11_GL0040817	len=281	ExpAA=0.03	First60=0.01	PredHel=0	Topology=o		BAC_S-Fe11_GL0040817	len=281	ExpAA=0.03	First60=0.01	PredHel=0	Topology=o
BAC_1-1_GL0001507	len=411	ExpAA=0.29	First60=0.29	PredHel=0	Topology=o		BAC_5-3_GL0070449	len=282	ExpAA=0.01	First60=0.00	PredHel=0	Topology=o		BAC_5-3_GL0070449	len=282	ExpAA=0.01	First60=0.00	PredHel=0	Topology=o		BAC_5-3_GL0070449	len=282	ExpAA=0.01	First60=0.00	PredHel=0	Topology=o		BAC_5-3_GL0070449	len=282	ExpAA=0.01	First60=0.00	PredHel=0	Topology=o		BAC_5-3_GL0070449	len=282	ExpAA=0.01	First60=0.00	PredHel=0	Topology=o
BAC_Group2-7A_GL0023050	len=318	ExpAA=0.31	First60=0.31	PredHel=0	Topology=o		BAC_S-Fe6_GL0077264	len=132	ExpAA=0.04	First60=0.00	PredHel=0	Topology=o		BAC_S-Fe6_GL0077264	len=132	ExpAA=0.04	First60=0.00	PredHel=0	Topology=o		BAC_S-Fe6_GL0077264	len=132	ExpAA=0.04	First60=0.00	PredHel=0	Topology=o		BAC_S-Fe6_GL0077264	len=132	ExpAA=0.04	First60=0.00	PredHel=0	Topology=o		BAC_S-Fe6_GL0077264	len=132	ExpAA=0.04	First60=0.00	PredHel=0	Topology=o
BAC_7-5_GL0058316	len=130	ExpAA=0.00	First60=0.00	PredHel=0	Topology=o		BAC_26_GL0041317	len=402	ExpAA=0.01	First60=0.00	PredHel=0	Topology=o		BAC_26_GL0041317	len=402	ExpAA=0.01	First60=0.00	PredHel=0	Topology=o		BAC_26_GL0041317	len=402	ExpAA=0.01	First60=0.00	PredHel=0	Topology=o		BAC_26_GL0041317	len=402	ExpAA=0.01	First60=0.00	PredHel=0	Topology=o		BAC_26_GL0041317	len=402	ExpAA=0.01	First60=0.00	PredHel=0	Topology=o
BAC_S-Fe7_GL0269141	len=123	ExpAA=0.00	First60=0.00	PredHel=0	Topology=o		BAC_11_GL0124496	len=493	ExpAA=0.15	First60=0.15	PredHel=0	Topology=o		BAC_11_GL0124496	len=493	ExpAA=0.15	First60=0.15	PredHel=0	Topology=o		BAC_11_GL0124496	len=493	ExpAA=0.15	First60=0.15	PredHel=0	Topology=o		BAC_11_GL0124496	len=493	ExpAA=0.15	First60=0.15	PredHel=0	Topology=o		BAC_11_GL0124496	len=493	ExpAA=0.15	First60=0.15	PredHel=0	Topology=o
BAC_6-3_GL0073360	len=701	ExpAA=0.04	First60=0.00	PredHel=0	Topology=o		BAC_4-1_GL0013931	len=394	ExpAA=9.51	First60=9.41	PredHel=0	Topology=o		BAC_4-1_GL0013931	len=394	ExpAA=9.51	First60=9.41	PredHel=0	Topology=o		BAC_4-1_GL0013931	len=394	ExpAA=9.51	First60=9.41	PredHel=0	Topology=o		BAC_4-1_GL0013931	len=394	ExpAA=9.51	First60=9.41	PredHel=0	Topology=o		BAC_4-1_GL0013931	len=394	ExpAA=9.51	First60=9.41	PredHel=0	Topology=o
BAC_Group2-8A_GL0219381	len=419	ExpAA=0.67	First60=0.62	PredHel=0	Topology=o		BAC_Group2-3A_GL0173088	len=1295	ExpAA=0.03	First60=0.00	PredHel=0	Topology=o		BAC_Group2-3A_GL0173088	len=1295	ExpAA=0.03	First60=0.00	PredHel=0	Topology=o		BAC_Group2-3A_GL0173088	len=1295	ExpAA=0.03	First60=0.00	PredHel=0	Topology=o		BAC_Group2-3A_GL0173088	len=1295	ExpAA=0.03	First60=0.00	PredHel=0	Topology=o		BAC_Group2-3A_GL0173088	len=1295	ExpAA=0.03	First60=0.00	PredHel=0	Topology=o
BAC_2-1_GL0106619	len=351	ExpAA=0.23	First60=0.17	PredHel=0	Topology=o		BAC_8-2_GL0087615	len=214	ExpAA=20.73	First60=20.73	PredHel=1	Topology=o5-27i		BAC_8-2_GL0087615	len=214	ExpAA=20.73	First60=20.73	PredHel=1	Topology=o5-27i		BAC_8-2_GL0087615	len=214	ExpAA=20.73	First60=20.73	PredHel=1	Topology=o5-27i		BAC_8-2_GL0087615	len=214	ExpAA=20.73	First60=20.73	PredHel=1	Topology=o5-27i		BAC_8-2_GL0087615	len=214	ExpAA=20.73	First60=20.73	PredHel=1	Topology=o5-27i
BAC_2-2_GL0141644	len=428	ExpAA=0.21	First60=0.20	PredHel=0	Topology=o		BAC_S-Fe9_GL0131815	len=260	ExpAA=0.00	First60=0.00	PredHel=0	Topology=o		BAC_S-Fe9_GL0131815	len=260	ExpAA=0.00	First60=0.00	PredHel=0	Topology=o		BAC_S-Fe9_GL0131815	len=260	ExpAA=0.00	First60=0.00	PredHel=0	Topology=o		BAC_S-Fe9_GL0131815	len=260	ExpAA=0.00	First60=0.00	PredHel=0	Topology=o		BAC_S-Fe9_GL0131815	len=260	ExpAA=0.00	First60=0.00	PredHel=0	Topology=o
MOUSE_P15947	len=261	ExpAA=0.08	First60=0.08	PredHel=0	Topology=o		BAC_2A-dyr14-07_GL0046000	len=541	ExpAA=0.01	First60=0.00	PredHel=0	Topology=o		BAC_2A-dyr14-07_GL0046000	len=541	ExpAA=0.01	First60=0.00	PredHel=0	Topology=o		BAC_2A-dyr14-07_GL0046000	len=541	ExpAA=0.01	First60=0.00	PredHel=0	Topology=o		BAC_2A-dyr14-07_GL0046000	len=541	ExpAA=0.01	First60=0.00	PredHel=0	Topology=o		BAC_2A-dyr14-07_GL0046000	len=541	ExpAA=0.01	First60=0.00	PredHel=0	Topology=o
BAC_29_GL0123596	len=444	ExpAA=0.01	First60=0.00	PredHel=0	Topology=o		BAC_MC-6-2_GL0112990	len=396	ExpAA=0.07	First60=0.00	PredHel=0	Topology=o		BAC_MC-6-2_GL0112990	len=396	ExpAA=0.07	First60=0.00	PredHel=0	Topology=o		BAC_MC-6-2_GL0112990	len=396	ExpAA=0.07	First60=0.00	PredHel=0	Topology=o		BAC_MC-6-2_GL0112990	len=396	ExpAA=0.07	First60=0.00	PredHel=0	Topology=o		BAC_MC-6-2_GL0112990	len=396	ExpAA=0.07	First60=0.00	PredHel=0	Topology=o
BAC_S-Fe11_GL0030518	len=323	ExpAA=0.02	First60=0.00	PredHel=0	Topology=o		BAC_5-7_GL0037700	len=272	ExpAA=0.02	First60=0.00	PredHel=0	Topology=o		BAC_5-7_GL0037700	len=272	ExpAA=0.02	First60=0.00	PredHel=0	Topology=o		BAC_5-7_GL0037700	len=272	ExpAA=0.02	First60=0.00	PredHel=0	Topology=o		BAC_5-7_GL0037700	len=272	ExpAA=0.02	First60=0.00	PredHel=0	Topology=o		BAC_5-7_GL0037700	len=272	ExpAA=0.02	First60=0.00	PredHel=0	Topology=o
BAC_3-7_GL0070473	len=235	ExpAA=0.01	First60=0.00	PredHel=0	Topology=o		BAC_6-2_GL0078638	len=574	ExpAA=3.55	First60=3.55	PredHel=0	Topology=o		BAC_6-2_GL0078638	len=574	ExpAA=3.55	First60=3.55	PredHel=0	Topology=o		BAC_6-2_GL0078638	len=574	ExpAA=3.55	First60=3.55	PredHel=0	Topology=o		BAC_6-2_GL0078638	len=574	ExpAA=3.55	First60=3.55	PredHel=0	Topology=o		BAC_6-2_GL0078638	len=574	ExpAA=3.55	First60=3.55	PredHel=0	Topology=o
BAC_3B-dyr36-06_GL0053014	len=94	ExpAA=0.00	First60=0.00	PredHel=0	Topology=o		BAC_5_GL0037424	len=423	ExpAA=0.02	First60=0.00	PredHel=0	Topology=o		BAC_5_GL0037424	len=423	ExpAA=0.02	First60=0.00	PredHel=0	Topology=o		BAC_5_GL0037424	len=423	ExpAA=0.02	First60=0.00	PredHel=0	Topology=o		BAC_5_GL0037424	len=423	ExpAA=0.02	First60=0.00	PredHel=0	Topology=o		BAC_5_GL0037424	len=423	ExpAA=0.02	First60=0.00	PredHel=0	Topology=o
BAC_S-Fe9_GL0129536	len=541	ExpAA=0.01	First60=0.00	PredHel=0	Topology=o		BAC_2-4_GL0029976	len=545	ExpAA=0.00	First60=0.00	PredHel=0	Topology=o		BAC_2-4_GL0029976	len=545	ExpAA=0.00	First60=0.00	PredHel=0	Topology=o		BAC_2-4_GL0029976	len=545	ExpAA=0.00	First60=0.00	PredHel=0	Topology=o		BAC_2-4_GL0029976	len=545	ExpAA=0.00	First60=0.00	PredHel=0	Topology=o		BAC_2-4_GL0029976	len=545	ExpAA=0.00	First60=0.00	PredHel=0	Topology=o
BAC_Group2-2A_GL0072582	len=71	ExpAA=0.00	First60=0.00	PredHel=0	Topology=i		BAC_11_GL0102613	len=328	ExpAA=0.14	First60=0.00	PredHel=0	Topology=o		BAC_11_GL0102613	len=328	ExpAA=0.14	First60=0.00	PredHel=0	Topology=o		BAC_11_GL0102613	len=328	ExpAA=0.14	First60=0.00	PredHel=0	Topology=o		BAC_11_GL0102613	len=328	ExpAA=0.14	First60=0.00	PredHel=0	Topology=o		BAC_11_GL0102613	len=328	ExpAA=0.14	First60=0.00	PredHel=0	Topology=o
BAC_4-7_GL0127605	len=416	ExpAA=0.04	First60=0.00	PredHel=0	Topology=o		BAC_43_GL0095424	len=237	ExpAA=12.67	First60=12.47	PredHel=0	Topology=o		BAC_43_GL0095424	len=237	ExpAA=12.67	First60=12.47	PredHel=0	Topology=o		BAC_43_GL0095424	len=237	ExpAA=12.67	First60=12.47	PredHel=0	Topology=o		BAC_43_GL0095424	len=237	ExpAA=12.67	First60=12.47	PredHel=0	Topology=o		BAC_43_GL0095424	len=237	ExpAA=12.67	First60=12.47	PredHel=0	Topology=o
BAC_1A-dyr2-07_GL0003066	len=312	ExpAA=0.00	First60=0.00	PredHel=0	Topology=o		BAC_23_GL0043209	len=691	ExpAA=2.74	First60=2.73	PredHel=0	Topology=o		BAC_23_GL0043209	len=691	ExpAA=2.74	First60=2.73	PredHel=0	Topology=o		BAC_23_GL0043209	len=691	ExpAA=2.74	First60=2.73	PredHel=0	Topology=o		BAC_23_GL0043209	len=691	ExpAA=2.74	First60=2.73	PredHel=0	Topology=o		BAC_23_GL0043209	len=691	ExpAA=2.74	First60=2.73	PredHel=0	Topology=o
BAC_4-2_GL0102178	len=257	ExpAA=0.15	First60=0.00	PredHel=0	Topology=o		BAC_MH-6-4_GL0145313	len=800	ExpAA=0.18	First60=0.00	PredHel=0	Topology=o		BAC_MH-6-4_GL0145313	len=800	ExpAA=0.18	First60=0.00	PredHel=0	Topology=o		BAC_MH-6-4_GL0145313	len=800	ExpAA=0.18	First60=0.00	PredHel=0	Topology=o		BAC_MH-6-4_GL0145313	len=800	ExpAA=0.18	First60=0.00	PredHel=0	Topology=o		BAC_MH-6-4_GL0145313	len=800	ExpAA=0.18	First60=0.00	PredHel=0	Topology=o
BAC_2-1_GL0116275	len=630	ExpAA=9.73	First60=0.00	PredHel=0	Topology=o		BAC_14_GL0037333	len=705	ExpAA=0.02	First60=0.00	PredHel=0	Topology=o		BAC_14_GL0037333	len=705	ExpAA=0.02	First60=0.00	PredHel=0	Topology=o		BAC_14_GL0037333	len=705	ExpAA=0.02	First60=0.00	PredHel=0	Topology=o		BAC_14_GL0037333	len=705	ExpAA=0.02	First60=0.00	PredHel=0	Topology=o		BAC_14_GL0037333	len=705	ExpAA=0.02	First60=0.00	PredHel=0	Topology=o
BAC_Group2-8A_GL0195365	len=280	ExpAA=0.02	First60=0.00	PredHel=0	Topology=o		BAC_S-Fe20_GL0002578	len=413	ExpAA=0.21	First60=0.21	PredHel=0	Topology=o		BAC_S-Fe20_GL0002578	len=413	ExpAA=0.21	First60=0.21	PredHel=0	Topology=o		BAC_S-Fe20_GL0002578	len=413	ExpAA=0.21	First60=0.21	PredHel=0	Topology=o		BAC_S-Fe20_GL0002578	len=413	ExpAA=0.21	First60=0.21	PredHel=0	Topology=o		BAC_S-Fe20_GL0002578	len=413	ExpAA=0.21	First60=0.21	PredHel=0	Topology=o
BAC_S-Fe20_GL0147788	len=617	ExpAA=0.00	First60=0.00	PredHel=0	Topology=o		BAC_6-6_GL0014068	len=442	ExpAA=0.01	First60=0.00	PredHel=0	Topology=o		BAC_6-6_GL0014068	len=442	ExpAA=0.01	First60=0.00	PredHel=0	Topology=o		BAC_6-6_GL0014068	len=442	ExpAA=0.01	First60=0.00	PredHel=0	Topology=o		BAC_6-6_GL0014068	len=442	ExpAA=0.01	First60=0.00	PredHel=0	Topology=o		BAC_6-6_GL0014068	len=442	ExpAA=0.01	First60=0.00	PredHel=0	Topology=o
BAC_S-Fe10_GL0021311	len=297	ExpAA=0.01	First60=0.00	PredHel=0	Topology=o		MOUSE_O88310	len=313	ExpAA=0.22	First60=0.00	PredHel=0	Topology=o		MOUSE_O88310	len=313	ExpAA=0.22	First60=0.00	PredHel=0	Topology=o		MOUSE_O88310	len=313	ExpAA=0.22	First60=0.00	PredHel=0	Topology=o		MOUSE_O88310	len=313	ExpAA=0.22	First60=0.00	PredHel=0	Topology=o		MOUSE_O88310	len=313	ExpAA=0.22	First60=0.00	PredHel=0	Topology=o
BAC_G1-5A_GL0059111	len=454	ExpAA=12.18	First60=12.17	PredHel=0	Topology=o		BAC_10_GL0040781	len=347	ExpAA=0.04	First60=0.02	PredHel=0	Topology=o		BAC_10_GL0040781	len=347	ExpAA=0.04	First60=0.02	PredHel=0	Topology=o		BAC_10_GL0040781	len=347	ExpAA=0.04	First60=0.02	PredHel=0	Topology=o		BAC_10_GL0040781	len=347	ExpAA=0.04	First60=0.02	PredHel=0	Topology=o		BAC_10_GL0040781	len=347	ExpAA=0.04	First60=0.02	PredHel=0	Topology=o
BAC_5-1_GL0003075	len=347	ExpAA=0.02	First60=0.00	PredHel=0	Topology=o		BAC_4-3_GL0070101	len=281	ExpAA=0.00	First60=0.00	PredHel=0	Topology=o		BAC_4-3_GL0070101	len=281	ExpAA=0.00	First60=0.00	PredHel=0	Topology=o		BAC_4-3_GL0070101	len=281	ExpAA=0.00	First60=0.00	PredHel=0	Topology=o		BAC_4-3_GL0070101	len=281	ExpAA=0.00	First60=0.00	PredHel=0	Topology=o		BAC_4-3_GL0070101	len=281	ExpAA=0.00	First60=0.00	PredHel=0	Topology=o
BAC_2-2_GL0072194	len=596	ExpAA=2.55	First60=2.39	PredHel=0	Topology=o		BAC_5-6_GL0071369	len=306	ExpAA=0.00	First60=0.00	PredHel=0	Topology=o		BAC_5-6_GL0071369	len=306	ExpAA=0.00	First60=0.00	PredHel=0	Topology=o		BAC_5-6_GL0071369	len=306	ExpAA=0.00	First60=0.00	PredHel=0	Topology=o		BAC_5-6_GL0071369	len=306	ExpAA=0.00	First60=0.00	PredHel=0	Topology=o		BAC_5-6_GL0071369	len=306	ExpAA=0.00	First60=0.00	PredHel=0	Topology=o
BAC_S-Fe6_GL0265159	len=535	ExpAA=0.01	First60=0.00	PredHel=0	Topology=o		BAC_G1-5A_GL0023352	len=416	ExpAA=0.01	First60=0.00	PredHel=0	Topology=o		BAC_G1-5A_GL0023352	len=416	ExpAA=0.01	First60=0.00	PredHel=0	Topology=o		BAC_G1-5A_GL0023352	len=416	ExpAA=0.01	First60=0.00	PredHel=0	Topology=o		BAC_G1-5A_GL0023352	len=416	ExpAA=0.01	First60=0.00	PredHel=0	Topology=o		BAC_G1-5A_GL0023352	len=416	ExpAA=0.01	First60=0.00	PredHel=0	Topology=o
BAC_G1-5A_GL0067575	len=447	ExpAA=0.05	First60=0.00	PredHel=0	Topology=o		BAC_8-1_GL0022237	len=597	ExpAA=0.23	First60=0.16	PredHel=0	Topology=o		BAC_8-1_GL0022237	len=597	ExpAA=0.23	First60=0.16	PredHel=0	Topology=o		BAC_8-1_GL0022237	len=597	ExpAA=0.23	First60=0.16	PredHel=0	Topology=o		BAC_8-1_GL0022237	len=597	ExpAA=0.23	First60=0.16	PredHel=0	Topology=o		BAC_8-1_GL0022237	len=597	ExpAA=0.23	First60=0.16	PredHel=0	Topology=o
BAC_6-8_GL0085366	len=602	ExpAA=0.01	First60=0.00	PredHel=0	Topology=o		BAC_2-4_GL0104354	len=288	ExpAA=0.51	First60=0.00	PredHel=0	Topology=o		BAC_2-4_GL0104354	len=288	ExpAA=0.51	First60=0.00	PredHel=0	Topology=o		BAC_2-4_GL0104354	len=288	ExpAA=0.51	First60=0.00	PredHel=0	Topology=o		BAC_2-4_GL0104354	len=288	ExpAA=0.51	First60=0.00	PredHel=0	Topology=o		BAC_2-4_GL0104354	len=288	ExpAA=0.51	First60=0.00	PredHel=0	Topology=o
BAC_1-5_GL0056666	len=1604	ExpAA=0.34	First60=0.00	PredHel=0	Topology=o		BAC_S-Fe8_GL0089285	len=397	ExpAA=0.18	First60=0.17	PredHel=0	Topology=o		BAC_S-Fe8_GL0089285	len=397	ExpAA=0.18	First60=0.17	PredHel=0	Topology=o		BAC_S-Fe8_GL0089285	len=397	ExpAA=0.18	First60=0.17	PredHel=0	Topology=o		BAC_S-Fe8_GL0089285	len=397	ExpAA=0.18	First60=0.17	PredHel=0	Topology=o		BAC_S-Fe8_GL0089285	len=397	ExpAA=0.18	First60=0.17	PredHel=0	Topology=o
BAC_8-2_GL0130891	len=301	ExpAA=0.89	First60=0.00	PredHel=0	Topology=o		BAC_7-5_GL0063139	len=258	ExpAA=0.06	First60=0.00	PredHel=0	Topology=o		BAC_7-5_GL0063139	len=258	ExpAA=0.06	First60=0.00	PredHel=0	Topology=o		BAC_7-5_GL0063139	len=258	ExpAA=0.06	First60=0.00	PredHel=0	Topology=o		BAC_7-5_GL0063139	len=258	ExpAA=0.06	First60=0.00	PredHel=0	Topology=o		BAC_7-5_GL0063139	len=258	ExpAA=0.06	First60=0.00	PredHel=0	Topology=o
BAC_2-2_GL0096955	len=908	ExpAA=0.00	First60=0.00	PredHel=0	Topology=o		BAC_G1-5A_GL0055937	len=275	ExpAA=0.11	First60=0.01	PredHel=0	Topology=o		BAC_G1-5A_GL0055937	len=275	ExpAA=0.11	First60=0.01	PredHel=0	Topology=o		BAC_G1-5A_GL0055937	len=275	ExpAA=0.11	First60=0.01	PredHel=0	Topology=o		BAC_G1-5A_GL0055937	len=275	ExpAA=0.11	First60=0.01	PredHel=0	Topology=o		BAC_G1-5A_GL0055937	len=275	ExpAA=0.11	First60=0.01	PredHel=0	Topology=o
BAC_1-1_GL0110594	len=503	ExpAA=0.11	First60=0.01	PredHel=0	Topology=o		BAC_8-2_GL0142812	len=283	ExpAA=0.21	First60=0.00	PredHel=0	Topology=o		BAC_8-2_GL0142812	len=283	ExpAA=0.21	First60=0.00	PredHel=0	Topology=o		BAC_8-2_GL0142812	len=283	ExpAA=0.21	First60=0.00	PredHel=0	Topology=o		BAC_8-2_GL0142812	len=283	ExpAA=0.21	First60=0.00	PredHel=0	Topology=o		BAC_8-2_GL0142812	len=283	ExpAA=0.21	First60=0.00	PredHel=0	Topology=o
BAC_MC-6-1_GL0110557	len=880	ExpAA=0.04	First60=0.02	PredHel=0	Topology=o		BAC_S-Fe17_GL0006382	len=166	ExpAA=0.01	First60=0.00	PredHel=0	Topology=o		BAC_S-Fe17_GL0006382	len=166	ExpAA=0.01	First60=0.00	PredHel=0	Topology=o		BAC_S-Fe17_GL0006382	len=166	ExpAA=0.01	First60=0.00	PredHel=0	Topology=o		BAC_S-Fe17_GL0006382	len=166	ExpAA=0.01	First60=0.00	PredHel=0	Topology=o		BAC_S-Fe17_GL0006382	len=166	ExpAA=0.01	First60=0.00	PredHel=0	Topology=o
BAC_4-2_GL0029083	len=335	ExpAA=3.06	First60=0.02	PredHel=0	Topology=o		BAC_1A-dyr1-07_GL0007460	len=171	ExpAA=0.00	First60=0.00	PredHel=0	Topology=o		BAC_1A-dyr1-07_GL0007460	len=171	ExpAA=0.00	First60=0.00	PredHel=0	Topology=o		BAC_1A-dyr1-07_GL0007460	len=171	ExpAA=0.00	First60=0.00	PredHel=0	Topology=o		BAC_1A-dyr1-07_GL0007460	len=171	ExpAA=0.00	First60=0.00	PredHel=0	Topology=o		BAC_1A-dyr1-07_GL0007460	len=171	ExpAA=0.00	First60=0.00	PredHel=0	Topology=o
BAC_4-2_GL0045669	len=392	ExpAA=8.90	First60=8.89	PredHel=0	Topology=o		BAC_1-3_GL0100943	len=230	ExpAA=0.00	First60=0.00	PredHel=0	Topology=o		BAC_1-3_GL0100943	len=230	ExpAA=0.00	First60=0.00	PredHel=0	Topology=o		BAC_1-3_GL0100943	len=230	ExpAA=0.00	First60=0.00	PredHel=0	Topology=o		BAC_1-3_GL0100943	len=230	ExpAA=0.00	First60=0.00	PredHel=0	Topology=o		BAC_1-3_GL0100943	len=230	ExpAA=0.00	First60=0.00	PredHel=0	Topology=o
BAC_S-Fe6_GL0207410	len=269	ExpAA=1.04	First60=0.01	PredHel=0	Topology=o		BAC_26_GL0078726	len=278	ExpAA=0.01	First60=0.00	PredHel=0	Topology=o		BAC_26_GL0078726	len=278	ExpAA=0.01	First60=0.00	PredHel=0	Topology=o		BAC_26_GL0078726	len=278	ExpAA=0.01	First60=0.00	PredHel=0	Topology=o		BAC_26_GL0078726	len=278	ExpAA=0.01	First60=0.00	PredHel=0	Topology=o		BAC_26_GL0078726	len=278	ExpAA=0.01	First60=0.00	PredHel=0	Topology=o
BAC_6-4_GL0107221	len=513	ExpAA=0.00	First60=0.00	PredHel=0	Topology=o		BAC_11_GL0091110	len=293	ExpAA=0.01	First60=0.00	PredHel=0	Topology=o		BAC_11_GL0091110	len=293	ExpAA=0.01	First60=0.00	PredHel=0	Topology=o		BAC_11_GL0091110	len=293	ExpAA=0.01	First60=0.00	PredHel=0	Topology=o		BAC_11_GL0091110	len=293	ExpAA=0.01	First60=0.00	PredHel=0	Topology=o		BAC_11_GL0091110	len=293	ExpAA=0.01	First60=0.00	PredHel=0	Topology=o
BAC_4-3_GL0063589	len=397	ExpAA=0.11	First60=0.00	PredHel=0	Topology=o		BAC_4-3_GL0031513	len=250	ExpAA=0.00	First60=0.00	PredHel=0	Topology=o		BAC_4-3_GL0031513	len=250	ExpAA=0.00	First60=0.00	PredHel=0	Topology=o		BAC_4-3_GL0031513	len=250	ExpAA=0.00	First60=0.00	PredHel=0	Topology=o		BAC_4-3_GL0031513	len=250	ExpAA=0.00	First60=0.00	PredHel=0	Topology=o		BAC_4-3_GL0031513	len=250	ExpAA=0.00	First60=0.00	PredHel=0	Topology=o
BAC_1A-dyr4-07_GL0066883	len=124	ExpAA=0.09	First60=0.09	PredHel=0	Topology=o		BAC_S-Fe9_GL0218115	len=443	ExpAA=0.23	First60=0.16	PredHel=0	Topology=o		BAC_S-Fe9_GL0218115	len=443	ExpAA=0.23	First60=0.16	PredHel=0	Topology=o		BAC_S-Fe9_GL0218115	len=443	ExpAA=0.23	First60=0.16	PredHel=0	Topology=o		BAC_S-Fe9_GL0218115	len=443	ExpAA=0.23	First60=0.16	PredHel=0	Topology=o		BAC_S-Fe9_GL0218115	len=443	ExpAA=0.23	First60=0.16	PredHel=0	Topology=o
BAC_4-7_GL0056922	len=874	ExpAA=0.02	First60=0.01	PredHel=0	Topology=o		BAC_2-7_GL0012400	len=489	ExpAA=0.07	First60=0.00	PredHel=0	Topology=o		BAC_2-7_GL0012400	len=489	ExpAA=0.07	First60=0.00	PredHel=0	Topology=o		BAC_2-7_GL0012400	len=489	ExpAA=0.07	First60=0.00	PredHel=0	Topology=o		BAC_2-7_GL0012400	len=489	ExpAA=0.07	First60=0.00	PredHel=0	Topology=o		BAC_2-7_GL0012400	len=489	ExpAA=0.07	First60=0.00	PredHel=0	Topology=o
BAC_MH-6-2_GL0012694	len=491	ExpAA=0.12	First60=0.00	PredHel=0	Topology=o		BAC_8-5_GL0087752	len=231	ExpAA=0.02	First60=0.00	PredHel=0	Topology=o		BAC_8-5_GL0087752	len=231	ExpAA=0.02	First60=0.00	PredHel=0	Topology=o		BAC_8-5_GL0087752	len=231	ExpAA=0.02	First60=0.00	PredHel=0	Topology=o		BAC_8-5_GL0087752	len=231	ExpAA=0.02	First60=0.00	PredHel=0	Topology=o		BAC_8-5_GL0087752	len=231	ExpAA=0.02	First60=0.00	PredHel=0	Topology=o
BAC_S-Fe20_GL0128882	len=402	ExpAA=0.01	First60=0.00	PredHel=0	Topology=o		BAC_2A-dyr16-06_GL0026597	len=336	ExpAA=2.26	First60=0.01	PredHel=0	Topology=o		BAC_2A-dyr16-06_GL0026597	len=336	ExpAA=2.26	First60=0.01	PredHel=0	Topology=o		BAC_2A-dyr16-06_GL0026597	len=336	ExpAA=2.26	First60=0.01	PredHel=0	Topology=o		BAC_2A-dyr16-06_GL0026597	len=336	ExpAA=2.26	First60=0.01	PredHel=0	Topology=o		BAC_2A-dyr16-06_GL0026597	len=336	ExpAA=2.26	First60=0.01	PredHel=0	Topology=o
BAC_4-3_GL0072119	len=294	ExpAA=0.00	First60=0.00	PredHel=0	Topology=o		BAC_6-3_GL0037695	len=294	ExpAA=0.01	First60=0.01	PredHel=0	Topology=o		BAC_6-3_GL0037695	len=294	ExpAA=0.01	First60=0.01	PredHel=0	Topology=o		BAC_6-3_GL0037695	len=294	ExpAA=0.01	First60=0.01	PredHel=0	Topology=o		BAC_6-3_GL0037695	len=294	ExpAA=0.01	First60=0.01	PredHel=0	Topology=o		BAC_6-3_GL0037695	len=294	ExpAA=0.01	First60=0.01	PredHel=0	Topology=o
BAC_4-7_GL0135050	len=375	ExpAA=0.07	First60=0.00	PredHel=0	Topology=o		BAC_G1-5A_GL0126541	len=349	ExpAA=0.00	First60=0.00	PredHel=0	Topology=o		BAC_G1-5A_GL0126541	len=349	ExpAA=0.00	First60=0.00	PredHel=0	Topology=o		BAC_G1-5A_GL0126541	len=349	ExpAA=0.00	First60=0.00	PredHel=0	Topology=o		BAC_G1-5A_GL0126541	len=349	ExpAA=0.00	First60=0.00	PredHel=0	Topology=o		BAC_G1-5A_GL0126541	len=349	ExpAA=0.00	First60=0.00	PredHel=0	Topology=o
BAC_S-Fe20_GL0018987	len=194	ExpAA=0.10	First60=0.00	PredHel=0	Topology=o		BAC_G1-5A_GL0081437	len=510	ExpAA=0.00	First60=0.00	PredHel=0	Topology=o		BAC_G1-5A_GL0081437	len=510	ExpAA=0.00	First60=0.00	PredHel=0	Topology=o		BAC_G1-5A_GL0081437	len=510	ExpAA=0.00	First60=0.00	PredHel=0	Topology=o		BAC_G1-5A_GL0081437	len=510	ExpAA=0.00	First60=0.00	PredHel=0	Topology=o		BAC_G1-5A_GL0081437	len=510	ExpAA=0.00	First60=0.00	PredHel=0	Topology=o
BAC_11_GL0113086	len=501	ExpAA=0.01	First60=0.00	PredHel=0	Topology=o		BAC_35_GL0080262	len=89	ExpAA=0.99	First60=0.99	PredHel=0	Topology=o		BAC_35_GL0080262	len=89	ExpAA=0.99	First60=0.99	PredHel=0	Topology=o		BAC_35_GL0080262	len=89	ExpAA=0.99	First60=0.99	PredHel=0	Topology=o		BAC_35_GL0080262	len=89	ExpAA=0.99	First60=0.99	PredHel=0	Topology=o		BAC_35_GL0080262	len=89	ExpAA=0.99	First60=0.99	PredHel=0	Topology=o
BAC_2-7_GL0073151	len=130	ExpAA=0.06	First60=0.06	PredHel=0	Topology=o		BAC_2-1_GL0061666	len=698	ExpAA=0.01	First60=0.00	PredHel=0	Topology=o		BAC_2-1_GL0061666	len=698	ExpAA=0.01	First60=0.00	PredHel=0	Topology=o		BAC_2-1_GL0061666	len=698	ExpAA=0.01	First60=0.00	PredHel=0	Topology=o		BAC_2-1_GL0061666	len=698	ExpAA=0.01	First60=0.00	PredHel=0	Topology=o		BAC_2-1_GL0061666	len=698	ExpAA=0.01	First60=0.00	PredHel=0	Topology=o
BAC_G1-5A_GL0160358	len=876	ExpAA=0.01	First60=0.00	PredHel=0	Topology=o		BAC_1A-dyr2-07_GL0033201	len=329	ExpAA=0.07	First60=0.00	PredHel=0	Topology=o		BAC_1A-dyr2-07_GL0033201	len=329	ExpAA=0.07	First60=0.00	PredHel=0	Topology=o		BAC_1A-dyr2-07_GL0033201	len=329	ExpAA=0.07	First60=0.00	PredHel=0	Topology=o		BAC_1A-dyr2-07_GL0033201	len=329	ExpAA=0.07	First60=0.00	PredHel=0	Topology=o		BAC_1A-dyr2-07_GL0033201	len=329	ExpAA=0.07	First60=0.00	PredHel=0	Topology=o
BAC_S-Fe20_GL0057145	len=411	ExpAA=9.73	First60=9.73	PredHel=0	Topology=o		BAC_6-7_GL0102966	len=406	ExpAA=0.06	First60=0.03	PredHel=0	Topology=o		BAC_6-7_GL0102966	len=406	ExpAA=0.06	First60=0.03	PredHel=0	Topology=o		BAC_6-7_GL0102966	len=406	ExpAA=0.06	First60=0.03	PredHel=0	Topology=o		BAC_6-7_GL0102966	len=406	ExpAA=0.06	First60=0.03	PredHel=0	Topology=o		BAC_6-7_GL0102966	len=406	ExpAA=0.06	First60=0.03	PredHel=0	Topology=o
BAC_4-1_GL0079690	len=216	ExpAA=0.00	First60=0.00	PredHel=0	Topology=o		BAC_1-1_GL0001507	len=411	ExpAA=0.29	First60=0.29	PredHel=0	Topology=o		BAC_1-1_GL0001507	len=411	ExpAA=0.29	First60=0.29	PredHel=0	Topology=o		BAC_1-1_GL0001507	len=411	ExpAA=0.29	First60=0.29	PredHel=0	Topology=o		BAC_1-1_GL0001507	len=411	ExpAA=0.29	First60=0.29	PredHel=0	Topology=o		BAC_1-1_GL0001507	len=411	ExpAA=0.29	First60=0.29	PredHel=0	Topology=o
BAC_3B-dyr36-06_GL0026885	len=397	ExpAA=0.16	First60=0.00	PredHel=0	Topology=o		BAC_Group2-7A_GL0023050	len=318	ExpAA=0.31	First60=0.31	PredHel=0	Topology=o		BAC_Group2-7A_GL0023050	len=318	ExpAA=0.31	First60=0.31	PredHel=0	Topology=o		BAC_Group2-7A_GL0023050	len=318	ExpAA=0.31	First60=0.31	PredHel=0	Topology=o		BAC_Group2-7A_GL0023050	len=318	ExpAA=0.31	First60=0.31	PredHel=0	Topology=o		BAC_Group2-7A_GL0023050	len=318	ExpAA=0.31	First60=0.31	PredHel=0	Topology=o
BAC_7-5_GL0026498	len=457	ExpAA=0.05	First60=0.00	PredHel=0	Topology=o		BAC_7-5_GL0058316	len=130	ExpAA=0.00	First60=0.00	PredHel=0	Topology=o		BAC_7-5_GL0058316	len=130	ExpAA=0.00	First60=0.00	PredHel=0	Topology=o		BAC_7-5_GL0058316	len=130	ExpAA=0.00	First60=0.00	PredHel=0	Topology=o		BAC_7-5_GL0058316	len=130	ExpAA=0.00	First60=0.00	PredHel=0	Topology=o		BAC_7-5_GL0058316	len=130	ExpAA=0.00	First60=0.00	PredHel=0	Topology=o
BAC_1A-dyr2-07_GL0017940	len=370	ExpAA=0.01	First60=0.00	PredHel=0	Topology=o		BAC_S-Fe7_GL0269141	len=123	ExpAA=0.00	First60=0.00	PredHel=0	Topology=o		BAC_S-Fe7_GL0269141	len=123	ExpAA=0.00	First60=0.00	PredHel=0	Topology=o		BAC_S-Fe7_GL0269141	len=123	ExpAA=0.00	First60=0.00	PredHel=0	Topology=o		BAC_S-Fe7_GL0269141	len=123	ExpAA=0.00	First60=0.00	PredHel=0	Topology=o		BAC_S-Fe7_GL0269141	len=123	ExpAA=0.00	First60=0.00	PredHel=0	Topology=o
BAC_Group2-3A_GL0019438	len=856	ExpAA=0.01	First60=0.00	PredHel=0	Topology=o		BAC_6-3_GL0073360	len=701	ExpAA=0.04	First60=0.00	PredHel=0	Topology=o		BAC_6-3_GL0073360	len=701	ExpAA=0.04	First60=0.00	PredHel=0	Topology=o		BAC_6-3_GL0073360	len=701	ExpAA=0.04	First60=0.00	PredHel=0	Topology=o		BAC_6-3_GL0073360	len=701	ExpAA=0.04	First60=0.00	PredHel=0	Topology=o		BAC_6-3_GL0073360	len=701	ExpAA=0.04	First60=0.00	PredHel=0	Topology=o
BAC_4-1_GL0023007	len=169	ExpAA=0.01	First60=0.01	PredHel=0	Topology=o		BAC_Group2-8A_GL0219381	len=419	ExpAA=0.67	First60=0.62	PredHel=0	Topology=o		BAC_Group2-8A_GL0219381	len=419	ExpAA=0.67	First60=0.62	PredHel=0	Topology=o		BAC_Group2-8A_GL0219381	len=419	ExpAA=0.67	First60=0.62	PredHel=0	Topology=o		BAC_Group2-8A_GL0219381	len=419	ExpAA=0.67	First60=0.62	PredHel=0	Topology=o		BAC_Group2-8A_GL0219381	len=419	ExpAA=0.67	First60=0.62	PredHel=0	Topology=o
BAC_10_GL0016533	len=355	ExpAA=0.41	First60=0.00	PredHel=0	Topology=o		BAC_2-1_GL0106619	len=351	ExpAA=0.23	First60=0.17	PredHel=0	Topology=o		BAC_2-1_GL0106619	len=351	ExpAA=0.23	First60=0.17	PredHel=0	Topology=o		BAC_2-1_GL0106619	len=351	ExpAA=0.23	First60=0.17	PredHel=0	Topology=o		BAC_2-1_GL0106619	len=351	ExpAA=0.23	First60=0.17	PredHel=0	Topology=o		BAC_2-1_GL0106619	len=351	ExpAA=0.23	First60=0.17	PredHel=0	Topology=o
BAC_2-1_GL0091361	len=862	ExpAA=0.09	First60=0.00	PredHel=0	Topology=o		BAC_2-2_GL0141644	len=428	ExpAA=0.21	First60=0.20	PredHel=0	Topology=o		BAC_2-2_GL0141644	len=428	ExpAA=0.21	First60=0.20	PredHel=0	Topology=o		BAC_2-2_GL0141644	len=428	ExpAA=0.21	First60=0.20	PredHel=0	Topology=o		BAC_2-2_GL0141644	len=428	ExpAA=0.21	First60=0.20	PredHel=0	Topology=o		BAC_2-2_GL0141644	len=428	ExpAA=0.21	First60=0.20	PredHel=0	Topology=o
BAC_S-Fe7_GL0139385	len=232	ExpAA=1.26	First60=0.05	PredHel=0	Topology=o		MOUSE_P15947	len=261	ExpAA=0.08	First60=0.08	PredHel=0	Topology=o		MOUSE_P15947	len=261	ExpAA=0.08	First60=0.08	PredHel=0	Topology=o		MOUSE_P15947	len=261	ExpAA=0.08	First60=0.08	PredHel=0	Topology=o		MOUSE_P15947	len=261	ExpAA=0.08	First60=0.08	PredHel=0	Topology=o		MOUSE_P15947	len=261	ExpAA=0.08	First60=0.08	PredHel=0	Topology=o
BAC_Group2-4A_GL0058042	len=277	ExpAA=0.01	First60=0.00	PredHel=0	Topology=o		BAC_29_GL0123596	len=444	ExpAA=0.01	First60=0.00	PredHel=0	Topology=o		BAC_29_GL0123596	len=444	ExpAA=0.01	First60=0.00	PredHel=0	Topology=o		BAC_29_GL0123596	len=444	ExpAA=0.01	First60=0.00	PredHel=0	Topology=o		BAC_29_GL0123596	len=444	ExpAA=0.01	First60=0.00	PredHel=0	Topology=o		BAC_29_GL0123596	len=444	ExpAA=0.01	First60=0.00	PredHel=0	Topology=o
BAC_S-Fe12_GL0008015	len=399	ExpAA=0.02	First60=0.01	PredHel=0	Topology=o		BAC_S-Fe11_GL0030518	len=323	ExpAA=0.02	First60=0.00	PredHel=0	Topology=o		BAC_S-Fe11_GL0030518	len=323	ExpAA=0.02	First60=0.00	PredHel=0	Topology=o		BAC_S-Fe11_GL0030518	len=323	ExpAA=0.02	First60=0.00	PredHel=0	Topology=o		BAC_S-Fe11_GL0030518	len=323	ExpAA=0.02	First60=0.00	PredHel=0	Topology=o		BAC_S-Fe11_GL0030518	len=323	ExpAA=0.02	First60=0.00	PredHel=0	Topology=o
BAC_2A-dyr16-07_GL0057446	len=161	ExpAA=0.01	First60=0.00	PredHel=0	Topology=o		BAC_3-7_GL0070473	len=235	ExpAA=0.01	First60=0.00	PredHel=0	Topology=o		BAC_3-7_GL0070473	len=235	ExpAA=0.01	First60=0.00	PredHel=0	Topology=o		BAC_3-7_GL0070473	len=235	ExpAA=0.01	First60=0.00	PredHel=0	Topology=o		BAC_3-7_GL0070473	len=235	ExpAA=0.01	First60=0.00	PredHel=0	Topology=o		BAC_3-7_GL0070473	len=235	ExpAA=0.01	First60=0.00	PredHel=0	Topology=o
BAC_5-1_GL0001939	len=605	ExpAA=0.00	First60=0.00	PredHel=0	Topology=o		BAC_3B-dyr36-06_GL0053014	len=94	ExpAA=0.00	First60=0.00	PredHel=0	Topology=o		BAC_3B-dyr36-06_GL0053014	len=94	ExpAA=0.00	First60=0.00	PredHel=0	Topology=o		BAC_3B-dyr36-06_GL0053014	len=94	ExpAA=0.00	First60=0.00	PredHel=0	Topology=o		BAC_3B-dyr36-06_GL0053014	len=94	ExpAA=0.00	First60=0.00	PredHel=0	Topology=o		BAC_3B-dyr36-06_GL0053014	len=94	ExpAA=0.00	First60=0.00	PredHel=0	Topology=o
BAC_1A-dyr4-07_GL0046736	len=482	ExpAA=2.00	First60=2.00	PredHel=0	Topology=o		BAC_S-Fe9_GL0129536	len=541	ExpAA=0.01	First60=0.00	PredHel=0	Topology=o		BAC_S-Fe9_GL0129536	len=541	ExpAA=0.01	First60=0.00	PredHel=0	Topology=o		BAC_S-Fe9_GL0129536	len=541	ExpAA=0.01	First60=0.00	PredHel=0	Topology=o		BAC_S-Fe9_GL0129536	len=541	ExpAA=0.01	First60=0.00	PredHel=0	Topology=o		BAC_S-Fe9_GL0129536	len=541	ExpAA=0.01	First60=0.00	PredHel=0	Topology=o
BAC_2-2_GL0125118	len=60	ExpAA=0.00	First60=0.00	PredHel=0	Topology=o		BAC_Group2-2A_GL0072582	len=71	ExpAA=0.00	First60=0.00	PredHel=0	Topology=i		BAC_Group2-2A_GL0072582	len=71	ExpAA=0.00	First60=0.00	PredHel=0	Topology=i		BAC_Group2-2A_GL0072582	len=71	ExpAA=0.00	First60=0.00	PredHel=0	Topology=i		BAC_Group2-2A_GL0072582	len=71	ExpAA=0.00	First60=0.00	PredHel=0	Topology=i		BAC_Group2-2A_GL0072582	len=71	ExpAA=0.00	First60=0.00	PredHel=0	Topology=i
BAC_1-2_GL0068840	len=636	ExpAA=0.10	First60=0.00	PredHel=0	Topology=o		BAC_4-7_GL0127605	len=416	ExpAA=0.04	First60=0.00	PredHel=0	Topology=o		BAC_4-7_GL0127605	len=416	ExpAA=0.04	First60=0.00	PredHel=0	Topology=o		BAC_4-7_GL0127605	len=416	ExpAA=0.04	First60=0.00	PredHel=0	Topology=o		BAC_4-7_GL0127605	len=416	ExpAA=0.04	First60=0.00	PredHel=0	Topology=o		BAC_4-7_GL0127605	len=416	ExpAA=0.04	First60=0.00	PredHel=0	Topology=o
BAC_1A-dyr1-07_GL0013171	len=389	ExpAA=0.01	First60=0.00	PredHel=0	Topology=o		BAC_1A-dyr2-07_GL0003066	len=312	ExpAA=0.00	First60=0.00	PredHel=0	Topology=o		BAC_1A-dyr2-07_GL0003066	len=312	ExpAA=0.00	First60=0.00	PredHel=0	Topology=o		BAC_1A-dyr2-07_GL0003066	len=312	ExpAA=0.00	First60=0.00	PredHel=0	Topology=o		BAC_1A-dyr2-07_GL0003066	len=312	ExpAA=0.00	First60=0.00	PredHel=0	Topology=o		BAC_1A-dyr2-07_GL0003066	len=312	ExpAA=0.00	First60=0.00	PredHel=0	Topology=o
BAC_1-6_GL0082350	len=66	ExpAA=0.00	First60=0.00	PredHel=0	Topology=o		BAC_4-2_GL0102178	len=257	ExpAA=0.15	First60=0.00	PredHel=0	Topology=o		BAC_4-2_GL0102178	len=257	ExpAA=0.15	First60=0.00	PredHel=0	Topology=o		BAC_4-2_GL0102178	len=257	ExpAA=0.15	First60=0.00	PredHel=0	Topology=o		BAC_4-2_GL0102178	len=257	ExpAA=0.15	First60=0.00	PredHel=0	Topology=o		BAC_4-2_GL0102178	len=257	ExpAA=0.15	First60=0.00	PredHel=0	Topology=o
BAC_S-Fe11_GL0100415	len=180	ExpAA=0.00	First60=0.00	PredHel=0	Topology=o		BAC_2-1_GL0116275	len=630	ExpAA=9.73	First60=0.00	PredHel=0	Topology=o		BAC_2-1_GL0116275	len=630	ExpAA=9.73	First60=0.00	PredHel=0	Topology=o		BAC_2-1_GL0116275	len=630	ExpAA=9.73	First60=0.00	PredHel=0	Topology=o		BAC_2-1_GL0116275	len=630	ExpAA=9.73	First60=0.00	PredHel=0	Topology=o		BAC_2-1_GL0116275	len=630	ExpAA=9.73	First60=0.00	PredHel=0	Topology=o
BAC_2-2_GL0048101	len=347	ExpAA=0.01	First60=0.00	PredHel=0	Topology=o		BAC_Group2-8A_GL0195365	len=280	ExpAA=0.02	First60=0.00	PredHel=0	Topology=o		BAC_Group2-8A_GL0195365	len=280	ExpAA=0.02	First60=0.00	PredHel=0	Topology=o		BAC_Group2-8A_GL0195365	len=280	ExpAA=0.02	First60=0.00	PredHel=0	Topology=o		BAC_Group2-8A_GL0195365	len=280	ExpAA=0.02	First60=0.00	PredHel=0	Topology=o		BAC_Group2-8A_GL0195365	len=280	ExpAA=0.02	First60=0.00	PredHel=0	Topology=o
BAC_Group2-3A_GL0108447	len=450	ExpAA=0.10	First60=0.00	PredHel=0	Topology=o		BAC_S-Fe20_GL0147788	len=617	ExpAA=0.00	First60=0.00	PredHel=0	Topology=o		BAC_S-Fe20_GL0147788	len=617	ExpAA=0.00	First60=0.00	PredHel=0	Topology=o		BAC_S-Fe20_GL0147788	len=617	ExpAA=0.00	First60=0.00	PredHel=0	Topology=o		BAC_S-Fe20_GL0147788	len=617	ExpAA=0.00	First60=0.00	PredHel=0	Topology=o		BAC_S-Fe20_GL0147788	len=617	ExpAA=0.00	First60=0.00	PredHel=0	Topology=o
BAC_17_GL0142746	len=173	ExpAA=0.01	First60=0.00	PredHel=0	Topology=o		BAC_S-Fe10_GL0021311	len=297	ExpAA=0.01	First60=0.00	PredHel=0	Topology=o		BAC_S-Fe10_GL0021311	len=297	ExpAA=0.01	First60=0.00	PredHel=0	Topology=o		BAC_S-Fe10_GL0021311	len=297	ExpAA=0.01	First60=0.00	PredHel=0	Topology=o		BAC_S-Fe10_GL0021311	len=297	ExpAA=0.01	First60=0.00	PredHel=0	Topology=o		BAC_S-Fe10_GL0021311	len=297	ExpAA=0.01	First60=0.00	PredHel=0	Topology=o
BAC_2-2_GL0056537	len=291	ExpAA=0.01	First60=0.00	PredHel=0	Topology=o		BAC_G1-5A_GL0059111	len=454	ExpAA=12.18	First60=12.17	PredHel=0	Topology=o		BAC_G1-5A_GL0059111	len=454	ExpAA=12.18	First60=12.17	PredHel=0	Topology=o		BAC_G1-5A_GL0059111	len=454	ExpAA=12.18	First60=12.17	PredHel=0	Topology=o		BAC_G1-5A_GL0059111	len=454	ExpAA=12.18	First60=12.17	PredHel=0	Topology=o		BAC_G1-5A_GL0059111	len=454	ExpAA=12.18	First60=12.17	PredHel=0	Topology=o
BAC_S-Fe6_GL0205372	len=101	ExpAA=0.02	First60=0.00	PredHel=0	Topology=i		BAC_5-1_GL0003075	len=347	ExpAA=0.02	First60=0.00	PredHel=0	Topology=o		BAC_5-1_GL0003075	len=347	ExpAA=0.02	First60=0.00	PredHel=0	Topology=o		BAC_5-1_GL0003075	len=347	ExpAA=0.02	First60=0.00	PredHel=0	Topology=o		BAC_5-1_GL0003075	len=347	ExpAA=0.02	First60=0.00	PredHel=0	Topology=o		BAC_5-1_GL0003075	len=347	ExpAA=0.02	First60=0.00	PredHel=0	Topology=o
BAC_S-Fe20_GL0187914	len=2554	ExpAA=0.03	First60=0.00	PredHel=0	Topology=o		BAC_2-2_GL0072194	len=596	ExpAA=2.55	First60=2.39	PredHel=0	Topology=o		BAC_2-2_GL0072194	len=596	ExpAA=2.55	First60=2.39	PredHel=0	Topology=o		BAC_2-2_GL0072194	len=596	ExpAA=2.55	First60=2.39	PredHel=0	Topology=o		BAC_2-2_GL0072194	len=596	ExpAA=2.55	First60=2.39	PredHel=0	Topology=o		BAC_2-2_GL0072194	len=596	ExpAA=2.55	First60=2.39	PredHel=0	Topology=o
BAC_26_GL0104568	len=704	ExpAA=0.01	First60=0.00	PredHel=0	Topology=o		BAC_S-Fe6_GL0265159	len=535	ExpAA=0.01	First60=0.00	PredHel=0	Topology=o		BAC_S-Fe6_GL0265159	len=535	ExpAA=0.01	First60=0.00	PredHel=0	Topology=o		BAC_S-Fe6_GL0265159	len=535	ExpAA=0.01	First60=0.00	PredHel=0	Topology=o		BAC_S-Fe6_GL0265159	len=535	ExpAA=0.01	First60=0.00	PredHel=0	Topology=o		BAC_S-Fe6_GL0265159	len=535	ExpAA=0.01	First60=0.00	PredHel=0	Topology=o
BAC_4-1_GL0013292	len=566	ExpAA=0.03	First60=0.00	PredHel=0	Topology=o		BAC_G1-5A_GL0067575	len=447	ExpAA=0.05	First60=0.00	PredHel=0	Topology=o		BAC_G1-5A_GL0067575	len=447	ExpAA=0.05	First60=0.00	PredHel=0	Topology=o		BAC_G1-5A_GL0067575	len=447	ExpAA=0.05	First60=0.00	PredHel=0	Topology=o		BAC_G1-5A_GL0067575	len=447	ExpAA=0.05	First60=0.00	PredHel=0	Topology=o		BAC_G1-5A_GL0067575	len=447	ExpAA=0.05	First60=0.00	PredHel=0	Topology=o
BAC_2B-dyr23-07_GL0049983	len=269	ExpAA=0.00	First60=0.00	PredHel=0	Topology=o		BAC_6-8_GL0085366	len=602	ExpAA=0.01	First60=0.00	PredHel=0	Topology=o		BAC_6-8_GL0085366	len=602	ExpAA=0.01	First60=0.00	PredHel=0	Topology=o		BAC_6-8_GL0085366	len=602	ExpAA=0.01	First60=0.00	PredHel=0	Topology=o		BAC_6-8_GL0085366	len=602	ExpAA=0.01	First60=0.00	PredHel=0	Topology=o		BAC_6-8_GL0085366	len=602	ExpAA=0.01	First60=0.00	PredHel=0	Topology=o
[truncated: 4,699 more rows]
