# Supplementary material for: Evaluation of Sample Preservation and Storage Methods for Metaproteomics Analysis of Intestinal Microbiomes
Source: Microbiol Spectr. 2021 Dec 15;9(3):e01877-21. doi: 10.1128/Spectrum.01877-21 (PMC8672883; doi:10.1128/Spectrum.01877-21)
Supplement: SUPPLEMENTAL FILE 6 — Supplemental material. Download SPECTRUM01877-21_Supp_6_seq6.xlsx, XLSX file, 0.01 MB [file spectrum01877-21_supp_6_seq6.xlsx]

## Sheet: Sheet1
Supplementary Data 5: Proteinaceous biomass contribution
#PSMs per taxon after filtering for at least 2 protein unique peptides as in Kleiner et al. 2017 Nat Comm
	#PSMs
Phylum	N1	N2	N3	N4	N5	N6	N7	N8	AN1	AN2	AN3	AN4	AN5	AN6	AN7	AN8	R1	R2	R3	R4	R5	R6	R7	R8	RF1	RF2	RF3	RF4	RF5	RF6	RF7	RF8	FF1	FF2	FF3	FF4	FF5	FF6	FF7	FF8	E1	E2	E3	E4	E5	E7	E8
Firmicutes	20654	18024	14937	19544	20218	20756	20429	17302	19300	19799	19449	18158	23406	21678	20192	19718	21893	20175	19835	18000	21449	21401	16451	17431	16250	19911	19333	18480	22818	21529	18627	19444	20347	18448	16000	17324	19999	19480	16102	14072	17519	20711	19100	14748	21348	17760	18021
Unknown	3064	2898	2479	2777	3288	3328	3207	2893	2901	2902	2956	2812	3483	3067	3059	3034	3140	2772	2893	2804	3185	3309	2414	2763	2432	2808	3118	2658	3219	3326	2933	2953	3460	2833	2656	2624	2951	2805	2677	2786	2226	2832	2598	2008	2671	2514	2610
Proteobacteria	24	25	26	28	25	30	30	23	36	28	26	32	40	44	30	27	37	28	30	24	30	35	24	22	33	42	36	28	46	44	35	31	29	21	16	23	21	26	20	13	33	32	36	36	45	21	30
Bacteroidetes/Chlorobigroup	22	8	14	11	13	26	18	22	14	14	13	16	21	4	15	14	18	14	15	13	16	17	9	16	18	5	16	21	23	28	21	21	13	13	11	9	7	9	10	15	9	14	7	8	15	7	10
Actinobacteria	8	6	4	5	8	8	9	9	4	3	4	3	3	3	7	5	5	2	3	8	11	6	5	6	3	3	4	4	5	9	11	9	4	4	4	8	5		6	7	2	5	4		7	5	4
Opisthokonta			2				2	2			1	3			3	2			1	1				3			1	1		1	2	2			3	2			3	4	1	1	2	1		1	2
Spirochaetes		1				1		1				1				2						2					1	1			1
Synergistetes																1																						1	1
	#PSMs
Genus	N1	N2	N3	N4	N5	N6	N7	N8	AN1	AN2	AN3	AN4	AN5	AN6	AN7	AN8	R1	R2	R3	R4	R5	R6	R7	R8	RF1	RF2	RF3	RF4	RF5	RF6	RF7	RF8	FF1	FF2	FF3	FF4	FF5	FF6	FF7	FF8	E1	E2	E3	E4	E5	E7	E8
Unknown	21184	18789	15437	19971	20943	21529	21175	17921	19792	20300	19997	18845	23980	22172	20773	20316	22363	20572	20355	18503	21977	22221	16746	17960	16490	20287	20188	18943	23395	22254	19235	19982	21264	18991	16532	17702	20487	19982	16553	14995	17407	20992	19218	14782	21086	17945	18177
Clostridium	1390	1129	966	1287	1345	1315	1323	1129	1349	1283	1204	1154	1543	1430	1295	1285	1516	1290	1227	1177	1388	1310	1023	1121	1041	1270	1232	1150	1445	1422	1172	1226	1350	1240	1085	1146	1348	1325	1116	930	1233	1404	1370	1121	1643	1232	1305
Eubacterium	310	250	216	306	282	319	304	220	280	319	312	273	399	332	314	285	324	302	339	268	343	327	242	249	278	309	301	298	346	323	270	327	296	274	212	274	258	239	172	168	253	332	272	227	326	257	260
Butyrivibrio	210	198	162	194	225	211	199	189	188	198	215	161	222	199	211	200	214	205	180	168	207	228	175	180	189	182	183	166	220	188	168	170	208	202	178	197	219	194	171	147	152	186	156	134	189	150	167
Lactobacillus	113	114	146	101	189	223	148	202	95	141	161	120	147	114	156	154	72	105	136	165	200	165	185	190	168	137	116	128	166	164	173	166	163	147	158	138	125	105	210	162	196	173	175	116	185	190	194
Turicibacter	92	97	209	74	118	100	130	196	99	92	115	121	122	117	132	126	133	109	112	191	108	75	225	193	235	159	78	135	95	113	249	158	117	82	171	148	87	86	283	166	234	99	148	123	181	142	204
Blautia	132	106	97	124	129	131	121	107	137	119	122	107	133	145	131	128	135	127	111	101	146	136	97	96	96	121	122	115	139	139	118	120	126	111	107	100	142	123	104	93	113	150	153	116	156	151	144
Roseburia	108	80	61	94	92	91	80	84	92	85	93	71	115	89	100	107	108	104	100	89	116	103	66	79	63	106	79	76	90	91	76	99	85	81	69	78	92	88	53	50	62	62	60	42	104	69	59
Coprococcus	74	47	37	73	59	64	49	52	72	62	71	45	74	54	47	48	61	50	57	43	55	58	36	44	42	58	60	52	61	57	37	52	70	51	57	49	76	62	38	55	44	60	59	48	69	63	46
Geobacillus	33	32	28	30	35	28	42	30	27	26	36	39	46	36	28	31	37	26	34	32	27	29	25	35	31	27	42	32	24	35	24	27	33	37	33	31	41	35	20	26	22	32	35	19	27	22	22
Pseudoflavonifractor	35	40	24	22	40	38	33	33	24	36	29	19	43	26	29	43	31	29	35	29	36	31	20	30	19	28	37	23	37	51	24	40	37	29	28	29	35	30	32	32	15	26	25	22	24	26	21
Ruminococcus	29	33	26	30	24	39	26	40	36	38	35	21	37	20	25	30	29	26	29	30	27	30	22	18	27	32	24	29	33	35	25	32	41	25	25	36	31	21	23	31	18	33	30	20	29	33	33
Megasphaera	24	19	23	25	31	22	26	14	21	17	26	17	53	27	29	17	28	14	27	21	19	21	13	16	26	17	17	16	17	19	16	25	30	24	14	28	15	10	16	13	5	13	9	2	17	5	10
Helicobacteraceae	8	7	9	11	9	9	11	7	10	10	13	11	12	16	10	10	14	10	10	9	7	9	8	9	8	13	8	10	15	10	7	6	11	5	4	11	6	11	7	5	16	11	19	20	20	4	16
Bacteroidaceae	10	3	5	5	7	11	7	9	7	6	5	6	10	2	6	6	8	7	7	6	7	7	3	7	10	2	7	9	11	11	10	8	6	6	4	4	3	4	3	6	5	6	3	4	8	3	5
Coriobacterineae	8	6	4	5	8	8	9	9	4	3	4	3	3	3	7	5	5	2	3	8	11	6	5	6	3	3	4	4	5	9	11	9	4	4	4	8	5		6	7	2	5	4		7	5	4
Marvinbryantia	3	5	4	5	5	6	4	3	4	3	4	5	7	7	3	4	5	4	6	4	5	3	6	2	6	3	4	1	5	5	4	4	2	3	2	3	7	1	6	3	3	3	2	2	4	2	2
Leuconostoc	4	4	3	1	4	2	3	4	6	3	2		3	1	2	2	3	4	2	1	5	6	1	1	1	7	4	3	4	3	4	2	4	3	1			1			3	3	4		6	3	4
Lactococcus	1	1	2	1	2	1	1	1	2	1	1	1	1	3	2	1	2	2	1	2	2	1	2	1	2	2	2	1	2	2	1	2	1	1	1	3	1	1	2	1	1	2	1	2	2	3	1
Dorea	2	1		2	3	1	2		3		1			1	1	1	1	1	3	1	2	2		1		2		1		1	2	1	2	1	1	1	1	1	1		3	1	1		1	1	1
Deuterostomia			2				2	2			1	3			3	2			1	1				3			1	1		1	2	2			3	2			3	4	1	1	2	1		1	2
Paenibacillus	1			2	2				3	1	2	1	2	1	1	2	1	1	1	1	1				1	1				1		1	3	1	1	2	1	1		1	1	1
Desulfovibrionaceae		1		1		1			2	1		2			1		2		1		1	2	3			2			1	2	2	1		1			1	1		1	1		1		1
Escherichia									2	1				1			1	1								1
Rikenellaceae	1												1								1									1							1
Porphyromonadaceae			1							1																														1						1
Bacillus				1																																	1								1
